# Supplementary material for: Crystal structure of 5-(1,3-di­thian-2-yl)-2H-1,3-benzodioxole
Source: Acta Crystallogr E Crystallogr Commun. 2015 Feb 13;71(Pt 3):o167–8. doi: 10.1107/S2056989015002455 (PMC4350690; doi:10.1107/S2056989015002455)
Supplement: Supplementary file 1 [file e-71-0o167-sup1.cif]

##############################################################################
#                                                                            #
# This CIF contains the data in a paper accepted for publication in          #
# Acta Crystallographica Section E. It conforms to the requirements of       #
# Notes for Authors for Acta Crystallographica Section E, and has been       #
# peer reviewed under the auspices of the IUCr Commission on Journals.       #
#                                                                            #
# Full details of the Crystallographic Information File format               #
# are given in the paper "The Crystallographic Information File (CIF):       #
# a New Standard Archive File for Crystallography" by S. R. Hall, F. H.      #
# Allen and I. D. Brown [Acta Cryst. (1991), A47, 655-685].                  #
#                                                                            #
# The current version of the core CIF dictionary is obtainable from          #
# ftp://ftp.iucr.org/pub/cif_core.dic.                                       #
#                                                                            #
# Software is freely available for graphical display of the structure(s)     #
# in this CIF. For information consult the CIF software page                 #
# http://www.iucr.org/resources/cif/software.                                #
#                                                                            #
# This file may be used for bona fide research purposes within the           #
# scientific community so long as proper attribution is given to the journal # 
# article from which it was obtained.                                        #
#                                                                            #
##############################################################################
data_I
_database_code_depnum_ccdc_archive 'CCDC 1047484'
_audit_creation_method     'SHELXL-2014/7'
_chemical_name_systematic
;
5-(1,3-Dithian-2-yl)-2<i>H</i>-1,3-benzodioxole
;
_chemical_name_common     ?
_chemical_formula_moiety     'C11 H12 O2 S2'
_chemical_formula_sum     'C11 H12 O2 S2'
_chemical_formula_iupac     'C11 H12 O2 S2'
_chemical_formula_weight     240.33
_chemical_melting_point     ?
_shelx_space_group_comment
;
The symmetry employed for this shelxl refinement is uniquely defined
by the following loop, which should always be used as a source of
symmetry information in preference to the above space-group names.
They are only intended as comments.
;
_space_group_crystal_system     monoclinic
_space_group_name_H-M_alt     'P 21/c'
_space_group_name_Hall     '-P 2ybc'
loop_
    _space_group_symop_operation_xyz
    'x, y, z'
    '-x, y+1/2, -z+1/2'
    '-x, -y, -z'
    'x, -y-1/2, z-1/2'
_cell_length_a     11.4765(3)
_cell_length_b     17.5504(4)
_cell_length_c     11.6397(2)
_cell_angle_alpha     90
_cell_angle_beta     104.2750(10)
_cell_angle_gamma     90
_cell_volume     2272.05(9)
_cell_formula_units_Z     8
_cell_measurement_reflns_used     9068
_cell_measurement_theta_min     2.94
_cell_measurement_theta_max     25.39
_cell_measurement_temperature     296(2)
_exptl_crystal_description     prism
_exptl_crystal_colour     colourless
_exptl_crystal_size_max     0.586
_exptl_crystal_size_mid     0.395
_exptl_crystal_size_min     0.258
_exptl_crystal_density_diffrn     1.405
_exptl_crystal_density_meas     ?
_exptl_crystal_density_method     ?
_exptl_crystal_F_000     1008
_exptl_absorpt_coefficient_mu     0.445
_exptl_absorpt_correction_type     multi-scan
_exptl_absorpt_process_details
;
(<i>SADABS</i>; Sheldrick, 1996)
;
_shelx_estimated_absorpt_T_min     0.781
_shelx_estimated_absorpt_T_max     0.894
_exptl_absorpt_correction_T_min     0.7020
_exptl_absorpt_correction_T_max     0.7452
_diffrn_ambient_temperature     296(2)
_diffrn_radiation_type     MoK\a
_diffrn_radiation_wavelength     0.71073
_diffrn_measurement_device_type     'Bruker APEXII CCD'
_diffrn_measurement_method     '\f and \w scans'
_diffrn_detector_area_resol_mean     ?
_diffrn_reflns_number     14839
_diffrn_reflns_av_R_equivalents     0.0195
_diffrn_reflns_theta_min     1.831
_diffrn_reflns_theta_max     25.395
_diffrn_reflns_theta_full     25.242
_diffrn_measured_fraction_theta_max     0.997
_diffrn_measured_fraction_theta_full     1.000
_diffrn_reflns_limit_h_min     -13
_diffrn_reflns_limit_h_max     13
_diffrn_reflns_limit_k_min     -21
_diffrn_reflns_limit_k_max     19
_diffrn_reflns_limit_l_min     -14
_diffrn_reflns_limit_l_max     8
_refine_special_details     ?
_reflns_number_total     4164
_reflns_number_gt     3759
_reflns_threshold_expression     I>2\s(I)
_refine_ls_structure_factor_coef     Fsqd
_refine_ls_matrix_type     full
_refine_ls_R_factor_all     0.0380
_refine_ls_R_factor_gt     0.0346
_refine_ls_wR_factor_gt     0.0883
_refine_ls_wR_factor_ref     0.0917
_refine_ls_goodness_of_fit_ref     1.034
_refine_ls_restrained_S_all     1.034
_refine_ls_number_reflns     4164
_refine_ls_number_parameters     271
_refine_ls_number_restraints     0
_refine_ls_hydrogen_treatment     constr
_refine_ls_weighting_scheme     calc
_refine_ls_weighting_details
              'w=1/[\s^2^(Fo^2^)+(0.0459P)^2^+0.9363P] where P=(Fo^2^+2Fc^2^)/3'
_atom_sites_solution_hydrogens     geom
_atom_sites_solution_primary     ?
_atom_sites_solution_secondary     ?
_refine_ls_shift/su_max     0.001
_refine_ls_shift/su_mean     0.000
_refine_diff_density_max     0.294
_refine_diff_density_min     -0.438
_refine_ls_extinction_method     none
_refine_ls_extinction_coef     .
loop_
    _atom_type_symbol
    _atom_type_description
    _atom_type_scat_dispersion_real
    _atom_type_scat_dispersion_imag
    _atom_type_scat_source
    'C' 'C' 0.0033 0.0016
                         'International Tables Vol C Tables 4.2.6.8 and 6.1.1.4'
    'H' 'H' 0.0000 0.0000
                         'International Tables Vol C Tables 4.2.6.8 and 6.1.1.4'
    'O' 'O' 0.0106 0.0060
                         'International Tables Vol C Tables 4.2.6.8 and 6.1.1.4'
    'S' 'S' 0.1246 0.1234
                         'International Tables Vol C Tables 4.2.6.8 and 6.1.1.4'
_computing_data_collection
;
APEX2 (Bruker, 2009)
;
_computing_cell_refinement
;
SAINT (Bruker, 2009)
;
_computing_data_reduction
;
SAINT (Bruker, 2009)
;
_computing_structure_solution
;
SIR2014 (Burla <i>et al.</i>,  2015)
;
_computing_structure_refinement
;
SHELXL2014 (Sheldrick, 2015)
;
_computing_molecular_graphics
;
ORTEP-3 for Windows (Farrugia, 2012), <i>QMOL</i> (Gans & Shalloway,
2001) and
DIAMOND (Brandenburg, 2006)
;
_computing_publication_material
;
<i>MarvinSketch</i> (ChemAxon, 2010) and publCIF (Westrip, 2010)
;
loop_
    _atom_site_type_symbol
    _atom_site_label
    _atom_site_fract_x
    _atom_site_fract_y
    _atom_site_fract_z
    _atom_site_U_iso_or_equiv
    _atom_site_adp_type
    _atom_site_calc_flag
    _atom_site_occupancy
    _atom_site_disorder_assembly
    _atom_site_disorder_group
    S S1 0.36505(5) 0.56934(3) 0.82081(4) 0.05661(16) Uani d 1 . .
    S S2 0.50542(5) 0.71160(3) 0.79700(4) 0.05188(15) Uani d 1 . .
    O O1 0.23644(16) 0.62085(13) 0.26070(13) 0.0865(6) Uani d 1 . .
    O O2 0.40467(15) 0.55784(9) 0.36797(12) 0.0660(4) Uani d 1 . .
    C C1 0.36233(15) 0.66240(10) 0.75248(15) 0.0432(4) Uani d 1 . .
    H H1 0.3013 0.6935 0.7762 0.052 Uiso calc 1 . .
    C C2 0.4034(2) 0.59674(13) 0.97523(16) 0.0553(5) Uani d 1 . .
    H H2A 0.3401 0.6291 0.9899 0.066 Uiso calc 1 . .
    H H2B 0.4066 0.5513 1.0234 0.066 Uiso calc 1 . .
    C C3 0.52212(18) 0.63848(12) 1.01417(16) 0.0524(5) Uani d 1 . .
    H H3A 0.5408 0.6455 1.0994 0.063 Uiso calc 1 . .
    H H3B 0.5849 0.6071 0.9962 0.063 Uiso calc 1 . .
    C C4 0.5228(2) 0.71522(12) 0.95595(17) 0.0567(5) Uani d 1 . .
    H H4A 0.5980 0.7406 0.9919 0.068 Uiso calc 1 . .
    H H4B 0.4583 0.7459 0.9720 0.068 Uiso calc 1 . .
    C C5 0.32654(15) 0.65344(11) 0.62010(15) 0.0428(4) Uani d 1 . .
    C C6 0.22667(18) 0.69163(15) 0.55466(19) 0.0640(6) Uani d 1 . .
    H H6 0.1835 0.7230 0.5937 0.077 Uiso calc 1 . .
    C C7 0.1889(2) 0.68440(18) 0.4319(2) 0.0779(7) Uani d 1 . .
    H H7 0.1215 0.7100 0.3882 0.094 Uiso calc 1 . .
    C C8 0.25501(19) 0.63842(14) 0.37937(16) 0.0602(6) Uani d 1 . .
    C C9 0.35527(17) 0.60054(11) 0.44322(15) 0.0464(4) Uani d 1 . .
    C C10 0.39414(16) 0.60659(10) 0.56338(15) 0.0426(4) Uani d 1 . .
    H H10 0.4621 0.5809 0.6056 0.051 Uiso calc 1 . .
    C C11 0.3389(3) 0.57881(16) 0.25229(18) 0.0757(7) Uani d 1 . .
    H H11A 0.3891 0.6094 0.2143 0.091 Uiso calc 1 . .
    H H11B 0.3145 0.5335 0.2047 0.091 Uiso calc 1 . .
    S S3 0.09983(5) 0.28175(2) 0.03890(4) 0.04927(14) Uani d 1 . .
    S S4 0.16401(4) 0.44631(2) 0.00810(4) 0.04651(14) Uani d 1 . .
    O O3 0.33099(13) 0.39219(10) 0.48171(12) 0.0623(4) Uani d 1 . .
    O O4 0.17354(14) 0.42693(9) 0.56131(12) 0.0626(4) Uani d 1 . .
    C C12 0.07298(15) 0.38075(9) 0.06991(15) 0.0393(4) Uani d 1 . .
    H H12 -0.0118 0.3922 0.0342 0.047 Uiso calc 1 . .
    C C13 0.05738(19) 0.28499(10) -0.12132(16) 0.0496(4) Uani d 1 . .
    H H13A 0.0628 0.2340 -0.1517 0.060 Uiso calc 1 . .
    H H13B -0.0258 0.3011 -0.1470 0.060 Uiso calc 1 . .
    C C14 0.13363(18) 0.33772(11) -0.17442(16) 0.0484(4) Uani d 1 . .
    H H14A 0.1138 0.3306 -0.2597 0.058 Uiso calc 1 . .
    H H14B 0.2176 0.3245 -0.1438 0.058 Uiso calc 1 . .
    C C15 0.11586(19) 0.42070(10) -0.14730(16) 0.0504(5) Uani d 1 . .
    H H15A 0.0312 0.4330 -0.1756 0.060 Uiso calc 1 . .
    H H15B 0.1596 0.4518 -0.1914 0.060 Uiso calc 1 . .
    C C16 0.09597(16) 0.39253(9) 0.20158(15) 0.0401(4) Uani d 1 . .
    C C17 0.00141(17) 0.41118(10) 0.25062(18) 0.0460(4) Uani d 1 . .
    H H17 -0.0757 0.4149 0.2014 0.055 Uiso calc 1 . .
    C C18 0.01841(18) 0.42465(11) 0.37213(18) 0.0521(5) Uani d 1 . .
    H H18 -0.0452 0.4381 0.4044 0.063 Uiso calc 1 . .
    C C19 0.13232(18) 0.41716(10) 0.44076(16) 0.0451(4) Uani d 1 . .
    C C20 0.22716(16) 0.39691(10) 0.39325(16) 0.0435(4) Uani d 1 . .
    C C21 0.21260(16) 0.38462(11) 0.27471(15) 0.0441(4) Uani d 1 . .
    H H21 0.2772 0.3716 0.2437 0.053 Uiso calc 1 . .
    C C22 0.2965(2) 0.40546(14) 0.58912(18) 0.0616(5) Uani d 1 . .
    H H22A 0.3083 0.3596 0.6371 0.074 Uiso calc 1 . .
    H H22B 0.3455 0.4457 0.6338 0.074 Uiso calc 1 . .
loop_
    _atom_site_aniso_label
    _atom_site_aniso_U_11
    _atom_site_aniso_U_22
    _atom_site_aniso_U_33
    _atom_site_aniso_U_12
    _atom_site_aniso_U_13
    _atom_site_aniso_U_23
    S1 0.0779(4) 0.0577(3) 0.0369(3) -0.0258(3) 0.0194(2) -0.0058(2)
    S2 0.0583(3) 0.0509(3) 0.0473(3) -0.0141(2) 0.0146(2) -0.0003(2)
    O1 0.0774(11) 0.1433(18) 0.0318(7) -0.0069(11) 0.0003(7) -0.0008(9)
    O2 0.0837(11) 0.0812(11) 0.0364(7) 0.0008(8) 0.0209(7) -0.0108(7)
    C1 0.0412(9) 0.0521(10) 0.0391(9) 0.0008(8) 0.0155(7) -0.0036(8)
    C2 0.0696(13) 0.0651(13) 0.0352(9) -0.0103(10) 0.0208(9) -0.0019(9)
    C3 0.0580(12) 0.0621(12) 0.0359(9) -0.0002(9) 0.0092(8) -0.0045(8)
    C4 0.0662(13) 0.0545(12) 0.0459(11) -0.0100(10) 0.0068(9) -0.0122(9)
    C5 0.0380(9) 0.0554(11) 0.0370(9) -0.0024(8) 0.0130(7) 0.0002(8)
    C6 0.0459(11) 0.0932(17) 0.0539(12) 0.0180(11) 0.0142(9) 0.0020(11)
    C7 0.0512(12) 0.124(2) 0.0516(12) 0.0217(14) -0.0001(10) 0.0118(13)
    C8 0.0507(11) 0.0919(16) 0.0343(10) -0.0106(11) 0.0032(8) 0.0042(10)
    C9 0.0516(10) 0.0543(11) 0.0358(9) -0.0091(8) 0.0155(8) -0.0023(8)
    C10 0.0439(9) 0.0509(10) 0.0335(8) 0.0003(8) 0.0104(7) 0.0015(7)
    C11 0.0981(19) 0.0934(18) 0.0356(11) -0.0223(15) 0.0166(11) -0.0127(11)
    S3 0.0712(3) 0.0321(2) 0.0429(3) -0.0009(2) 0.0108(2) 0.00570(17)
    S4 0.0588(3) 0.0368(2) 0.0442(3) -0.01144(19) 0.0132(2) -0.00229(18)
    O3 0.0544(8) 0.0930(11) 0.0390(7) 0.0080(7) 0.0104(6) -0.0048(7)
    O4 0.0798(10) 0.0687(9) 0.0452(8) 0.0103(8) 0.0265(7) -0.0080(7)
    C12 0.0401(9) 0.0347(8) 0.0426(9) 0.0011(7) 0.0091(7) 0.0036(7)
    C13 0.0643(12) 0.0356(9) 0.0443(10) -0.0069(8) 0.0046(9) -0.0028(7)
    C14 0.0598(11) 0.0477(10) 0.0362(9) -0.0050(8) 0.0092(8) -0.0039(8)
    C15 0.0677(12) 0.0404(10) 0.0420(10) -0.0090(9) 0.0111(9) 0.0061(8)
    C16 0.0447(9) 0.0330(8) 0.0448(9) 0.0036(7) 0.0155(8) 0.0024(7)
    C17 0.0434(9) 0.0388(9) 0.0578(11) 0.0092(7) 0.0161(8) 0.0032(8)
    C18 0.0550(11) 0.0453(10) 0.0654(13) 0.0117(8) 0.0325(10) -0.0021(9)
    C19 0.0623(12) 0.0348(9) 0.0440(10) 0.0037(8) 0.0240(9) -0.0034(7)
    C20 0.0460(10) 0.0436(10) 0.0424(9) 0.0032(8) 0.0136(8) 0.0000(7)
    C21 0.0411(9) 0.0535(11) 0.0412(9) 0.0062(8) 0.0169(8) -0.0004(8)
    C22 0.0757(15) 0.0689(14) 0.0411(10) -0.0015(11) 0.0162(10) -0.0090(10)
_geom_special_details
;
All e.s.d.'s (except the e.s.d. in the dihedral angle between two l.s. planes)
are estimated using the full covariance matrix. The cell e.s.d.'s are taken
into account individually in the estimation of e.s.d.'s in distances, angles
and torsion angles; correlations between e.s.d.'s in cell parameters are only
used when they are defined by crystal symmetry. An approximate (isotropic)
treatment of cell e.s.d.'s is used for estimating e.s.d.'s involving l.s.
planes.
;
loop_
    _geom_bond_atom_site_label_1
    _geom_bond_atom_site_label_2
    _geom_bond_site_symmetry_2
    _geom_bond_distance
    _geom_bond_publ_flag
    S1 C2 . 1.8071(18) ?
    S1 C1 . 1.8136(19) ?
    S2 C4 . 1.812(2) ?
    S2 C1 . 1.8142(18) ?
    O1 C8 . 1.380(2) ?
    O1 C11 . 1.412(3) ?
    O2 C9 . 1.377(2) ?
    O2 C11 . 1.420(3) ?
    C1 C5 . 1.502(2) ?
    C1 H1 . 0.9800 ?
    C2 C3 . 1.515(3) ?
    C2 H2A . 0.9700 ?
    C2 H2B . 0.9700 ?
    C3 C4 . 1.509(3) ?
    C3 H3A . 0.9700 ?
    C3 H3B . 0.9700 ?
    C4 H4A . 0.9700 ?
    C4 H4B . 0.9700 ?
    C5 C6 . 1.383(3) ?
    C5 C10 . 1.402(2) ?
    C6 C7 . 1.393(3) ?
    C6 H6 . 0.9300 ?
    C7 C8 . 1.353(3) ?
    C7 H7 . 0.9300 ?
    C8 C9 . 1.377(3) ?
    C9 C10 . 1.363(2) ?
    C10 H10 . 0.9300 ?
    C11 H11A . 0.9700 ?
    C11 H11B . 0.9700 ?
    S3 C13 . 1.8084(18) ?
    S3 C12 . 1.8163(17) ?
    S4 C15 . 1.8128(19) ?
    S4 C12 . 1.8176(17) ?
    O3 C20 . 1.372(2) ?
    O3 C22 . 1.420(2) ?
    O4 C19 . 1.377(2) ?
    O4 C22 . 1.419(3) ?
    C12 C16 . 1.504(2) ?
    C12 H12 . 0.9800 ?
    C13 C14 . 1.507(3) ?
    C13 H13A . 0.9700 ?
    C13 H13B . 0.9700 ?
    C14 C15 . 1.515(3) ?
    C14 H14A . 0.9700 ?
    C14 H14B . 0.9700 ?
    C15 H15A . 0.9700 ?
    C15 H15B . 0.9700 ?
    C16 C17 . 1.384(2) ?
    C16 C21 . 1.405(2) ?
    C17 C18 . 1.399(3) ?
    C17 H17 . 0.9300 ?
    C18 C19 . 1.360(3) ?
    C18 H18 . 0.9300 ?
    C19 C20 . 1.383(2) ?
    C20 C21 . 1.365(2) ?
    C21 H21 . 0.9300 ?
    C22 H22A . 0.9700 ?
    C22 H22B . 0.9700 ?
loop_
    _geom_angle_atom_site_label_1
    _geom_angle_atom_site_label_2
    _geom_angle_atom_site_label_3
    _geom_angle_site_symmetry_1
    _geom_angle_site_symmetry_3
    _geom_angle
    _geom_angle_publ_flag
    C2 S1 C1 . . 99.80(9) ?
    C4 S2 C1 . . 99.93(9) ?
    C8 O1 C11 . . 105.10(17) ?
    C9 O2 C11 . . 104.86(18) ?
    C5 C1 S1 . . 109.05(13) ?
    C5 C1 S2 . . 110.02(12) ?
    S1 C1 S2 . . 112.76(10) ?
    C5 C1 H1 . . 108.3 ?
    S1 C1 H1 . . 108.3 ?
    S2 C1 H1 . . 108.3 ?
    C3 C2 S1 . . 114.00(13) ?
    C3 C2 H2A . . 108.8 ?
    S1 C2 H2A . . 108.8 ?
    C3 C2 H2B . . 108.8 ?
    S1 C2 H2B . . 108.8 ?
    H2A C2 H2B . . 107.6 ?
    C4 C3 C2 . . 113.67(17) ?
    C4 C3 H3A . . 108.8 ?
    C2 C3 H3A . . 108.8 ?
    C4 C3 H3B . . 108.8 ?
    C2 C3 H3B . . 108.8 ?
    H3A C3 H3B . . 107.7 ?
    C3 C4 S2 . . 114.57(13) ?
    C3 C4 H4A . . 108.6 ?
    S2 C4 H4A . . 108.6 ?
    C3 C4 H4B . . 108.6 ?
    S2 C4 H4B . . 108.6 ?
    H4A C4 H4B . . 107.6 ?
    C6 C5 C10 . . 120.29(17) ?
    C6 C5 C1 . . 119.61(17) ?
    C10 C5 C1 . . 120.09(16) ?
    C5 C6 C7 . . 121.8(2) ?
    C5 C6 H6 . . 119.1 ?
    C7 C6 H6 . . 119.1 ?
    C8 C7 C6 . . 116.8(2) ?
    C8 C7 H7 . . 121.6 ?
    C6 C7 H7 . . 121.6 ?
    C7 C8 C9 . . 122.08(18) ?
    C7 C8 O1 . . 128.4(2) ?
    C9 C8 O1 . . 109.6(2) ?
    C10 C9 O2 . . 127.83(18) ?
    C10 C9 C8 . . 122.31(18) ?
    O2 C9 C8 . . 109.86(16) ?
    C9 C10 C5 . . 116.72(17) ?
    C9 C10 H10 . . 121.6 ?
    C5 C10 H10 . . 121.6 ?
    O1 C11 O2 . . 109.06(18) ?
    O1 C11 H11A . . 109.9 ?
    O2 C11 H11A . . 109.9 ?
    O1 C11 H11B . . 109.9 ?
    O2 C11 H11B . . 109.9 ?
    H11A C11 H11B . . 108.3 ?
    C13 S3 C12 . . 99.16(8) ?
    C15 S4 C12 . . 100.05(8) ?
    C20 O3 C22 . . 105.77(15) ?
    C19 O4 C22 . . 105.78(14) ?
    C16 C12 S3 . . 109.78(11) ?
    C16 C12 S4 . . 110.05(12) ?
    S3 C12 S4 . . 112.62(9) ?
    C16 C12 H12 . . 108.1 ?
    S3 C12 H12 . . 108.1 ?
    S4 C12 H12 . . 108.1 ?
    C14 C13 S3 . . 113.97(13) ?
    C14 C13 H13A . . 108.8 ?
    S3 C13 H13A . . 108.8 ?
    C14 C13 H13B . . 108.8 ?
    S3 C13 H13B . . 108.8 ?
    H13A C13 H13B . . 107.7 ?
    C13 C14 C15 . . 112.54(16) ?
    C13 C14 H14A . . 109.1 ?
    C15 C14 H14A . . 109.1 ?
    C13 C14 H14B . . 109.1 ?
    C15 C14 H14B . . 109.1 ?
    H14A C14 H14B . . 107.8 ?
    C14 C15 S4 . . 115.01(13) ?
    C14 C15 H15A . . 108.5 ?
    S4 C15 H15A . . 108.5 ?
    C14 C15 H15B . . 108.5 ?
    S4 C15 H15B . . 108.5 ?
    H15A C15 H15B . . 107.5 ?
    C17 C16 C21 . . 120.01(16) ?
    C17 C16 C12 . . 119.63(16) ?
    C21 C16 C12 . . 120.36(15) ?
    C16 C17 C18 . . 121.92(18) ?
    C16 C17 H17 . . 119.0 ?
    C18 C17 H17 . . 119.0 ?
    C19 C18 C17 . . 116.85(16) ?
    C19 C18 H18 . . 121.6 ?
    C17 C18 H18 . . 121.6 ?
    C18 C19 O4 . . 128.74(17) ?
    C18 C19 C20 . . 121.81(17) ?
    O4 C19 C20 . . 109.45(17) ?
    C21 C20 O3 . . 128.03(16) ?
    C21 C20 C19 . . 122.16(17) ?
    O3 C20 C19 . . 109.81(16) ?
    C20 C21 C16 . . 117.23(16) ?
    C20 C21 H21 . . 121.4 ?
    C16 C21 H21 . . 121.4 ?
    O4 C22 O3 . . 108.66(16) ?
    O4 C22 H22A . . 110.0 ?
    O3 C22 H22A . . 110.0 ?
    O4 C22 H22B . . 110.0 ?
    O3 C22 H22B . . 110.0 ?
    H22A C22 H22B . . 108.3 ?
loop_
    _geom_torsion_atom_site_label_1
    _geom_torsion_atom_site_label_2
    _geom_torsion_atom_site_label_3
    _geom_torsion_atom_site_label_4
    _geom_torsion_site_symmetry_1
    _geom_torsion_site_symmetry_2
    _geom_torsion_site_symmetry_3
    _geom_torsion_site_symmetry_4
    _geom_torsion
    _geom_torsion_publ_flag
    C2 S1 C1 C5 . . . . -177.74(12) ?
    C2 S1 C1 S2 . . . . 59.74(11) ?
    C4 S2 C1 C5 . . . . 179.08(13) ?
    C4 S2 C1 S1 . . . . -58.95(11) ?
    C1 S1 C2 C3 . . . . -59.52(17) ?
    S1 C2 C3 C4 . . . . 65.6(2) ?
    C2 C3 C4 S2 . . . . -64.9(2) ?
    C1 S2 C4 C3 . . . . 58.13(18) ?
    S1 C1 C5 C6 . . . . 122.30(18) ?
    S2 C1 C5 C6 . . . . -113.55(18) ?
    S1 C1 C5 C10 . . . . -57.71(19) ?
    S2 C1 C5 C10 . . . . 66.4(2) ?
    C10 C5 C6 C7 . . . . 0.9(3) ?
    C1 C5 C6 C7 . . . . -179.2(2) ?
    C5 C6 C7 C8 . . . . -0.3(4) ?
    C6 C7 C8 C9 . . . . -0.3(4) ?
    C6 C7 C8 O1 . . . . 179.1(2) ?
    C11 O1 C8 C7 . . . . 172.7(3) ?
    C11 O1 C8 C9 . . . . -7.8(3) ?
    C11 O2 C9 C10 . . . . -173.3(2) ?
    C11 O2 C9 C8 . . . . 7.3(2) ?
    C7 C8 C9 C10 . . . . 0.3(3) ?
    O1 C8 C9 C10 . . . . -179.17(18) ?
    C7 C8 C9 O2 . . . . 179.8(2) ?
    O1 C8 C9 O2 . . . . 0.3(2) ?
    O2 C9 C10 C5 . . . . -179.15(18) ?
    C8 C9 C10 C5 . . . . 0.2(3) ?
    C6 C5 C10 C9 . . . . -0.8(3) ?
    C1 C5 C10 C9 . . . . 179.21(16) ?
    C8 O1 C11 O2 . . . . 12.4(3) ?
    C9 O2 C11 O1 . . . . -12.2(2) ?
    C13 S3 C12 C16 . . . . 176.91(13) ?
    C13 S3 C12 S4 . . . . -60.10(11) ?
    C15 S4 C12 C16 . . . . -178.87(12) ?
    C15 S4 C12 S3 . . . . 58.30(11) ?
    C12 S3 C13 C14 . . . . 61.79(16) ?
    S3 C13 C14 C15 . . . . -67.4(2) ?
    C13 C14 C15 S4 . . . . 65.0(2) ?
    C12 S4 C15 C14 . . . . -57.47(16) ?
    S3 C12 C16 C17 . . . . -113.76(16) ?
    S4 C12 C16 C17 . . . . 121.74(15) ?
    S3 C12 C16 C21 . . . . 66.16(19) ?
    S4 C12 C16 C21 . . . . -58.33(19) ?
    C21 C16 C17 C18 . . . . 1.7(3) ?
    C12 C16 C17 C18 . . . . -178.35(16) ?
    C16 C17 C18 C19 . . . . -1.2(3) ?
    C17 C18 C19 O4 . . . . -179.94(18) ?
    C17 C18 C19 C20 . . . . -0.2(3) ?
    C22 O4 C19 C18 . . . . 174.8(2) ?
    C22 O4 C19 C20 . . . . -5.0(2) ?
    C22 O3 C20 C21 . . . . -176.4(2) ?
    C22 O3 C20 C19 . . . . 3.8(2) ?
    C18 C19 C20 C21 . . . . 1.2(3) ?
    O4 C19 C20 C21 . . . . -179.04(17) ?
    C18 C19 C20 O3 . . . . -178.97(17) ?
    O4 C19 C20 O3 . . . . 0.8(2) ?
    O3 C20 C21 C16 . . . . 179.54(18) ?
    C19 C20 C21 C16 . . . . -0.7(3) ?
    C17 C16 C21 C20 . . . . -0.7(3) ?
    C12 C16 C21 C20 . . . . 179.33(16) ?
    C19 O4 C22 O3 . . . . 7.3(2) ?
    C20 O3 C22 O4 . . . . -6.8(2) ?
loop_
    _geom_hbond_atom_site_label_D
    _geom_hbond_atom_site_label_H
    _geom_hbond_atom_site_label_A
    _geom_hbond_site_symmetry_A
    _geom_hbond_distance_DH
    _geom_hbond_distance_HA
    _geom_hbond_distance_DA
    _geom_hbond_angle_DHA
    C4 H4b Cg1 4_565 0.97 2.77 3.731(2) 170
    C13 H13a Cg2 4_554 0.97 2.54 3.4841(19) 165
_shelx_hkl_file
;
  -1   0   0    3.43    0.08
   1   0   0    3.30    0.08
  -2   0   0    3.80    0.10
   2   0   0    3.54    0.10
   2   0   0    3.81    0.10
  -2   0   0    3.71    0.10
  -3   0   0   45.43    0.88
  -3   0   0   48.45    0.92
   3   0   0   44.99    0.91
  -4   0   0  155.50    3.10
   4   0   0  160.04    3.10
  -5   0   0    2.60    0.10
   5   0   0    2.46    0.10
   5   0   0    2.48    0.10
   6   0   0   77.30    1.52
  -6   0   0   75.77    1.52
  -6   0   0   75.03    1.46
  -7   0   0  107.19    2.11
   7   0   0  105.20    2.03
  -7   0   0  106.10    2.03
   7   0   0  107.86    2.11
   8   0   0   50.11    1.04
  -8   0   0   50.88    1.04
   9   0   0    0.17    0.06
  -9   0   0    0.13    0.06
  10   0   0    4.80    0.21
 -10   0   0    4.56    0.20
 -11   0   0    0.15    0.07
  11   0   0    0.11    0.07
 -12   0   0    8.82    0.32
  12   0   0    9.22    0.33
  13   0   0    0.14    0.09
 -13   0   0    0.29    0.10
   0  -1   0    0.01    0.00
  -1  -1   0    4.26    0.10
   1   1   0    4.10    0.10
  -1   1   0    4.13    0.09
   1   1   0    4.01    0.10
  -2  -1   0  835.70   16.95
  -2  -1   0  765.75   15.61
   2  -1   0  750.40   16.06
   2   1   0  819.88   16.87
   2   1   0  769.91   16.07
  -2   1   0  814.12   16.44
   2   1   0  752.09   15.36
  -3  -1   0  212.85    4.25
   3  -1   0  216.10    4.29
   3   1   0  210.12    4.09
  -3   1   0  223.50    4.28
  -3   1   0  211.15    5.30
   3   1   0  225.17    4.29
  -4  -1   0   20.43    0.45
   4  -1   0   20.31    0.45
  -4   1   0   21.71    0.45
   4   1   0   21.34    0.45
  -5  -1   0   15.40    0.35
   5  -1   0   15.66    0.35
  -5  -1   0   15.06    0.36
   5  -1   0   15.00    0.35
   5   1   0   16.06    0.36
  -5   1   0   15.05    0.35
   5   1   0   15.39    0.35
  -5   1   0   15.36    0.36
  -6  -1   0  125.57    2.39
   6  -1   0  121.75    2.39
   6  -1   0  128.10    2.48
  -6  -1   0  126.74    2.48
   6   1   0  127.23    2.39
  -6   1   0  129.17    2.48
  -6   1   0  127.17    2.39
   6   1   0  132.16    2.48
  -7  -1   0    6.38    0.21
   7  -1   0    6.68    0.21
   7  -1   0    6.75    0.21
  -7  -1   0    6.64    0.22
  -7   1   0    6.64    0.21
   7   1   0    6.67    0.22
   7   1   0    6.46    0.21
  -8  -1   0    6.59    0.22
   8  -1   0    6.16    0.22
  -8   1   0    6.63    0.22
   8   1   0    6.37    0.22
   9  -1   0    2.02    0.14
  -9  -1   0    2.13    0.13
  -9   1   0    1.97    0.13
   9   1   0    2.17    0.14
 -10  -1   0    1.15    0.12
  10  -1   0    1.02    0.11
  10   1   0    1.06    0.12
 -10   1   0    1.05    0.11
  11  -1   0    3.65    0.20
 -11  -1   0    3.44    0.20
  11   1   0    3.18    0.19
 -11   1   0    3.41    0.19
 -12  -1   0    1.06    0.14
  12  -1   0    0.81    0.13
 -12   1   0    0.85    0.12
  12   1   0    0.85    0.13
 -13  -1   0    1.50    0.16
  13  -1   0    1.19    0.15
 -13   1   0    1.12    0.14
  13   1   0    1.37    0.16
   0  -2   0    4.35    0.12
   0  -2   0    4.40    0.12
   0  -2   0    4.27    0.12
   0   2   0    4.42    0.12
   0   2   0    4.17    0.11
  -1  -2   0    5.49    0.13
   1  -2   0    5.45    0.12
   1  -2   0    5.36    0.13
  -1  -2   0    5.40    0.13
  -1  -2   0    5.70    0.13
   1   2   0    5.11    0.13
  -1   2   0    5.31    0.12
   1   2   0    5.40    0.13
  -1   2   0    5.37    0.13
   1   2   0    5.45    0.13
   1   2   0    5.51    0.13
  -1   2   0    5.39    0.12
   2  -2   0  172.55    3.35
  -2  -2   0  178.21    3.33
  -2  -2   0  176.46    3.43
   2  -2   0  174.16    3.48
   2   2   0  182.81    3.38
   2   2   0  177.38    3.45
  -2   2   0  182.46    3.49
   2   2   0  177.35    4.02
  -2   2   0  171.52    3.32
   3  -2   0  171.63    3.29
  -3  -2   0  168.20    3.24
  -3   2   0  159.86    3.59
   3   2   0  164.45    3.27
   3   2   0  159.70    3.09
   3   2   0  163.60    3.20
   4  -2   0  185.05    3.70
  -4  -2   0  191.35    3.66
   4   2   0  182.45    3.67
   4   2   0  196.06    3.74
  -4   2   0  193.09    3.76
  -5  -2   0  264.73    4.87
   5  -2   0  253.92    4.78
   5  -2   0  240.55    4.81
  -5  -2   0  252.13    4.79
  -5   2   0  244.59    5.64
   5   2   0  254.68    4.85
  -5   2   0  253.59    4.71
   5   2   0  250.49    4.68
   5   2   0  253.55    4.87
  -6  -2   0   13.69    0.34
  -6  -2   0   13.38    0.33
   6  -2   0   13.64    0.33
  -6   2   0   13.58    0.32
  -6   2   0   13.37    0.33
   6   2   0   12.88    0.34
   6   2   0   13.57    0.33
   6   2   0   13.12    0.33
   7  -2   0   56.48    1.12
   7  -2   0   57.25    1.16
  -7  -2   0   55.61    1.12
  -7  -2   0   56.02    1.16
  -7   2   0   53.98    1.11
   7   2   0   56.93    1.17
   7   2   0   55.86    1.12
   8  -2   0    2.39    0.13
  -8  -2   0    2.32    0.13
   8   2   0    2.47    0.14
  -8   2   0    2.42    0.13
   9  -2   0    1.18    0.11
  -9  -2   0    1.08    0.11
   9   2   0    1.22    0.11
  -9   2   0    1.07    0.11
  10  -2   0   11.46    0.35
 -10  -2   0   10.98    0.35
  10   2   0   11.76    0.36
 -10   2   0   11.65    0.34
  11  -2   0    2.26    0.17
 -11  -2   0    2.50    0.17
  11   2   0    1.99    0.16
 -11   2   0    2.57    0.16
 -12  -2   0    0.10    0.08
  12  -2   0    0.05    0.08
  12   2   0   -0.02    0.07
 -12   2   0    0.06    0.07
  13  -2   0    1.77    0.18
 -13  -2   0    1.93    0.18
 -13   2   0    1.79    0.17
  13   2   0    1.92    0.19
   0  -3   0   -1.45    0.01
   0  -3   0   -1.45    0.01
   0  -3   0   -1.44    0.01
   0   3   0   -1.44    0.01
   0   3   0   -1.46    0.01
   0   3   0   -1.44    0.01
   0   3   0   -1.45    0.01
   1  -3   0   23.91    0.46
   1  -3   0   23.14    0.44
  -1  -3   0   22.05    0.44
   1  -3   0   22.83    0.44
  -1  -3   0   22.68    0.46
  -1   3   0   22.80    0.44
  -1   3   0   23.01    0.46
   1   3   0   22.99    0.44
   1   3   0   22.79    0.46
  -1   3   0   22.23    0.44
   1   3   0   22.96    0.44
  -2  -3   0  842.67   15.69
  -2  -3   0  837.32   15.71
   2  -3   0  750.90   17.34
   2  -3   0  877.51   17.53
  -2   3   0  777.23   17.06
   2   3   0  859.62   15.69
   2   3   0  818.97   15.09
   2   3   0  828.03   17.55
   2   3   0  797.46   15.08
  -2   3   0  800.77   17.58
   3  -3   0  255.37    4.94
  -3  -3   0  250.36    4.91
  -3  -3   0  251.48    4.87
   3   3   0  252.49    4.90
  -3   3   0  246.46    4.75
   3   3   0  248.70    4.93
   3   3   0  245.79    4.75
  -3   3   0  248.22    4.92
  -4  -3   0   51.49    1.00
   4  -3   0   49.14    0.99
   4   3   0   48.80    0.99
  -4   3   0   48.88    0.99
   4   3   0   49.33    1.00
  -5  -3   0    7.80    0.22
   5  -3   0    7.19    0.20
   5  -3   0    7.67    0.21
  -5  -3   0    7.67    0.21
  -5   3   0    7.92    0.21
  -5   3   0    7.97    0.21
   5   3   0    7.60    0.21
   5   3   0    7.49    0.21
   5   3   0    7.78    0.22
  -6  -3   0   31.41    0.69
   6  -3   0   32.50    0.69
  -6  -3   0   31.48    0.67
   6  -3   0   32.47    0.67
  -6   3   0   31.83    0.66
   6   3   0   32.01    0.70
   6   3   0   31.79    0.67
  -7  -3   0   78.86    1.58
   7  -3   0   82.45    1.63
   7  -3   0   79.90    1.57
  -7  -3   0   81.36    1.64
   7   3   0   84.01    1.65
  -7   3   0   80.58    1.57
   7   3   0   82.10    1.59
   8  -3   0   12.93    0.34
  -8  -3   0   12.45    0.35
   8   3   0   13.22    0.35
  -8   3   0   12.96    0.34
   9  -3   0    4.23    0.19
  -9  -3   0    4.19    0.19
  -9   3   0    4.30    0.18
   9   3   0    4.32    0.19
 -10  -3   0    3.95    0.20
  10  -3   0    3.72    0.19
 -10   3   0    3.99    0.19
  10   3   0    3.83    0.20
  11  -3   0    0.85    0.11
 -11  -3   0    0.92    0.13
  11   3   0    0.93    0.13
 -11   3   0    0.83    0.11
  12  -3   0    0.57    0.11
 -12  -3   0    0.64    0.11
  12   3   0    0.51    0.11
 -12   3   0    0.64    0.11
 -13  -3   0    0.02    0.08
  13  -3   0    0.02    0.09
  13   3   0    0.02    0.08
 -13   3   0    0.03    0.08
   0  -4   0  789.49   17.03
   0  -4   0  738.27   15.96
   0  -4   0  824.55   14.30
   0   4   0  811.57   16.28
   0   4   0  773.57   15.99
   0   4   0  725.50   14.26
  -1  -4   0    6.55    0.16
  -1  -4   0    6.27    0.15
  -1  -4   0    6.52    0.13
  -1  -4   0    6.62    0.16
   1  -4   0    6.56    0.16
   1  -4   0    6.20    0.15
   1  -4   0    6.36    0.15
  -1   4   0    6.46    0.15
   1   4   0    6.34    0.16
   1   4   0    6.68    0.15
  -1   4   0    6.70    0.15
  -2  -4   0  281.59    5.43
   2  -4   0  282.36    5.14
   2  -4   0  277.91    5.37
  -2   4   0  270.76    5.15
  -2   4   0  269.74    5.36
   2   4   0  268.99    5.11
   2   4   0  275.11    5.37
   2   4   0  271.25    5.42
  -3  -4   0  198.43    3.85
  -3  -4   0  201.42    3.89
   3  -4   0  190.24    5.16
   3   4   0  192.82    3.67
  -3   4   0  194.66    5.09
   3   4   0  195.57    3.76
   3   4   0  192.96    3.82
  -3   4   0  194.86    3.86
   3   4   0  197.29    3.68
  -4  -4   0    6.37    0.18
  -4  -4   0    6.45    0.18
  -4   4   0    6.47    0.18
   4   4   0    6.37    0.18
   4   4   0    6.40    0.18
  -5  -4   0   35.34    0.73
   5  -4   0   34.23    0.72
  -5  -4   0   33.86    0.70
   5   4   0   34.39    0.73
  -5   4   0   34.60    0.72
   5   4   0   33.56    0.70
  -5   4   0   33.61    0.69
   6  -4   0    0.20    0.04
  -6  -4   0    0.07    0.03
  -6   4   0    0.13    0.04
   6   4   0    0.15    0.04
   6   4   0    0.13    0.05
  -7  -4   0    1.68    0.11
  -7  -4   0    1.55    0.11
   7  -4   0    1.69    0.10
  -7   4   0    1.78    0.10
   7   4   0    1.46    0.11
   7   4   0    1.63    0.12
  -8  -4   0    0.14    0.06
   8  -4   0    0.27    0.06
  -8   4   0    0.26    0.06
   8   4   0    0.20    0.06
   9  -4   0   14.77    0.40
  -9  -4   0   14.81    0.40
  -9   4   0   14.26    0.39
   9   4   0   14.60    0.40
  10  -4   0    1.96    0.15
 -10  -4   0    2.03    0.15
  10   4   0    1.91    0.15
 -10   4   0    2.01    0.14
 -11  -4   0   -0.04    0.06
  11  -4   0   -0.07    0.06
  11   4   0    0.03    0.07
 -11   4   0    0.02    0.06
  12  -4   0   -0.06    0.07
 -12  -4   0   -0.06    0.07
  12   4   0    0.02    0.07
 -12   4   0    0.11    0.07
  13  -4   0    0.92    0.14
 -13  -4   0    0.74    0.13
  13   4   0    0.74    0.13
   0  -5   0   -0.06    0.02
   0  -5   0   -0.05    0.02
   0   5   0   -0.03    0.01
   0   5   0   -0.02    0.02
  -1  -5   0  124.70    2.36
  -1  -5   0  126.12    2.46
   1  -5   0  126.68    2.42
  -1  -5   0  129.98    2.47
   1  -5   0  126.48    2.48
   1   5   0  125.06    2.39
  -1   5   0  127.75    2.40
   1   5   0  122.67    2.47
   2  -5   0  328.61    6.62
   2  -5   0  345.00    6.33
  -2  -5   0  343.09    6.62
   2   5   0  337.21    6.61
  -2   5   0  333.08    6.34
   2   5   0  341.63    6.35
  -3  -5   0   27.94    0.61
   3  -5   0   29.20    0.60
   3  -5   0   28.86    0.58
   3   5   0   29.05    0.61
  -3   5   0   28.67    0.57
   4  -5   0    2.46    0.10
   4   5   0    2.57    0.11
  -4   5   0    2.54    0.10
   4   5   0    2.65    0.11
   4   5   0    2.49    0.11
  -5  -5   0    9.29    0.25
  -5  -5   0    9.31    0.26
   5  -5   0    9.46    0.25
   5   5   0    9.26    0.25
   5   5   0    8.93    0.25
  -5   5   0    9.48    0.24
  -6  -5   0    3.91    0.15
  -6  -5   0    3.81    0.15
   6  -5   0    3.84    0.14
  -6   5   0    3.63    0.14
   6   5   0    3.49    0.15
   6   5   0    3.85    0.15
  -7  -5   0   11.13    0.31
  -7  -5   0   10.59    0.30
   7   5   0   10.34    0.30
  -7   5   0   10.63    0.29
  -8  -5   0    5.34    0.21
  -8   5   0    5.16    0.19
   8   5   0    5.19    0.20
   9  -5   0    0.07    0.06
  -9  -5   0   -0.01    0.05
  -9   5   0    0.12    0.06
   9   5   0    0.08    0.06
 -10  -5   0    0.09    0.07
  10  -5   0    0.07    0.06
 -10   5   0    0.12    0.06
  10   5   0    0.12    0.07
  11  -5   0    2.44    0.17
 -11  -5   0    2.39    0.17
  11   5   0    2.52    0.18
 -11   5   0    2.14    0.16
 -12  -5   0    0.45    0.11
  12  -5   0    0.35    0.10
  12   5   0    0.27    0.10
 -12   5   0    0.39    0.09
  13  -5   0    3.66    0.23
 -13  -5   0    3.69    0.23
  13   5   0    3.53    0.23
   0  -6   0  966.48   18.57
   0  -6   0  989.85   17.84
   0   6   0  909.92   20.28
   0   6   0 1000.00   19.94
  -1  -6   0   11.80    0.27
   1  -6   0   10.92    0.26
  -1  -6   0   12.31    0.28
   1  -6   0   11.86    0.28
   1   6   0   12.33    0.27
  -1   6   0   11.76    0.26
  -2  -6   0   18.32    0.40
   2  -6   0   18.05    0.38
   2  -6   0   18.14    0.40
  -2  -6   0   17.97    0.39
  -2   6   0   17.61    0.38
   2   6   0   18.15    0.39
  -3  -6   0   22.66    0.50
   3  -6   0   22.65    0.48
   3  -6   0   23.28    0.50
   3   6   0   23.37    0.50
  -4  -6   0   78.73    1.55
   4  -6   0   73.29    1.47
   4  -6   0   78.66    1.54
   4   6   0   79.31    1.49
   4   6   0   77.66    1.54
   5  -6   0   11.22    0.30
  -5  -6   0   12.01    0.31
  -5  -6   0   12.26    0.31
  -5   6   0   12.23    0.29
   5   6   0   11.95    0.30
   5   6   0   11.94    0.30
  -6  -6   0    5.75    0.20
   6  -6   0    5.60    0.19
  -6   6   0    6.03    0.19
   6   6   0    5.71    0.19
  -7  -6   0    0.37    0.07
  -7   6   0    0.44    0.07
   7   6   0    0.41    0.07
  -8  -6   0    6.74    0.24
   8  -6   0    6.38    0.23
   8   6   0    6.44    0.24
  -8   6   0    6.74    0.22
   9  -6   0    0.13    0.07
  -9  -6   0    0.14    0.07
   9   6   0    0.18    0.07
  -9   6   0    0.19    0.06
  10  -6   0    2.10    0.15
 -10  -6   0    2.00    0.16
  10   6   0    1.93    0.15
 -10   6   0    1.94    0.14
  11  -6   0    1.38    0.14
 -11  -6   0    1.94    0.16
  11   6   0    1.51    0.15
 -11   6   0    1.86    0.15
 -12  -6   0    1.14    0.14
  12  -6   0    1.15    0.14
  12   6   0    1.03    0.13
   0  -7   0   -0.04    0.02
   0  -7   0   -0.03    0.03
   0   7   0   -0.02    0.02
   0   7   0    0.00    0.02
   1  -7   0   34.13    0.71
   1  -7   0   34.83    0.68
  -1  -7   0   34.28    0.71
  -1  -7   0   33.96    0.68
   1   7   0   33.98    0.68
  -1   7   0   33.82    0.70
  -1   7   0   34.31    0.67
  -2  -7   0    1.31    0.07
  -2  -7   0    1.41    0.08
   2  -7   0    1.34    0.07
   2  -7   0    1.47    0.07
  -2  -7   0    1.34    0.04
  -2   7   0    1.31    0.07
   2   7   0    1.40    0.08
   3  -7   0    0.15    0.03
   3  -7   0    0.16    0.04
  -3  -7   0    0.19    0.04
  -3  -7   0    0.17    0.04
  -4  -7   0   35.47    0.76
   4  -7   0   35.21    0.72
   4  -7   0   36.14    0.75
   4   7   0   35.97    0.73
   5  -7   0    9.31    0.26
  -5  -7   0    9.38    0.28
  -5  -7   0    9.36    0.27
   5   7   0    9.65    0.26
  -5   7   0    9.37    0.25
  -6  -7   0    2.55    0.13
  -6  -7   0    2.45    0.13
   6   7   0    2.46    0.13
   6   7   0    2.56    0.13
  -6   7   0    2.66    0.12
  -7  -7   0    2.36    0.14
  -7   7   0    2.15    0.12
   7   7   0    2.25    0.14
   7   7   0    2.34    0.13
   8  -7   0   21.20    0.51
  -8  -7   0   21.58    0.53
   8   7   0   20.53    0.52
  -8   7   0   21.16    0.50
  -9  -7   0    9.27    0.31
   9  -7   0    8.92    0.29
  -9   7   0    9.37    0.29
   9   7   0    9.07    0.30
  10  -7   0    2.74    0.17
 -10  -7   0    2.60    0.18
  10   7   0    2.54    0.17
  11  -7   0    1.32    0.14
 -11  -7   0    1.38    0.15
 -11   7   0    1.41    0.13
  11   7   0    1.25    0.14
  12  -7   0    0.13    0.08
 -12  -7   0    0.21    0.10
  12   7   0    0.18    0.09
   0  -8   0  181.81    3.34
   0  -8   0  181.38    3.49
   0   8   0  179.99    3.57
   1  -8   0    2.44    0.10
   1  -8   0    2.52    0.10
  -1  -8   0    2.59    0.11
  -1  -8   0    2.64    0.10
  -1   8   0    2.57    0.10
  -2  -8   0    1.67    0.09
   2  -8   0    1.67    0.08
  -2  -8   0    1.98    0.09
   2  -8   0    1.53    0.08
   3  -8   0   21.73    0.47
  -3  -8   0   20.76    0.49
   3  -8   0   22.35    0.49
   3   8   0   22.10    0.48
   4  -8   0   55.39    1.12
   4  -8   0   54.18    1.07
  -4  -8   0   55.61    1.13
  -4   8   0   56.69    1.07
   4   8   0   50.79    1.07
  -5  -8   0   32.78    0.72
   5  -8   0   32.52    0.71
   5   8   0   32.81    0.70
  -5   8   0   32.30    0.67
   6   8   0   62.75    1.24
  -6   8   0   61.04    1.22
  -7   8   0    2.82    0.13
   7   8   0    2.67    0.14
   7   8   0    2.82    0.15
  -8  -8   0    3.07    0.17
   8  -8   0    3.34    0.16
   8   8   0    3.19    0.17
  -8   8   0    3.09    0.15
   8   8   0    2.88    0.17
   9  -8   0    8.58    0.29
  -9  -8   0    9.03    0.31
   9   8   0    8.83    0.30
  -9   8   0    8.79    0.28
   9   8   0    8.54    0.30
  10  -8   0    0.83    0.11
 -10  -8   0    0.84    0.12
  10   8   0    0.68    0.11
  10   8   0    0.82    0.11
  11  -8   0    1.52    0.15
 -11  -8   0    1.40    0.15
  11   8   0    1.11    0.13
  11   8   0    1.18    0.14
  12  -8   0   -0.01    0.08
 -12  -8   0   -0.02    0.07
  12   8   0   -0.11    0.08
  12   8   0   -0.03    0.07
   0  -9   0    0.05    0.03
   0   9   0    0.02    0.02
   1  -9   0    2.41    0.11
  -1  -9   0    2.29    0.10
  -1  -9   0    2.21    0.10
   2  -9   0   62.54    1.26
   2  -9   0   61.41    1.21
  -2  -9   0   63.28    1.27
  -2  -9   0   60.98    1.21
  -2   9   0   61.93    1.26
  -3  -9   0    1.90    0.10
   3  -9   0    2.14    0.11
  -3  -9   0    2.23    0.11
   3  -9   0    2.30    0.11
   3   9   0    2.18    0.11
  -4  -9   0    0.87    0.09
   4  -9   0    0.80    0.08
   4  -9   0    0.77    0.08
   4   9   0    0.91    0.08
  -4   9   0    0.83    0.07
  -5  -9   0    6.57    0.23
   5  -9   0    6.49    0.22
   5   9   0    6.77    0.22
  -5   9   0    6.70    0.20
  -6   9   0   18.91    0.44
   6   9   0   18.84    0.46
  -7  -9   0    0.15    0.06
   7  -9   0    0.16    0.06
   7   9   0    0.18    0.06
  -7   9   0    0.18    0.06
   8  -9   0    0.34    0.08
  -8  -9   0    0.34    0.08
  -8   9   0    0.31    0.07
   8   9   0    0.41    0.08
  -9  -9   0    0.21    0.08
   9  -9   0    0.26    0.08
  -9   9   0    0.18    0.06
   9   9   0    0.18    0.07
   9   9   0    0.17    0.07
  10  -9   0    0.97    0.12
 -10  -9   0    0.72    0.11
  10   9   0    0.73    0.11
  10   9   0    0.98    0.12
  11  -9   0    1.05    0.13
 -11  -9   0    0.81    0.13
  11   9   0    1.00    0.13
  11   9   0    0.70    0.12
 -12  -9   0    0.01    0.08
  12  -9   0    0.00    0.08
  12   9   0    0.02    0.08
  12   9   0   -0.04    0.07
   0 -10   0   55.13    1.12
   0 -10   0   53.37    1.07
   0  10   0   54.59    1.09
   1 -10   0    0.09    0.04
   1 -10   0    0.03    0.03
  -1 -10   0    0.17    0.04
  -1 -10   0    0.28    0.05
  -1  10   0    0.15    0.03
   2 -10   0   19.57    0.45
  -2 -10   0   19.43    0.47
  -2 -10   0   19.90    0.45
   2 -10   0   20.37    0.47
  -2  10   0   19.25    0.45
   2  10   0   19.86    0.44
  -3 -10   0    3.02    0.14
   3 -10   0    3.01    0.13
   3 -10   0    2.99    0.13
  -3  10   0    3.05    0.12
   3  10   0    3.00    0.13
   4 -10   0   29.86    0.64
  -4 -10   0   29.00    0.67
   4 -10   0   29.66    0.66
   4  10   0   29.04    0.64
  -4  10   0   30.16    0.62
   5  10   0   22.95    0.53
  -5  10   0   23.12    0.51
  -6  10   0    7.04    0.22
   6  10   0    6.95    0.24
  -7 -10   0   20.04    0.51
   7 -10   0   20.25    0.49
  -7  10   0   19.73    0.47
   7  10   0   20.10    0.50
   8 -10   0    3.49    0.18
  -8 -10   0    3.33    0.19
   8  10   0    3.55    0.18
  -8  10   0    3.47    0.16
   9 -10   0    8.26    0.29
  -9 -10   0    8.47    0.31
   9  10   0    8.31    0.30
  10 -10   0   11.53    0.37
 -10 -10   0   11.38    0.38
  10  10   0   11.13    0.37
  11 -10   0    1.30    0.15
 -11 -10   0    1.09    0.14
  11  10   0    1.03    0.13
   1 -11   0   11.81    0.31
  -1 -11   0   11.95    0.33
   1 -11   0   12.16    0.33
  -1 -11   0   11.99    0.31
  -1  11   0   12.44    0.30
   1  11   0   12.31    0.30
  -1  11   0   11.87    0.29
  -2 -11   0   45.63    0.96
   2 -11   0   45.22    0.91
  -2 -11   0   43.21    0.91
   2 -11   0   44.51    0.95
  -2  11   0   42.61    0.93
   2  11   0   44.93    0.90
  -2  11   0   45.85    0.89
   3 -11   0   27.80    0.65
  -3 -11   0   28.75    0.66
   3 -11   0   27.79    0.62
  -3  11   0   29.63    0.60
   3  11   0   28.37    0.62
   4 -11   0   40.99    0.85
   4  11   0   40.69    0.85
  -4  11   0   40.27    0.83
   5 -11   0    1.98    0.13
  -5  11   0    1.88    0.11
   5  11   0    2.06    0.13
   6 -11   0    1.83    0.12
  -6 -11   0    2.17    0.14
  -6  11   0    1.75    0.11
   6  11   0    2.14    0.14
  -7 -11   0    1.86    0.14
   7 -11   0    1.93    0.14
   7  11   0    1.80    0.14
  -7  11   0    2.11    0.13
  -8 -11   0   38.27    0.87
   8 -11   0   38.39    0.84
   8  11   0   38.04    0.85
  -8  11   0   37.99    0.82
  -9 -11   0    0.11    0.08
   9 -11   0   -0.04    0.06
   9  11   0    0.07    0.07
 -10 -11   0    1.87    0.18
  10 -11   0    1.83    0.16
  10  11   0    1.85    0.16
  11 -11   0    0.17    0.09
 -11 -11   0    0.14    0.09
   0 -12   0   20.37    0.48
   0 -12   0   20.00    0.50
   0  12   0   20.50    0.45
   0  12   0   21.02    0.46
   1 -12   0    0.54    0.07
  -1 -12   0    0.52    0.07
  -1 -12   0    0.37    0.06
   1 -12   0    0.57    0.08
  -1  12   0    0.54    0.06
  -1  12   0    0.56    0.06
   1  12   0    0.53    0.07
   2 -12   0   15.93    0.39
   2 -12   0   15.39    0.41
  -2 -12   0   15.61    0.44
  -2  12   0   16.27    0.37
   2  12   0   15.80    0.38
   3 -12   0   73.14    1.40
   3  12   0   70.08    1.39
  -3  12   0   69.03    1.37
   4 -12   0   17.72    0.43
  -4  12   0   17.04    0.40
   4  12   0   17.12    0.42
  -5 -12   0   23.89    0.57
   5 -12   0   24.08    0.55
  -5  12   0   22.59    0.52
   5  12   0   23.57    0.55
   6 -12   0    4.68    0.19
  -6 -12   0    4.55    0.21
   6  12   0    4.74    0.20
  -6  12   0    4.79    0.18
  -7 -12   0   10.97    0.35
   7 -12   0   10.73    0.33
  -7  12   0   10.56    0.30
   7  12   0   10.60    0.33
  -8 -12   0    0.65    0.11
   8 -12   0    0.53    0.10
  -9 -12   0    9.45    0.35
   9 -12   0   10.37    0.34
   9  12   0    9.75    0.34
 -10 -12   0    2.15    0.18
  10 -12   0    2.07    0.17
 -11 -12   0    1.17    0.16
  11 -12   0    1.21    0.14
   0 -13   0    0.14    0.05
  -1 -13   0    5.78    0.21
   1 -13   0    5.77    0.21
   1  13   0    6.07    0.19
  -1  13   0    5.45    0.18
   2 -13   0   31.23    0.68
  -2 -13   0   30.72    0.69
   2  13   0   30.62    0.67
  -2  13   0   31.51    0.65
  -3 -13   0   18.71    0.47
   3 -13   0   18.65    0.46
  -3  13   0   18.73    0.43
   3  13   0   18.65    0.45
  -4 -13   0    1.71    0.13
   4 -13   0    1.40    0.12
   4  13   0    1.62    0.12
  -4  13   0    1.44    0.10
   5 -13   0    0.40    0.07
  -5 -13   0    0.35    0.08
  -5  13   0    0.44    0.07
   5  13   0    0.44    0.08
   6 -13   0    1.02    0.11
  -6 -13   0    1.11    0.12
  -6  13   0    1.01    0.10
   6  13   0    1.20    0.12
   7 -13   0   10.61    0.33
  -7 -13   0   10.47    0.35
   8 -13   0    0.29    0.08
  -8 -13   0    0.25    0.09
  -9 -13   0    0.31    0.10
   9 -13   0    0.08    0.08
  10 -13   0    5.08    0.24
 -10 -13   0    4.54    0.25
   0 -14   0   74.65    1.50
   0  14   0   76.09    1.47
  -1 -14   0    0.47    0.08
   1 -14   0    0.31    0.07
   1  14   0    0.36    0.06
  -1  14   0    0.49    0.07
   2 -14   0   30.34    0.70
  -2 -14   0   31.53    0.71
  -2  14   0   32.32    0.67
   2  14   0   31.90    0.68
  -3 -14   0    6.54    0.24
   3 -14   0    6.76    0.24
  -3  14   0    6.91    0.21
   3  14   0    6.68    0.22
   4 -14   0   -0.08    0.05
  -4 -14   0    0.04    0.06
  -4  14   0    0.01    0.04
   4  14   0    0.00    0.04
   5 -14   0   19.13    0.49
  -5 -14   0   19.22    0.50
   5  14   0   19.50    0.48
   6 -14   0    7.15    0.26
  -6 -14   0    6.72    0.27
   6  14   0    7.05    0.26
   7 -14   0    5.29    0.23
  -7 -14   0    5.61    0.25
  -8 -14   0    6.93    0.29
   8 -14   0    6.24    0.26
  -9 -14   0    1.13    0.15
   9 -14   0    0.84    0.13
 -10 -14   0    0.44    0.12
  10 -14   0    0.61    0.11
   0 -15   0    0.35    0.07
   0  15   0    0.26    0.06
   1 -15   0    0.23    0.06
  -1 -15   0    0.33    0.07
   1  15   0    0.23    0.06
  -1  15   0    0.32    0.06
  -2 -15   0    5.12    0.21
   2 -15   0    4.98    0.20
  -2  15   0    4.50    0.17
   2  15   0    4.81    0.18
   3 -15   0   15.96    0.42
  -3 -15   0   15.42    0.43
   3  15   0   16.31    0.41
   4 -15   0    1.40    0.13
  -4 -15   0    1.55    0.14
   4  15   0    1.38    0.12
  -5 -15   0    7.62    0.28
   5 -15   0    7.64    0.27
   5  15   0    7.34    0.26
  -6 -15   0    4.29    0.22
   6 -15   0    4.21    0.21
  -7 -15   0    9.08    0.34
   7 -15   0    9.18    0.32
   8 -15   0    0.25    0.09
  -8 -15   0    0.37    0.10
   9 -15   0    0.04    0.08
  -9 -15   0    0.01    0.08
   0 -16   0   15.30    0.42
  -1 -16   0    0.30    0.08
   1 -16   0    0.29    0.08
  -2 -16   0   15.12    0.42
   2 -16   0   15.01    0.42
   3 -16   0    0.12    0.07
  -3 -16   0    0.16    0.07
   4 -16   0    0.29    0.08
  -4 -16   0    0.25    0.08
  -5 -16   0   32.77    0.78
   5 -16   0   33.04    0.76
  -6 -16   0    0.06    0.08
   6 -16   0    0.15    0.08
   7 -16   0    0.25    0.09
  -7 -16   0    0.40    0.10
   8 -16   0    4.73    0.24
  -8 -16   0    4.66    0.25
  -1 -17   0   13.17    0.39
   1 -17   0   13.69    0.40
   2 -17   0   12.27    0.37
  -2 -17   0   12.08    0.38
  -3 -17   0    2.38    0.17
   3 -17   0    2.42    0.17
   4 -17   0    2.00    0.16
  -4 -17   0    1.87    0.17
  -5 -17   0    0.67    0.12
   5 -17   0    0.55    0.11
   6 -17   0    0.62    0.11
  -6 -17   0    0.85    0.13
   7 -17   0    1.86    0.17
  -7 -17   0    1.92    0.19
   0 -18   0   36.69    0.84
   1 -18   0    1.47    0.15
  -1 -18   0    1.75    0.16
   2 -18   0   -0.02    0.08
  -2 -18   0    0.06    0.08
   3 -18   0    8.65    0.31
  -3 -18   0    8.42    0.32
   4 -18   0   10.25    0.35
  -4 -18   0   10.25    0.36
  -5 -18   0    1.15    0.14
   5 -18   0    0.79    0.12
   6 -18   0    0.65    0.12
  -6 -18   0    0.65    0.12
   7 -18   0    2.55    0.19
  -7 -18   0    2.96    0.21
   0 -19   0    0.23    0.09
  -1 -19   0    1.54    0.16
   1 -19   0    1.59    0.16
   2 -19   0   13.20    0.41
  -2 -19   0   13.87    0.43
  -3 -19   0    0.64    0.12
   3 -19   0    0.88    0.13
  -4 -19   0    1.15    0.14
   4 -19   0    1.16    0.14
  -5 -19   0    1.10    0.14
   5 -19   0    1.24    0.14
   0 -20   0    0.37    0.11
  -1 -20   0    1.63    0.17
   1 -20   0    1.59    0.16
   2 -20   0    1.66    0.16
  -2 -20   0    1.84    0.17
   3 -20   0    0.89    0.13
  -3 -20   0    1.04    0.14
   4 -20   0    0.19    0.09
  -4 -20   0    0.24    0.10
   0 -21   0    0.20    0.09
  -1 -21   0    0.07    0.09
   1 -21   0   -0.04    0.08
  13   0  -1   -0.08    0.08
 -13   0   1   -0.03    0.07
  12   0  -1   -0.12    0.06
 -12   0   1    0.07    0.07
 -11   0   1    0.01    0.06
  11   0  -1   -0.02    0.07
  10   0  -1    0.10    0.07
 -10   0   1    0.04    0.06
  -9   0   1    0.04    0.05
   9   0  -1   -0.05    0.05
  -8   0   1    0.05    0.04
   8   0  -1   -0.02    0.04
   7   0  -1    0.00    0.04
  -7   0   1   -0.03    0.04
  -6   0   1    0.00    0.03
   6   0  -1    0.08    0.03
  -6   0   1   -0.02    0.03
   6   0  -1   -0.01    0.03
   5   0  -1    0.03    0.02
  -5   0   1   -0.03    0.02
   4   0  -1    0.04    0.03
  -4   0   1   -0.04    0.02
  -4   0   1   -0.13    0.02
   3   0  -1   -0.09    0.01
   3   0  -1   -0.07    0.02
  -3   0   1   -0.03    0.02
  -3   0   1   -0.09    0.01
  -2   0   1   -0.12    0.01
  -2   0   1   -0.09    0.01
  -2   0   1   -0.13    0.01
   2   0  -1   -0.12    0.01
   2   0  -1   -0.11    0.01
   2   0  -1   -0.09    0.01
  -1   0  -1   -0.09    0.01
   1   0   1   -0.09    0.00
  -1   0  -1   -0.08    0.01
  -1   0  -1   -0.09    0.00
   1   0   1   -0.08    0.01
   3   0   1   -0.05    0.01
  -3   0  -1   -0.06    0.01
   3   0   1   -0.06    0.01
  -4   0  -1    0.03    0.02
   5   0   1    0.01    0.03
  -6   0  -1   -0.02    0.03
   6   0   1    0.01    0.03
  -6   0  -1    0.02    0.03
  -7   0  -1    0.01    0.04
  -7   0  -1    0.01    0.03
   7   0   1    0.04    0.04
  -8   0  -1   -0.07    0.04
   8   0   1    0.01    0.05
  -9   0  -1   -0.04    0.05
   9   0   1   -0.04    0.06
  10   0   1   -0.01    0.06
 -10   0  -1   -0.05    0.05
  11   0   1   -0.10    0.06
 -11   0  -1   -0.08    0.06
  12   0   1   -0.02    0.07
 -12   0  -1   -0.01    0.07
 -13   0  -1   -0.05    0.08
  13   0   1   -0.04    0.08
  13  -1  -1    2.64    0.21
 -13  -1   1    2.50    0.19
 -13   1   1    2.92    0.20
  13   1  -1    3.04    0.22
 -12  -1   1   -0.03    0.07
  12  -1  -1    0.07    0.08
 -12   1   1    0.04    0.07
  12   1  -1    0.13    0.08
 -11  -1   1    2.87    0.18
  11  -1  -1    2.77    0.18
  11   1  -1    2.93    0.19
 -11   1   1    3.02    0.18
  10  -1  -1    0.62    0.10
 -10  -1   1    0.77    0.10
 -10   1   1    0.65    0.10
  10   1  -1    0.91    0.12
  -9  -1   1   21.62    0.53
   9  -1  -1   21.71    0.53
  -9   1   1   22.38    0.53
   9   1  -1   22.38    0.54
  -8  -1   1    0.26    0.06
   8   1  -1    0.36    0.07
  -8   1   1    0.32    0.06
  -7  -1   1    0.44    0.07
   7  -1  -1    0.42    0.06
   7   1  -1    0.59    0.07
  -7   1   1    0.58    0.07
  -6  -1   1    0.01    0.04
  -6  -1   1    0.01    0.03
  -6   1   1    0.09    0.04
   6   1  -1    0.03    0.03
   6   1  -1    0.03    0.04
  -5  -1   1   36.14    0.73
   5  -1  -1   35.21    0.73
   5   1  -1   34.03    0.73
  -5   1   1   35.09    0.73
   4  -1  -1   62.53    1.19
  -4  -1   1   58.95    1.19
  -4  -1   1   60.92    1.15
   4  -1  -1   60.07    1.15
  -4   1   1   58.05    1.14
   4   1  -1   62.58    1.20
   3  -1  -1  311.53    6.12
   3  -1  -1  308.48    5.89
  -3  -1   1  305.78    5.89
  -3  -1   1  324.38    6.16
  -3   1   1  318.01    5.92
  -3   1   1  319.20    6.12
   3   1  -1  322.24    6.16
  -2  -1   1  323.89    7.01
  -2  -1   1  344.38    6.72
   2  -1  -1  341.01    7.57
   2  -1  -1  346.54    6.34
   2  -1  -1  348.25    6.59
  -2  -1   1  343.74    6.37
   2   1  -1  330.77    6.35
  -2   1   1  336.31    7.36
  -2   1   1  347.95    6.77
  -2   1   1  358.10    6.57
  -2   1   1  342.17    6.32
  -1  -1   1   63.63    1.21
   1   1  -1   61.80    1.20
   1   1  -1   62.77    1.20
   1   1  -1   63.68    1.27
   1   1  -1   63.21    1.28
   0  -1   1    8.49    0.16
   0   1  -1    7.95    0.17
   0   1  -1    8.34    0.17
   0   1  -1    8.77    0.17
   1  -1   1    4.98    0.11
  -1  -1  -1    5.06    0.12
  -1  -1  -1    5.20    0.11
  -1  -1  -1    5.10    0.11
   1  -1   1    5.15    0.12
   1  -1   1    5.11    0.11
  -1  -1  -1    5.17    0.11
   1   1   1    5.21    0.12
   1   1   1    4.95    0.11
  -1   1  -1    5.13    0.12
   1   1   1    5.07    0.11
   1   1   1    5.25    0.11
   2  -1   1   36.04    0.69
  -2  -1  -1   35.96    0.69
   2  -1   1   36.82    0.72
  -2  -1  -1   36.96    0.72
   2   1   1   34.43    0.71
  -2   1  -1   37.79    0.72
   2   1   1   37.62    0.72
   2   1   1   36.08    0.69
   3  -1   1   19.50    0.40
  -3  -1  -1   19.51    0.41
   3  -1   1   18.94    0.41
   3   1   1   19.30    0.40
   3   1   1   18.72    0.39
  -3   1  -1   18.95    0.41
  -4  -1  -1    4.58    0.14
   4   1   1    4.48    0.13
  -4   1  -1    4.46    0.14
  -5  -1  -1  130.82    2.47
  -5  -1  -1  133.05    2.56
   5  -1   1  130.10    2.56
   5  -1   1  126.05    2.46
   5   1   1  130.74    2.46
  -5   1  -1  137.44    2.47
  -5   1  -1  135.50    2.56
   6  -1   1    0.09    0.03
  -6  -1  -1    0.08    0.04
  -6  -1  -1    0.11    0.04
   6  -1   1    0.11    0.04
  -6   1  -1    0.01    0.02
   6   1   1    0.06    0.04
  -6   1  -1    0.08    0.04
  -7  -1  -1    0.89    0.08
   7  -1   1    1.02    0.09
  -7  -1  -1    0.89    0.09
  -7   1  -1    1.03    0.09
   7   1   1    0.89    0.09
   8  -1   1    1.22    0.10
  -8  -1  -1    1.00    0.10
   8   1   1    1.07    0.10
  -8   1  -1    1.39    0.10
  -9  -1  -1    2.81    0.16
   9  -1   1    2.89    0.16
   9   1   1    2.68    0.15
  -9   1  -1    3.15    0.16
 -10  -1  -1    3.88    0.19
  10  -1   1    3.97    0.19
 -10   1  -1    3.89    0.19
  10   1   1    3.99    0.20
 -11  -1  -1    2.41    0.17
  11  -1   1    2.24    0.17
  11   1   1    2.47    0.18
 -11   1  -1    2.31    0.16
  12  -1   1    1.31    0.15
 -12  -1  -1    1.60    0.16
 -12   1  -1    1.15    0.14
  12   1   1    1.46    0.15
 -13  -1  -1    0.12    0.08
  13  -1   1    0.16    0.09
 -13   1  -1    0.01    0.08
  13   1   1    0.20    0.10
  13  -2  -1    0.47    0.11
 -13  -2   1    0.56    0.11
  13   2  -1    0.37    0.11
  12  -2  -1    0.84    0.12
 -12  -2   1    0.97    0.13
 -12   2   1    0.93    0.12
  12   2  -1    0.85    0.13
 -11  -2   1    2.85    0.18
  11  -2  -1    2.74    0.18
 -11   2   1    2.56    0.16
  11   2  -1    2.43    0.18
  10  -2  -1   23.69    0.59
 -10  -2   1   25.34    0.60
 -10   2   1   24.25    0.58
  10   2  -1   24.87    0.60
   9  -2  -1    1.31    0.12
  -9  -2   1    1.20    0.11
   9   2  -1    1.53    0.13
  -9   2   1    1.27    0.11
  -8  -2   1   15.46    0.39
   8   2  -1   14.89    0.39
  -8   2   1   15.59    0.38
   8   2  -1   15.44    0.41
  -7  -2   1   22.12    0.51
   7  -2  -1   21.87    0.50
  -7  -2   1   21.88    0.50
   7   2  -1   21.49    0.50
  -7   2   1   21.13    0.48
   7   2  -1   21.66    0.50
   7   2  -1   21.73    0.51
   6  -2  -1   38.08    0.78
  -6  -2   1   36.09    0.75
  -6  -2   1   36.75    0.78
   6   2  -1   36.49    0.76
  -6   2   1   36.89    0.75
  -5  -2   1    6.03    0.17
   5  -2  -1    5.86    0.17
  -5  -2   1    6.01    0.17
   5  -2  -1    5.45    0.16
  -5   2   1    6.04    0.17
   5   2  -1    5.92    0.18
   5   2  -1    5.48    0.17
   5   2  -1    5.72    0.17
  -4  -2   1   18.53    0.40
   4  -2  -1   17.73    0.37
   4  -2  -1   19.04    0.39
  -4   2   1   17.60    0.37
   4   2  -1   17.28    0.40
   4   2  -1   17.82    0.40
  -3  -2   1    8.71    0.20
   3  -2  -1    8.33    0.20
   3  -2  -1    8.66    0.19
   3   2  -1    8.56    0.21
   3   2  -1    8.87    0.21
  -3   2   1    8.65    0.19
  -2  -2   1    0.86    0.04
  -2  -2   1    0.87    0.04
   2  -2  -1    0.82    0.03
   2  -2  -1    0.88    0.04
   2  -2  -1    0.79    0.03
  -2   2   1    0.82    0.03
   2   2  -1    0.82    0.04
  -2   2   1    0.78    0.03
  -1  -2   1  105.94    2.08
  -1  -2   1   99.52    1.97
   1  -2  -1  106.75    2.12
   1  -2  -1  105.70    1.94
   1  -2  -1  104.39    2.12
   1  -2  -1  102.79    2.06
   1   2  -1  104.53    2.07
   1   2  -1  106.23    2.01
   1   2  -1  104.50    2.06
  -1   2   1  106.62    2.13
   0  -2   1  140.35    2.64
   0  -2   1  136.51    2.64
   0  -2  -1  141.48    2.58
   0  -2  -1  142.67    2.58
   0  -2   1  139.56    2.74
   0   2  -1  143.70    2.79
  -1  -2  -1   25.02    0.47
  -1  -2  -1   24.49    0.49
   1  -2   1   25.16    0.48
  -1  -2  -1   24.91    0.49
   1  -2   1   24.40    0.50
  -1  -2  -1   24.23    0.47
   1  -2   1   24.77    0.48
  -1   2  -1   24.96    0.50
  -1   2  -1   24.04    0.47
   1   2   1   24.99    0.47
   1   2   1   24.93    0.48
   1   2   1   25.01    0.49
   1   2   1   23.99    0.46
   2  -2   1  413.77    8.06
  -2  -2  -1  425.86    7.74
   2  -2   1  408.95    7.73
  -2  -2  -1  418.47    9.88
  -2  -2  -1  405.89    7.69
  -2  -2  -1  420.71    8.04
   2   2   1  424.72    7.71
   2   2   1  424.07    8.01
  -2   2  -1  395.48    8.04
   2   2   1  414.42    8.00
   3  -2   1  202.36    5.45
  -3  -2  -1  199.95    3.99
   3   2   1  201.09    4.01
   3   2   1  209.68    3.90
  -3   2  -1  199.95    4.97
   3   2   1  203.94    4.02
  -4  -2  -1   16.21    0.37
   4  -2   1   16.18    0.36
   4  -2   1   16.69    0.37
  -4   2  -1   16.36    0.37
  -4   2  -1   16.45    0.36
   4   2   1   16.79    0.37
  -5  -2  -1   17.83    0.40
   5  -2   1   17.81    0.40
   5  -2   1   17.92    0.41
  -5  -2  -1   18.22    0.41
  -5   2  -1   17.79    0.41
  -5   2  -1   17.82    0.40
   5   2   1   18.44    0.40
   5   2   1   17.84    0.42
   6  -2   1    7.63    0.22
   6  -2   1    7.66    0.22
  -6  -2  -1    7.91    0.23
  -6  -2  -1    7.77    0.23
   6   2   1    7.85    0.23
  -6   2  -1    8.02    0.23
   6   2   1    8.09    0.23
  -6   2  -1    7.91    0.23
  -7  -2  -1   45.79    0.94
  -7  -2  -1   46.69    0.98
   7  -2   1   44.95    0.94
   7   2   1   44.92    0.94
   7   2   1   48.15    0.99
  -7   2  -1   45.23    0.94
  -7   2  -1   45.62    0.97
   8  -2   1    1.07    0.11
  -8  -2  -1    0.92    0.09
  -8   2  -1    0.93    0.09
   8   2   1    0.92    0.10
  -9  -2  -1    0.32    0.08
   9  -2   1    0.32    0.07
  -9   2  -1    0.44    0.08
   9   2   1    0.31    0.08
 -10  -2  -1    0.70    0.10
  10  -2   1    0.52    0.09
 -10   2  -1    0.70    0.10
  10   2   1    0.63    0.10
  11  -2   1    0.21    0.08
 -11  -2  -1    0.15    0.08
  11   2   1    0.17    0.08
 -11   2  -1    0.26    0.08
 -12  -2  -1    0.07    0.08
  12  -2   1    0.08    0.08
  12   2   1    0.02    0.07
 -12   2  -1    0.01    0.07
 -13  -2  -1    3.05    0.21
  13  -2   1    2.84    0.21
 -13   2  -1    2.64    0.20
  13   2   1    2.44    0.20
 -13  -3   1   -0.03    0.08
  13  -3  -1   -0.02    0.08
  13   3  -1   -0.05    0.08
 -12  -3   1    0.36    0.10
  12  -3  -1    0.34    0.10
 -12   3   1    0.20    0.08
  12   3  -1    0.41    0.10
  11  -3  -1    1.37    0.13
 -11  -3   1    1.61    0.15
  11   3  -1    1.21    0.14
 -10  -3   1    0.36    0.08
  10  -3  -1    0.29    0.08
  10   3  -1    0.43    0.09
 -10   3   1    0.34    0.08
  -9  -3   1    0.20    0.07
   9  -3  -1    0.11    0.06
  -9   3   1    0.09    0.05
   9   3  -1   -0.01    0.06
  -8  -3   1    0.47    0.08
   8   3  -1    0.41    0.07
  -8   3   1    0.52    0.07
  -7  -3   1    7.99    0.24
   7  -3  -1    8.04    0.23
  -7  -3   1    7.51    0.24
  -7   3   1    8.10    0.23
   7   3  -1    8.67    0.26
   7   3  -1    8.15    0.25
   7   3  -1    7.53    0.23
   6  -3  -1   10.89    0.29
  -6  -3   1   11.50    0.29
   6  -3  -1   11.76    0.29
  -6  -3   1   10.80    0.29
   6   3  -1   11.04    0.29
   6   3  -1   11.46    0.30
   6   3  -1   10.94    0.29
  -6   3   1   11.32    0.28
   5  -3  -1    5.14    0.15
  -5  -3   1    4.67    0.15
   5  -3  -1    5.03    0.15
   5   3  -1    4.38    0.15
   5   3  -1    5.19    0.16
   5   3  -1    4.97    0.16
   4  -3  -1    6.30    0.16
   4  -3  -1    5.73    0.15
   4   3  -1    5.92    0.17
  -4   3   1    6.03    0.15
   4   3  -1    5.61    0.16
   3  -3  -1   70.57    1.36
   3  -3  -1   67.68    1.30
  -3  -3   1   71.42    1.37
   3   3  -1   69.05    1.37
   3   3  -1   72.34    1.37
  -3   3   1   69.14    1.30
   2  -3  -1  627.82   12.51
   2  -3  -1  571.88   12.31
  -2  -3   1  582.90   11.41
  -2  -3   1  609.00   12.36
  -2  -3   1  610.97   10.98
   2  -3  -1  561.24   12.73
   2   3  -1  574.26   11.39
  -2   3   1  598.16   11.79
  -1  -3   1    7.40    0.17
   1  -3  -1    7.14    0.17
   1  -3  -1    7.50    0.15
   1  -3  -1    7.38    0.15
   1  -3  -1    7.43    0.15
  -1  -3   1    7.42    0.17
  -1  -3   1    7.32    0.17
   1   3  -1    7.41    0.17
  -1   3   1    7.17    0.15
  -1   3   1    7.27    0.14
   1   3  -1    7.44    0.17
  -1   3   1    7.21    0.17
   0  -3  -1    0.48    0.03
   0  -3  -1    0.45    0.02
   0  -3  -1    0.47    0.02
   0  -3   1    0.47    0.03
   0  -3  -1    0.48    0.02
   0   3   1    0.49    0.02
   0   3  -1    0.44    0.03
   0   3   1    0.49    0.02
   0   3   1    0.51    0.02
  -1  -3  -1    1.86    0.06
  -1  -3  -1    1.82    0.06
   1  -3   1    1.96    0.07
  -1  -3  -1    1.68    0.06
  -1  -3  -1    1.75    0.06
   1  -3   1    1.64    0.07
   1   3   1    1.77    0.06
   1   3   1    1.79    0.06
  -1   3  -1    1.77    0.07
  -1   3  -1    1.88    0.06
   2  -3   1  207.25    4.09
  -2  -3  -1  212.18    5.02
  -2  -3  -1  215.04    4.16
  -2  -3  -1  215.88    4.01
  -2   3  -1  204.86    5.01
   2   3   1  217.07    4.01
   2   3   1  210.90    3.98
  -2   3  -1  206.78    4.11
  -3  -3  -1    1.22    0.06
  -3  -3  -1    0.94    0.05
  -3  -3  -1    0.93    0.06
   3   3   1    0.96    0.05
  -3   3  -1    1.02    0.05
  -4  -3  -1   11.96    0.29
   4  -3   1   12.37    0.28
   4  -3   1   12.31    0.29
  -4   3  -1   12.63    0.29
   4   3   1   12.84    0.30
  -4   3  -1   12.06    0.29
  -5  -3  -1  153.69    2.87
   5  -3   1  155.93    2.97
  -5  -3  -1  154.03    2.98
   5  -3   1  151.62    2.86
   5   3   1  152.89    2.86
  -5   3  -1  150.78    2.97
  -5   3  -1  156.45    2.86
   5   3   1  154.93    2.98
   6  -3   1   19.62    0.46
   6  -3   1   18.96    0.44
  -6  -3  -1   20.09    0.46
  -6  -3  -1   20.25    0.47
  -6   3  -1   20.37    0.46
  -6   3  -1   19.72    0.45
   6   3   1   19.61    0.45
  -7  -3  -1   -0.01    0.03
   7  -3   1    0.00    0.04
  -7  -3  -1    0.00    0.04
  -7   3  -1    0.04    0.03
  -7   3  -1    0.08    0.04
   7   3   1    0.01    0.04
   8  -3   1   11.78    0.33
  -8  -3  -1   11.95    0.34
  -8   3  -1   12.08    0.33
   8   3   1   12.26    0.34
   9  -3   1    0.01    0.06
  -9  -3  -1    0.01    0.05
  -9   3  -1    0.01    0.05
   9   3   1   -0.07    0.05
  10  -3   1    8.86    0.30
 -10  -3  -1    8.94    0.31
 -10   3  -1    8.97    0.30
  10   3   1    9.06    0.31
  11  -3   1    0.04    0.07
 -11  -3  -1    0.07    0.07
  11   3   1    0.01    0.07
 -11   3  -1   -0.01    0.06
  12  -3   1    0.32    0.10
 -12  -3  -1    0.19    0.09
 -12   3  -1    0.12    0.08
  12   3   1    0.14    0.09
 -13  -4   1    0.92    0.14
  13  -4  -1    1.24    0.16
  13   4  -1    1.34    0.16
 -12  -4   1    0.73    0.12
  12  -4  -1    0.84    0.12
  12   4  -1    0.78    0.12
  11  -4  -1   15.99    0.45
 -11  -4   1   16.04    0.46
  11   4  -1   16.02    0.46
 -10  -4   1    0.02    0.06
  10  -4  -1    0.13    0.07
  10   4  -1    0.08    0.07
 -10   4   1    0.02    0.05
  -9  -4   1    3.76    0.18
   9  -4  -1    3.59    0.17
   9   4  -1    3.56    0.18
  -9   4   1    3.48    0.16
  -8  -4   1   28.03    0.63
  -8   4   1   27.91    0.61
   8   4  -1   27.82    0.63
   7  -4  -1    1.79    0.10
  -7  -4   1    1.53    0.11
   7   4  -1    1.59    0.11
   7   4  -1    1.74    0.11
  -7   4   1    1.81    0.10
   6  -4  -1    3.88    0.14
   6  -4  -1    4.24    0.14
   6   4  -1    3.92    0.15
   6   4  -1    4.08    0.16
  -6   4   1    4.00    0.14
   6   4  -1    4.14    0.16
   5  -4  -1  126.89    2.33
  -5  -4   1  125.52    2.35
   5  -4  -1  121.39    2.42
   5   4  -1  124.94    2.43
   5   4  -1  128.06    2.45
   5   4  -1  123.52    2.35
   4  -4  -1    3.19    0.11
  -4  -4   1    3.30    0.12
   4   4  -1    3.37    0.12
  -4   4   1    3.08    0.10
   4   4  -1    3.38    0.12
   4   4  -1    3.30    0.12
   3  -4  -1   61.68    1.19
  -3  -4   1   60.85    1.20
   3  -4  -1   60.41    1.14
   3   4  -1   60.63    1.21
  -3   4   1   59.88    1.14
   3   4  -1   61.18    1.20
  -2  -4   1    2.84    0.10
   2  -4  -1    2.80    0.08
  -2  -4   1    2.90    0.07
   2  -4  -1    2.86    0.08
   2  -4  -1    2.87    0.08
  -2   4   1    2.87    0.08
   2   4  -1    2.71    0.10
  -2   4   1    3.10    0.10
   2   4  -1    2.91    0.10
  -1  -4   1  651.44   12.49
   1  -4  -1  625.46   12.99
   1  -4  -1  692.64   13.87
   1  -4  -1  614.48   13.73
   1  -4  -1  696.70   13.31
  -1   4   1  682.97   12.65
  -1   4   1  603.32   12.62
   1   4  -1  655.04   12.52
   1   4  -1  611.82   12.00
   0  -4  -1    2.94    0.08
   0  -4  -1    2.84    0.08
   0  -4   1    2.80    0.09
   0  -4  -1    2.97    0.08
   0  -4  -1    2.94    0.08
   0   4  -1    2.86    0.09
   0   4  -1    2.80    0.09
   0   4   1    2.91    0.07
  -1  -4  -1    1.17    0.05
  -1  -4  -1    1.16    0.05
   1  -4   1    1.22    0.06
  -1  -4  -1    1.15    0.05
  -1   4  -1    1.18    0.06
   1   4   1    1.15    0.05
  -2  -4  -1    5.71    0.14
   2  -4   1    5.63    0.15
  -2  -4  -1    5.46    0.14
  -2  -4  -1    5.31    0.14
  -2   4  -1    5.46    0.14
  -2   4  -1    5.19    0.14
   2   4   1    5.30    0.14
  -3  -4  -1   30.56    0.63
  -3  -4  -1   30.55    0.63
   3  -4   1   31.22    0.63
  -3  -4  -1   29.84    0.60
   3   4   1   29.29    0.60
   3   4   1   28.92    0.60
  -3   4  -1   31.32    0.63
  -4  -4  -1   42.32    0.84
  -4  -4  -1   41.14    0.84
   4  -4   1   39.19    0.80
   4  -4   1   40.76    0.84
  -4   4  -1   39.77    0.80
   4   4   1   41.28    0.84
  -4   4  -1   40.61    0.83
  -5  -4  -1   19.98    0.45
   5  -4   1   19.10    0.43
   5  -4   1   19.63    0.45
  -5   4  -1   19.65    0.43
  -5   4  -1   19.42    0.44
   5   4   1   19.37    0.44
  -6  -4  -1    4.27    0.16
   6  -4   1    4.46    0.16
  -6  -4  -1    4.34    0.16
   6  -4   1    4.27    0.16
  -6   4  -1    4.48    0.16
  -6   4  -1    4.18    0.15
   6   4   1    4.32    0.16
  -7  -4  -1    7.05    0.23
  -7  -4  -1    6.91    0.23
   7  -4   1    7.25    0.23
  -7   4  -1    7.11    0.22
   7   4   1    7.26    0.23
   8  -4   1   30.17    0.67
  -8  -4  -1   30.27    0.68
   8   4   1   29.78    0.67
  -8   4  -1   29.42    0.66
  -9  -4  -1    1.29    0.13
   9  -4   1    1.11    0.12
  -9   4  -1    0.98    0.11
   9   4   1    1.26    0.12
 -10  -4  -1    8.43    0.30
  10  -4   1    8.49    0.30
 -10   4  -1    8.26    0.29
  10   4   1    8.77    0.30
  11  -4   1    0.11    0.07
 -11  -4  -1    0.01    0.07
 -11   4  -1    0.08    0.07
  11   4   1    0.03    0.07
  12  -4   1    1.17    0.14
 -12  -4  -1    1.35    0.16
  12   4   1    1.26    0.15
 -12   4  -1    1.00    0.13
  13  -5  -1    0.18    0.09
 -13  -5   1    0.22    0.09
  13   5  -1    0.10    0.09
  12  -5  -1    0.14    0.08
 -12  -5   1    0.19    0.09
  12   5  -1    0.22    0.09
 -11  -5   1    0.26    0.09
  11  -5  -1    0.34    0.09
  11   5  -1    0.22    0.09
  10  -5  -1    2.43    0.16
 -10  -5   1    2.41    0.16
  10   5  -1    2.70    0.17
 -10   5   1    2.40    0.15
  -9  -5   1    2.55    0.15
   9  -5  -1    2.45    0.15
  -9   5   1    2.41    0.14
   9   5  -1    2.50    0.16
  -8  -5   1    7.57    0.25
  -8   5   1    7.80    0.24
   8   5  -1    7.84    0.26
   7  -5  -1    1.42    0.09
  -7  -5   1    1.39    0.11
   7   5  -1    1.22    0.10
   7   5  -1    1.29    0.10
  -7   5   1    1.38    0.09
   6  -5  -1    0.84    0.07
  -6  -5   1    0.76    0.08
   6  -5  -1    0.92    0.07
   6   5  -1    0.96    0.09
  -6   5   1    0.76    0.07
   5  -5  -1  111.71    2.11
  -5  -5   1  109.44    2.13
   5  -5  -1  116.87    2.20
   5   5  -1  113.18    2.21
   5   5  -1  113.58    2.22
   5   5  -1  111.73    2.13
  -4  -5   1    7.01    0.20
   4  -5  -1    7.55    0.19
  -4  -5   1    7.42    0.21
   4  -5  -1    7.39    0.19
   4   5  -1    7.66    0.21
   4   5  -1    7.66    0.21
  -4   5   1    7.20    0.18
   4   5  -1    7.49    0.21
   4   5  -1    7.57    0.21
  -3  -5   1   38.44    0.81
   3  -5  -1   41.17    0.77
   3  -5  -1   40.12    0.80
  -3  -5   1   39.32    0.78
  -3   5   1   39.79    0.76
   3   5  -1   39.01    0.81
  -3   5   1   39.30    0.82
   3   5  -1   39.49    0.82
  -2  -5   1    9.72    0.24
   2  -5  -1    9.44    0.21
   2  -5  -1   10.33    0.22
  -2   5   1    9.28    0.24
  -2   5   1    9.53    0.21
   1  -5  -1   52.61    1.06
   1  -5  -1   53.57    1.01
  -1  -5   1   54.36    1.07
   1  -5  -1   54.38    1.01
   1  -5  -1   53.07    1.04
  -1   5   1   54.42    1.00
   1   5  -1   54.63    1.02
   1   5  -1   53.42    1.06
  -1   5   1   52.69    1.07
   0  -5  -1  298.17    5.51
   0  -5   1  295.87    5.74
   0  -5  -1  299.84    5.73
   0  -5  -1  283.79    5.47
   0  -5  -1  302.00    5.80
   0   5  -1  292.77    5.57
   0   5  -1  291.85    5.76
   0   5   1  286.91    5.45
   1  -5   1   43.95    0.93
  -1  -5  -1   46.96    0.88
  -1  -5  -1   47.48    0.92
  -1  -5  -1   47.25    0.88
  -1   5  -1   46.93    0.92
   1   5   1   45.81    0.87
  -1   5  -1   46.35    0.89
  -2  -5  -1   36.15    0.71
  -2  -5  -1   35.59    0.74
   2  -5   1   36.50    0.74
  -2  -5  -1   36.58    0.73
  -2   5  -1   36.65    0.74
   2   5   1   35.68    0.70
  -3  -5  -1   16.34    0.37
  -3  -5  -1   16.52    0.36
   3  -5   1   15.77    0.37
  -3  -5  -1   15.73    0.35
   3   5   1   15.84    0.35
  -3   5  -1   15.83    0.36
  -4  -5  -1    0.12    0.04
  -4  -5  -1    0.09    0.03
   4  -5   1    0.13    0.03
  -4  -5  -1    0.16    0.04
   4  -5   1    0.08    0.03
  -4   5  -1    0.11    0.03
  -4   5  -1    0.13    0.03
   5  -5   1    6.26    0.18
  -5  -5  -1    6.00    0.19
   5  -5   1    5.83    0.19
  -5   5  -1    6.19    0.18
  -5   5  -1    6.17    0.18
   5   5   1    5.95    0.18
   6  -5   1   23.21    0.51
  -6  -5  -1   22.80    0.53
  -6   5  -1   22.49    0.51
   6   5   1   23.24    0.52
   7  -5   1    3.76    0.15
  -7  -5  -1    3.53    0.16
  -7   5  -1    3.63    0.15
   7   5   1    3.54    0.16
  -8  -5  -1    1.98    0.14
   8  -5   1    2.05    0.13
  -8   5  -1    1.78    0.12
   8   5   1    1.69    0.13
  -9  -5  -1    0.01    0.06
   9  -5   1    0.05    0.06
   9   5   1    0.12    0.07
  -9   5  -1    0.02    0.05
 -10  -5  -1    7.90    0.29
  10  -5   1    7.92    0.28
  10   5   1    7.72    0.29
 -10   5  -1    7.68    0.27
 -11  -5  -1    2.75    0.19
  11  -5   1    2.54    0.18
 -11   5  -1    2.60    0.17
  11   5   1    2.92    0.19
 -12  -5  -1   -0.08    0.08
  12  -5   1   -0.06    0.07
  12   5   1    0.12    0.09
 -12   5  -1    0.05    0.07
  13  -6  -1    3.42    0.22
 -13  -6   1    2.98    0.21
  13   6  -1    2.95    0.22
  12  -6  -1    0.88    0.13
 -12  -6   1    0.99    0.14
  12   6  -1    0.78    0.12
 -11  -6   1    0.24    0.09
  11  -6  -1    0.20    0.08
  11   6  -1    0.23    0.09
  10  -6  -1   -0.01    0.06
 -10  -6   1    0.20    0.08
  10   6  -1    0.08    0.07
 -10   6   1   -0.02    0.05
   9  -6  -1    1.62    0.13
  -9  -6   1    1.70    0.14
  -9   6   1    1.43    0.11
   9   6  -1    1.76    0.14
  -8  -6   1   32.20    0.72
  -8   6   1   33.17    0.70
   8   6  -1   31.77    0.72
  -7  -6   1   11.44    0.32
  -7   6   1   11.72    0.30
   7   6  -1   11.99    0.33
  -6  -6   1   36.87    0.78
   6  -6  -1   35.86    0.76
   6  -6  -1   37.58    0.79
   6   6  -1   36.85    0.78
  -6   6   1   37.53    0.75
   6   6  -1   37.00    0.81
  -5  -6   1    9.52    0.26
   5  -6  -1    9.71    0.25
  -5  -6   1   11.05    0.28
   5  -6  -1    9.47    0.25
   5   6  -1    9.11    0.26
   5   6  -1    9.23    0.27
   5   6  -1    9.35    0.26
   4  -6  -1   80.99    1.57
  -4  -6   1   77.47    1.59
   4  -6  -1   79.95    1.51
  -4  -6   1   79.33    1.53
   4   6  -1   80.83    1.53
   4   6  -1   79.10    1.58
   4   6  -1   80.55    1.53
  -4   6   1   80.55    1.50
   4   6  -1   81.03    1.60
   3  -6  -1   59.36    1.14
   3  -6  -1   60.79    1.19
  -3  -6   1   60.23    1.21
  -3  -6   1   59.38    1.16
  -3  -6   1   58.71    1.16
   3   6  -1   60.65    1.21
   3   6  -1   60.52    1.16
  -3   6   1   61.03    1.22
  -3   6   1   60.08    1.13
   2  -6  -1   57.47    1.11
  -2  -6   1   56.86    1.13
   2  -6  -1   55.18    1.07
  -2   6   1   56.25    1.14
  -2   6   1   56.24    1.06
   2   6  -1   56.95    1.13
   1  -6  -1  433.96    7.80
  -1  -6   1  415.85    8.20
   1  -6  -1  415.79    8.04
  -1   6   1  397.71    7.70
   1   6  -1  404.40    8.06
  -1   6   1  429.60    8.26
   0  -6  -1   18.51    0.40
   0  -6  -1   18.95    0.38
   0  -6  -1   19.06    0.40
   0  -6   1   18.49    0.41
   0   6  -1   18.89    0.41
   0   6   1   18.74    0.37
  -1  -6  -1    0.95    0.05
   1  -6   1    0.85    0.06
  -1  -6  -1    0.93    0.05
  -1  -6  -1    0.97    0.05
   1   6   1    0.83    0.05
  -1   6  -1    0.90    0.05
  -2  -6  -1  178.86    3.35
  -2  -6  -1  168.53    3.36
   2  -6   1  175.06    3.41
   2   6   1  177.72    3.31
  -2   6  -1  175.46    3.36
  -3  -6  -1    9.25    0.24
  -3  -6  -1    8.82    0.23
  -3  -6  -1    9.03    0.23
   3  -6   1    9.09    0.24
  -3   6  -1    9.15    0.23
  -3   6  -1    9.22    0.23
   3   6   1    9.36    0.24
   4  -6   1   11.91    0.29
  -4  -6  -1   11.76    0.30
  -4  -6  -1   12.38    0.31
  -4  -6  -1   11.97    0.30
  -4   6  -1   12.60    0.29
  -4   6  -1   12.28    0.30
  -5  -6  -1   52.42    1.06
   5  -6   1   50.82    1.01
  -5  -6  -1   50.54    1.06
   5   6   1   51.51    1.02
   5   6   1   50.10    1.01
  -5   6  -1   51.03    1.01
   6  -6   1    1.04    0.08
  -6  -6  -1    0.99    0.09
   6  -6   1    0.92    0.08
  -6   6  -1    0.96    0.08
   6   6   1    1.00    0.09
   7  -6   1    0.73    0.09
  -7  -6  -1    0.58    0.07
  -7   6  -1    0.88    0.09
   7   6   1    0.66    0.08
   8  -6   1   19.00    0.46
  -8  -6  -1   18.54    0.47
  -8   6  -1   18.31    0.46
   8   6   1   18.26    0.46
   9  -6   1   10.62    0.33
  -9  -6  -1   10.92    0.34
   9   6   1   11.13    0.34
  -9   6  -1   11.01    0.33
 -10  -6  -1    0.43    0.10
  10  -6   1    0.25    0.08
 -10   6  -1    0.43    0.08
  10   6   1    0.31    0.08
  11  -6   1    0.50    0.10
 -11  -6  -1    0.62    0.12
  11   6   1    0.47    0.10
 -11   6  -1    0.56    0.10
 -12  -6  -1   -0.01    0.08
  12  -6   1    0.29    0.10
 -12   6  -1    0.18    0.08
  12   6   1    0.13    0.08
  12  -7  -1    0.84    0.12
 -12  -7   1    0.80    0.13
  12   7  -1    0.93    0.13
  11  -7  -1    4.00    0.22
 -11  -7   1    4.51    0.23
  11   7  -1    4.34    0.23
  10  -7  -1    2.92    0.18
 -10  -7   1    3.14    0.18
  10   7  -1    3.26    0.19
 -10   7   1    2.84    0.16
  -9  -7   1    0.22    0.08
   9  -7  -1    0.26    0.07
   9   7  -1    0.25    0.08
  -9   7   1    0.22    0.06
  -8  -7   1    0.64    0.09
   8  -7  -1    0.73    0.09
   8   7  -1    0.64    0.09
  -8   7   1    0.65    0.08
  -7  -7   1    0.22    0.06
   7   7  -1    0.05    0.05
  -7   7   1    0.08    0.04
   6  -7  -1   17.23    0.40
  -6  -7   1   17.77    0.42
  -6  -7   1   16.91    0.43
   6  -7  -1   16.58    0.41
  -6   7   1   16.89    0.39
   6   7  -1   17.04    0.43
   6   7  -1   16.63    0.42
   6   7  -1   16.58    0.41
  -5  -7   1   33.96    0.73
   5  -7  -1   32.40    0.71
  -5  -7   1   33.81    0.71
   5  -7  -1   32.86    0.69
   5   7  -1   33.92    0.74
   5   7  -1   33.56    0.71
   5   7  -1   34.17    0.71
   4  -7  -1   25.51    0.55
  -4  -7   1   25.82    0.57
  -4  -7   1   25.18    0.55
  -4  -7   1   25.08    0.51
   4  -7  -1   25.76    0.53
   4   7  -1   24.73    0.55
  -4   7   1   26.19    0.52
   4   7  -1   25.11    0.57
   3  -7  -1    1.78    0.08
   3  -7  -1    1.88    0.08
  -3  -7   1    1.74    0.09
   3   7  -1    1.71    0.09
   3   7  -1    1.91    0.10
  -3   7   1    1.69    0.07
  -3   7   1    1.83    0.09
  -2  -7   1    1.60    0.09
   2  -7  -1    1.68    0.07
   2  -7  -1    1.62    0.07
  -2   7   1    1.69    0.06
   2   7  -1    1.67    0.08
   1  -7  -1    3.03    0.10
   1  -7  -1    2.97    0.10
  -1  -7   1    2.83    0.11
   1   7  -1    3.01    0.11
   1   7  -1    3.05    0.07
  -1   7   1    2.94    0.09
  -1   7   1    3.21    0.11
   0  -7   1   80.94    1.63
   0  -7  -1   85.57    1.62
   0  -7  -1   83.77    1.62
   0  -7  -1   82.37    1.55
   0   7  -1   82.39    1.62
   0   7   1   81.47    1.54
  -1  -7  -1   23.89    0.49
  -1  -7  -1   23.37    0.49
  -1  -7  -1   24.08    0.51
   1  -7   1   24.10    0.52
  -1   7  -1   23.88    0.51
   1   7   1   23.45    0.48
   2  -7   1    3.46    0.13
  -2  -7  -1    3.66    0.12
  -2  -7  -1    3.62    0.12
  -2   7  -1    3.52    0.12
   2   7   1    3.58    0.11
  -3  -7  -1   22.47    0.49
   3  -7   1   19.82    0.47
   3  -7   1   22.50    0.49
  -3  -7  -1   21.91    0.47
  -3   7  -1   22.09    0.48
  -3   7  -1   22.47    0.47
  -4  -7  -1   16.80    0.40
  -4  -7  -1   16.31    0.39
   4  -7   1   16.74    0.40
   4  -7   1   16.90    0.40
  -4   7  -1   16.56    0.38
  -5  -7  -1   20.56    0.47
  -5  -7  -1   19.27    0.47
   5  -7   1   19.12    0.44
  -5   7  -1   19.49    0.44
   5   7   1   18.57    0.44
  -6  -7  -1   10.16    0.30
   6   7   1   10.19    0.29
  -6   7  -1   10.29    0.28
   6   7   1   10.16    0.28
  -7  -7  -1   14.47    0.40
   7  -7   1   14.56    0.38
   7   7   1   14.91    0.39
  -7   7  -1   14.81    0.38
   7   7   1   14.62    0.38
  -8  -7  -1    0.41    0.08
   8  -7   1    0.59    0.08
   8   7   1    0.55    0.09
  -8   7  -1    0.58    0.08
   9  -7   1    0.21    0.07
  -9  -7  -1    0.15    0.07
  -9   7  -1    0.15    0.07
   9   7   1    0.28    0.07
 -10  -7  -1    0.08    0.08
  10  -7   1    0.10    0.07
  10   7   1    0.13    0.07
 -10   7  -1    0.18    0.07
  11  -7   1    0.06    0.08
 -11  -7  -1   -0.01    0.07
  11   7   1    0.02    0.07
 -11   7  -1    0.06    0.07
  12  -7   1    2.98    0.20
 -12  -7  -1    2.66    0.21
  12   7   1    2.53    0.19
 -12   7  -1    2.79    0.19
 -12  -8   1    0.06    0.09
  12  -8  -1    0.01    0.08
  12   8  -1    0.10    0.08
  11  -8  -1    4.78    0.23
 -11  -8   1    4.50    0.23
  11   8  -1    4.60    0.23
 -10  -8   1   16.59    0.47
  10  -8  -1   16.16    0.45
  10   8  -1   16.19    0.47
  10   8  -1   17.50    0.48
   9  -8  -1    2.71    0.16
  -9  -8   1    2.93    0.17
  -9   8   1    2.83    0.15
   9   8  -1    2.71    0.17
   9   8  -1    2.61    0.17
   8  -8  -1   65.50    1.34
  -8  -8   1   66.73    1.37
  -8   8   1   67.21    1.33
   8   8  -1   68.02    1.37
   8   8  -1   67.77    1.37
  -7  -8   1    6.90    0.24
   7  -8  -1    7.22    0.23
  -7   8   1    7.18    0.22
   7   8  -1    7.09    0.24
   7   8  -1    7.01    0.24
   6  -8  -1    3.45    0.14
   6  -8  -1    3.36    0.14
  -6  -8   1    3.26    0.15
  -6   8   1    3.38    0.13
   6   8  -1    3.49    0.16
  -5  -8   1   40.30    0.83
   5  -8  -1   38.59    0.80
   5  -8  -1   38.16    0.83
  -5  -8   1   40.87    0.86
   5   8  -1   39.70    0.83
   4  -8  -1    0.54    0.06
   4  -8  -1    0.51    0.06
  -4  -8   1    0.42    0.06
  -4  -8   1    0.45    0.03
  -4  -8   1    0.64    0.07
  -4   8   1    0.48    0.05
   4   8  -1    0.52    0.07
  -3  -8   1  198.83    3.90
   3  -8  -1  204.25    3.73
   3  -8  -1  203.09    3.92
   3   8  -1  202.35    3.90
  -3   8   1  201.42    3.94
   3   8  -1  204.61    3.75
  -3   8   1  200.38    3.76
   2  -8  -1   11.26    0.28
  -2  -8   1   11.57    0.30
  -2  -8   1   11.85    0.29
   2  -8  -1   12.34    0.29
  -2   8   1   12.44    0.30
   2   8  -1   11.94    0.29
   2   8  -1   12.17    0.30
  -2   8   1   12.01    0.26
   1  -8  -1   21.08    0.44
   1  -8  -1   20.93    0.46
  -1  -8   1   20.18    0.47
   1   8  -1   21.43    0.47
   1   8  -1   20.61    0.42
  -1   8   1   21.05    0.42
   1   8  -1   20.44    0.45
   0  -8  -1  132.93    2.53
   0  -8   1  130.89    2.54
   0  -8  -1  131.41    2.56
   0  -8  -1  129.35    2.42
   0   8  -1  130.05    2.53
   0   8   1  128.83    2.44
   1  -8   1   21.43    0.49
  -1  -8  -1   22.20    0.46
  -1  -8  -1   21.62    0.45
  -1  -8  -1   21.86    0.48
  -1   8  -1   20.94    0.46
  -1   8  -1   21.55    0.48
   1   8   1   22.54    0.45
  -2  -8  -1  111.98    2.11
  -2  -8  -1  114.86    2.20
   2  -8   1  113.28    2.21
  -2   8  -1  110.10    2.11
   2   8   1  110.22    2.09
  -2   8  -1  113.55    2.19
  -3  -8  -1    0.19    0.04
  -3  -8  -1    0.29    0.05
   3  -8   1    0.23    0.04
  -3   8  -1    0.30    0.05
  -4  -8  -1   73.88    1.49
  -4  -8  -1   74.19    1.44
   4  -8   1   73.68    1.49
   4   8   1   75.21    1.43
  -4   8  -1   73.12    1.43
   5  -8   1    2.85    0.13
  -5  -8  -1    3.15    0.14
   5   8   1    3.21    0.14
  -5   8  -1    3.13    0.13
  -6   8  -1    2.06    0.12
   6   8   1    2.06    0.12
   7  -8   1   35.34    0.77
   7   8   1   35.46    0.77
  -7   8  -1   35.76    0.76
   7   8   1   35.33    0.77
   8  -8   1    0.37    0.07
  -8  -8  -1    0.39    0.08
  -8   8  -1    0.33    0.07
   8   8   1    0.45    0.08
   8   8   1    0.28    0.07
  -9  -8  -1    1.39    0.13
   9  -8   1    1.77    0.14
  -9   8  -1    1.71    0.13
   9   8   1    1.71    0.14
   9   8   1    1.98    0.14
 -10  -8  -1    1.23    0.14
  10  -8   1    1.32    0.14
 -10   8  -1    1.01    0.11
  10   8   1    1.03    0.13
  10   8   1    1.11    0.13
  11  -8   1    0.80    0.12
 -11  -8  -1    0.91    0.13
 -11   8  -1    0.86    0.11
  11   8   1    1.13    0.14
  11   8   1    0.95    0.13
 -12  -8  -1    4.52    0.26
  12  -8   1    4.86    0.25
  12  -9  -1    0.02    0.08
 -12  -9   1    0.11    0.09
  12   9  -1    0.15    0.09
  12   9  -1    0.22    0.09
 -11  -9   1    0.87    0.13
  11  -9  -1    0.58    0.11
  11   9  -1    0.69    0.12
  11   9  -1    0.96    0.13
 -10  -9   1    6.92    0.28
  10  -9  -1    6.15    0.25
  10   9  -1    6.93    0.28
  10   9  -1    6.45    0.27
  -9  -9   1    7.77    0.29
   9  -9  -1    8.25    0.27
   9   9  -1    7.75    0.29
   9   9  -1    7.96    0.29
  -8  -9   1   21.36    0.53
   8  -9  -1   21.23    0.51
   8   9  -1   20.91    0.53
   8   9  -1   20.60    0.53
  -8   9   1   20.36    0.48
  -7  -9   1   23.94    0.57
   7  -9  -1   23.95    0.55
  -7   9   1   24.48    0.53
   7   9  -1   23.57    0.57
  -6  -9   1   21.16    0.46
   6  -9  -1   22.09    0.50
  -6  -9   1   21.64    0.52
   6   9  -1   21.43    0.52
  -6   9   1   21.81    0.48
  -5  -9   1   65.95    1.35
  -5  -9   1   63.53    1.26
   5  -9  -1   65.19    1.32
   5  -9  -1   63.41    1.27
   5   9  -1   66.07    1.29
  -4  -9   1    8.38    0.25
   4  -9  -1    8.33    0.23
   4  -9  -1    8.80    0.24
   4   9  -1    8.19    0.25
   3  -9  -1    0.42    0.06
  -3  -9   1    0.38    0.06
  -3  -9   1    0.38    0.06
   3  -9  -1    0.34    0.05
   3   9  -1    0.32    0.06
  -3   9   1    0.31    0.04
   2  -9  -1  142.83    2.76
   2  -9  -1  141.92    2.66
  -2  -9   1  143.23    2.78
   2   9  -1  144.86    2.67
  -2   9   1  141.13    2.80
  -2   9   1  141.57    2.63
   1  -9  -1  156.75    3.01
  -1  -9   1  154.93    3.03
   1  -9  -1  157.70    2.89
  -1   9   1  155.02    2.86
   1   9  -1  154.76    3.02
   1   9  -1  154.12    2.90
   0  -9  -1    4.21    0.14
   0  -9   1    4.10    0.15
   0  -9  -1    4.10    0.14
   0   9  -1    3.93    0.11
   0   9   1    3.92    0.12
   0   9  -1    3.75    0.14
  -1  -9  -1   30.73    0.64
  -1  -9  -1   31.46    0.65
   1  -9   1   32.28    0.69
  -1  -9  -1   32.45    0.68
  -1   9  -1   31.68    0.65
   1   9   1   31.76    0.63
  -2  -9  -1   68.99    1.34
  -2  -9  -1   66.95    1.32
  -2  -9  -1   69.54    1.38
   2  -9   1   67.28    1.38
  -2   9  -1   67.43    1.31
  -3  -9  -1    5.74    0.19
  -3  -9  -1    5.45    0.18
   3  -9   1    5.34    0.19
  -3   9  -1    5.08    0.17
  -4  -9  -1    1.06    0.09
   4  -9   1    1.17    0.09
  -4  -9  -1    1.04    0.09
  -4   9  -1    1.10    0.08
   4   9   1    1.03    0.08
  -5  -9  -1   14.49    0.39
   5   9   1   14.80    0.37
  -5   9  -1   15.32    0.37
   6   9   1   39.37    0.83
  -6   9  -1   39.66    0.83
   7  -9   1    0.23    0.06
  -7  -9  -1    0.35    0.08
   7   9   1    0.40    0.07
  -7   9  -1    0.24    0.06
  -8  -9  -1   14.87    0.42
   8  -9   1   15.15    0.41
  -8   9  -1   14.89    0.40
   8   9   1   14.91    0.41
   9  -9   1    0.09    0.07
  -9  -9  -1    0.24    0.08
  -9   9  -1    0.03    0.06
  10  -9   1    9.82    0.33
 -10  -9  -1    9.59    0.35
 -10   9  -1    9.72    0.32
  10   9   1    9.29    0.33
  10   9   1    9.74    0.33
 -11  -9  -1    0.05    0.08
  11  -9   1    0.04    0.08
 -12 -10   1    0.29    0.10
  12 -10  -1    0.16    0.09
  12  10  -1    0.17    0.09
  12  10  -1    0.09    0.08
  11 -10  -1    3.82    0.21
 -11 -10   1    3.95    0.23
  11  10  -1    3.77    0.22
  10 -10  -1   14.23    0.41
 -10 -10   1   13.84    0.43
  10  10  -1   13.86    0.43
   9 -10  -1    1.80    0.14
  -9 -10   1    1.52    0.15
   9  10  -1    1.60    0.15
   8 -10  -1    0.49    0.08
  -8 -10   1    0.42    0.09
   8  10  -1    0.46    0.09
   7 -10  -1    1.96    0.13
  -7 -10   1    1.87    0.14
   7  10  -1    2.13    0.15
  -7  10   1    2.06    0.12
   6 -10  -1    0.86    0.09
  -6 -10   1    0.83    0.10
  -6  10   1    0.90    0.08
   6  10  -1    0.84    0.10
   5 -10  -1   37.34    0.81
  -5 -10   1   35.07    0.80
   5 -10  -1   38.13    0.78
   5  10  -1   37.06    0.79
   4 -10  -1    6.83    0.21
   4 -10  -1    6.93    0.22
  -4 -10   1    7.30    0.24
   4  10  -1    7.09    0.23
  -3 -10   1  251.73    4.80
   3 -10  -1  240.86    4.77
   3 -10  -1  254.34    4.59
  -3  10   1  251.27    4.56
   3  10  -1  244.42    4.60
   2 -10  -1    3.15    0.13
  -2 -10   1    2.80    0.14
   2 -10  -1    2.91    0.12
   2  10  -1    3.40    0.14
  -2  10   1    3.19    0.13
  -2  10   1    3.07    0.11
   1 -10  -1   17.12    0.39
  -1 -10   1   17.48    0.43
   1 -10  -1   17.72    0.41
   1  10  -1   17.20    0.36
  -1  10   1   17.40    0.37
  -1  10   1   17.35    0.40
   1  10  -1   17.32    0.40
   0 -10  -1    3.11    0.13
   0 -10   1    3.11    0.14
   0 -10  -1    3.27    0.13
   0  10  -1    3.22    0.13
   0  10  -1    3.31    0.10
   0  10   1    3.29    0.11
   1 -10   1   17.82    0.42
  -1 -10  -1   16.50    0.36
  -1 -10  -1   17.10    0.39
  -1 -10  -1   17.27    0.41
   1  10   1   16.87    0.37
  -1  10  -1   15.49    0.38
  -2 -10  -1   29.19    0.64
  -2 -10  -1   30.79    0.67
  -2 -10  -1   29.89    0.61
   2 -10   1   30.58    0.68
  -2  10  -1   30.24    0.63
  -3 -10  -1    2.58    0.12
   3 -10   1    2.62    0.13
  -3 -10  -1    2.55    0.09
  -3 -10  -1    2.82    0.13
  -3  10  -1    2.70    0.12
  -4 -10  -1   17.30    0.42
   4 -10   1   16.53    0.47
  -4 -10  -1   17.68    0.44
  -4  10  -1   17.70    0.41
   4  10   1   18.14    0.41
   5  10   1   13.63    0.35
  -5  10  -1   13.94    0.35
  -6 -10  -1    1.95    0.13
   6 -10   1    1.97    0.13
   6  10   1    2.07    0.13
  -6  10  -1    2.01    0.12
  -7 -10  -1    7.52    0.27
   7 -10   1    7.40    0.25
  -7  10  -1    7.06    0.24
   7  10   1    7.46    0.25
  -8 -10  -1    4.67    0.21
   8 -10   1    4.46    0.20
   8  10   1    4.06    0.19
  -8  10  -1    4.38    0.19
  -9 -10  -1    0.01    0.07
   9 -10   1    0.03    0.06
  10 -10   1    1.38    0.14
 -10 -10  -1    1.30    0.15
 -10  10  -1    1.64    0.14
  11 -10   1    1.02    0.13
 -11 -10  -1    1.37    0.16
 -11 -11   1    0.20    0.09
  11 -11  -1    0.14    0.09
  11  11  -1    0.13    0.09
 -10 -11   1    0.12    0.08
  10 -11  -1    0.03    0.07
  10  11  -1   -0.06    0.07
   9 -11  -1    0.98    0.12
  -9 -11   1    1.01    0.13
   9  11  -1    0.73    0.12
  -8 -11   1    0.24    0.08
   8 -11  -1    0.16    0.07
   8  11  -1    0.17    0.07
  -7 -11   1    3.58    0.19
   7 -11  -1    3.32    0.17
   7  11  -1    3.24    0.18
  -6 -11   1    3.78    0.18
   6 -11  -1    4.12    0.17
   6  11  -1    3.83    0.18
   5 -11  -1    7.53    0.23
  -5 -11   1    7.70    0.26
   5  11  -1    6.87    0.24
   4 -11  -1    6.93    0.22
   4 -11  -1    6.76    0.22
   4  11  -1    6.59    0.22
   3 -11  -1   37.15    0.79
  -3 -11   1   35.29    0.81
   3 -11  -1   37.34    0.76
   3  11  -1   36.37    0.77
   2 -11  -1    0.41    0.06
  -2 -11   1    0.32    0.06
   2 -11  -1    0.29    0.05
  -2  11   1    0.36    0.06
  -2  11   1    0.41    0.05
   2  11  -1    0.40    0.07
  -1 -11   1   38.69    0.82
   1 -11  -1   37.00    0.80
   1 -11  -1   36.70    0.77
  -1  11   1   36.90    0.79
  -1  11   1   37.68    0.74
   1  11  -1   37.17    0.77
   0 -11  -1  157.04    3.03
   0 -11  -1  162.30    3.16
   0 -11   1  167.07    3.18
   0  11  -1  164.89    3.15
   0  11   1  162.44    3.01
   0  11  -1  161.71    3.04
  -1 -11  -1    4.42    0.16
  -1 -11  -1    4.36    0.16
   1 -11   1    4.20    0.17
  -1  11  -1    4.32    0.14
  -1  11  -1    4.13    0.15
  -2 -11  -1    0.04    0.04
   2 -11   1    0.00    0.03
  -2 -11  -1   -0.01    0.03
  -2 -11  -1    0.04    0.02
  -2  11  -1    0.02    0.04
  -3 -11  -1   32.60    0.71
  -3 -11  -1   33.06    0.74
  -3 -11  -1   33.80    0.67
  -3  11  -1   33.05    0.70
   3  11   1   33.27    0.69
  -4 -11  -1    5.82    0.21
   4  11   1    5.64    0.19
  -4  11  -1    6.27    0.20
  -5 -11  -1    4.37    0.18
   5  11   1    3.84    0.16
  -5  11  -1    4.22    0.16
  -6 -11  -1    9.65    0.30
   6 -11   1    9.34    0.29
  -6  11  -1    9.61    0.28
   6  11   1    9.63    0.29
  -7 -11  -1    0.07    0.06
   7 -11   1    0.09    0.06
   7  11   1    0.08    0.06
  -7  11  -1    0.07    0.05
   8 -11   1    0.11    0.07
  -8 -11  -1    0.06    0.06
   9 -11   1    0.70    0.11
  -9 -11  -1    0.65    0.11
  10 -11   1    0.02    0.07
 -10 -11  -1    0.07    0.08
 -11 -11  -1    0.50    0.12
  11 -11   1    0.41    0.10
  11 -12  -1    1.28    0.15
 -11 -12   1    1.13    0.15
  11  12  -1    1.00    0.14
 -10 -12   1    0.42    0.11
  10 -12  -1    0.48    0.10
  10  12  -1    0.46    0.11
   9 -12  -1    0.29    0.09
  -9 -12   1    0.21    0.09
   9  12  -1    0.08    0.08
   8 -12  -1    1.25    0.13
  -8 -12   1    1.38    0.15
   8  12  -1    1.45    0.15
   7 -12  -1    3.64    0.18
  -7 -12   1    3.55    0.19
   7  12  -1    3.95    0.19
  -6 -12   1   36.81    0.81
   6 -12  -1   36.47    0.79
   6  12  -1   35.60    0.80
   5 -12  -1    0.00    0.05
  -5 -12   1    0.07    0.06
   5  12  -1   -0.01    0.05
   4 -12  -1    1.65    0.11
   4  12  -1    1.60    0.12
   3 -12  -1    0.74    0.08
   3 -12  -1    0.69    0.08
   3  12  -1    0.75    0.09
   2 -12  -1   11.25    0.31
   2 -12  -1   10.35    0.29
   2  12  -1   10.72    0.30
   1 -12  -1   56.87    1.14
   1 -12  -1   57.64    1.19
  -1 -12   1   57.55    1.21
  -1  12   1   55.87    1.18
   1  12  -1   57.92    1.14
   0 -12  -1    0.19    0.05
   0 -12  -1    0.15    0.04
   0 -12   1    0.13    0.04
   0  12  -1    0.33    0.04
   0  12  -1    0.08    0.05
  -1 -12  -1    0.76    0.08
  -1 -12  -1    0.50    0.07
  -1  12  -1    0.51    0.07
  -1  12  -1    0.75    0.06
  -2 -12  -1   21.43    0.52
  -2 -12  -1   21.72    0.50
  -2  12  -1   21.50    0.49
  -3 -12  -1    8.47    0.26
  -3 -12  -1    8.14    0.19
   3  12   1    8.80    0.24
  -3  12  -1    8.50    0.25
  -4 -12  -1    1.73    0.12
   4  12   1    1.79    0.11
  -4  12  -1    1.91    0.11
   5 -12   1    1.00    0.10
  -5 -12  -1    1.20    0.12
  -5  12  -1    1.01    0.09
   5  12   1    1.05    0.10
   6 -12   1    0.09    0.06
  -6 -12  -1    0.16    0.07
   6  12   1    0.15    0.06
  -6  12  -1    0.14    0.05
  -7 -12  -1    0.17    0.07
   7 -12   1    0.08    0.06
   7  12   1    0.16    0.06
  -8 -12  -1    0.71    0.11
   8 -12   1    0.46    0.09
  -9 -12  -1    3.46    0.21
   9 -12   1    3.47    0.20
  10 -12   1    0.15    0.08
 -10 -12  -1    0.02    0.08
  10 -13  -1    3.99    0.22
 -10 -13   1    3.71    0.23
  10  13  -1    3.91    0.23
   9 -13  -1    0.67    0.11
  -9 -13   1    0.88    0.13
   9  13  -1    0.70    0.11
  -8 -13   1   13.49    0.42
   8 -13  -1   13.98    0.40
   8  13  -1   13.93    0.41
   7 -13  -1    6.29    0.24
  -7 -13   1    5.94    0.26
   7  13  -1    6.57    0.26
  -6 -13   1    8.12    0.29
   6 -13  -1    7.92    0.27
   6  13  -1    7.75    0.28
  -5 -13   1    0.39    0.08
   5 -13  -1    0.49    0.08
   5  13  -1    0.48    0.08
   4 -13  -1    1.38    0.11
  -4 -13   1    1.45    0.12
   4  13  -1    1.16    0.11
   3 -13  -1    0.31    0.07
   3  13  -1    0.27    0.06
   2 -13  -1   -0.03    0.05
   2 -13  -1    0.00    0.04
   2  13  -1    0.00    0.05
   1 -13  -1   47.91    1.04
   1 -13  -1   48.11    0.99
   1  13  -1   49.29    0.99
   0 -13  -1    2.40    0.13
   0 -13  -1    2.47    0.13
   0  13  -1    2.19    0.12
  -1 -13  -1    5.61    0.20
  -1  13  -1    5.52    0.19
  -2 -13  -1    0.39    0.07
  -2  13  -1    0.51    0.07
  -3 -13  -1    5.42    0.21
  -3  13  -1    5.32    0.19
   4 -13   1    0.20    0.07
  -4 -13  -1    0.20    0.07
  -4  13  -1    0.18    0.05
   4  13   1    0.18    0.05
  -5 -13  -1    5.10    0.21
   5 -13   1    4.46    0.19
   5  13   1    4.81    0.19
  -5  13  -1    4.54    0.18
   6 -13   1    0.93    0.11
  -6 -13  -1    1.10    0.12
   6  13   1    1.16    0.11
  -6  13  -1    1.17    0.11
   7 -13   1    6.34    0.25
  -7 -13  -1    6.08    0.26
   8 -13   1    2.02    0.16
  -8 -13  -1    2.12    0.17
   9 -13   1    4.28    0.22
  -9 -13  -1    4.45    0.24
  10 -13   1    0.20    0.09
 -10 -13  -1    0.01    0.08
 -10 -14   1    1.01    0.15
  10 -14  -1    1.18    0.14
   9 -14  -1    2.19    0.17
  -9 -14   1    2.30    0.20
   9  14  -1    2.21    0.17
  -8 -14   1    5.68    0.27
   8 -14  -1    5.74    0.25
   8  14  -1    6.17    0.26
  -7 -14   1    6.57    0.28
   7 -14  -1    6.64    0.26
  -6 -14   1    0.28    0.09
   6 -14  -1    0.36    0.08
   6  14  -1    0.33    0.09
  -5 -14   1    0.24    0.08
   5 -14  -1    0.31    0.08
   5  14  -1    0.30    0.08
   4 -14  -1    6.00    0.22
  -4 -14   1    5.45    0.22
   4  14  -1    5.73    0.22
   3 -14  -1    4.02    0.17
  -3 -14   1    4.35    0.19
   3  14  -1    3.93    0.18
  -2 -14   1    8.30    0.27
   2 -14  -1    7.88    0.26
   2  14  -1    7.63    0.25
  -1 -14   1   14.34    0.41
   1 -14  -1   13.02    0.36
   1  14  -1   13.53    0.36
   0 -14  -1    0.06    0.05
   0  14  -1   -0.02    0.04
   1 -14   1    8.16    0.27
  -1 -14  -1    8.26    0.26
  -1  14  -1    8.29    0.25
  -2 -14  -1    3.84    0.17
   2 -14   1    3.50    0.17
  -2  14  -1    3.77    0.16
  -3 -14  -1    8.15    0.27
   3 -14   1    7.91    0.26
  -3  14  -1    7.61    0.24
  -4 -14  -1   14.61    0.40
   4 -14   1   14.30    0.40
  -4  14  -1   14.85    0.38
   5 -14   1    3.14    0.17
  -5 -14  -1    3.04    0.17
  -5  14  -1    2.88    0.15
  -6 -14  -1    0.46    0.10
   6 -14   1    0.43    0.09
  -6  14  -1    0.36    0.08
  -7 -14  -1    2.47    0.18
   7 -14   1    2.28    0.16
  -8 -14  -1    2.72    0.19
   8 -14   1    2.74    0.19
   9 -14   1    0.52    0.11
  -9 -14  -1    0.40    0.11
   9 -15  -1    0.03    0.08
  -9 -15   1    0.00    0.08
  -8 -15   1    0.69    0.13
   8 -15  -1    0.65    0.11
  -7 -15   1    0.03    0.08
   7 -15  -1    0.14    0.08
   7  15  -1    0.08    0.08
  -6 -15   1    0.04    0.07
   6 -15  -1   -0.01    0.07
  -5 -15   1    1.23    0.13
   5 -15  -1    1.40    0.13
   4 -15  -1    0.85    0.10
  -4 -15   1    0.82    0.11
   4  15  -1    0.83    0.10
  -3 -15   1    0.07    0.06
   3 -15  -1    0.07    0.06
   3  15  -1    0.06    0.05
  -2 -15   1    0.14    0.06
   2 -15  -1    0.04    0.05
   2  15  -1    0.08    0.05
  -1 -15   1    7.70    0.26
   1 -15  -1    7.82    0.26
   1  15  -1    7.38    0.24
   0 -15  -1    6.31    0.23
   0 -15   1    6.05    0.23
   0  15  -1    6.41    0.22
  -1 -15  -1    2.03    0.14
   1 -15   1    2.16    0.14
  -1  15  -1    2.20    0.13
  -2 -15  -1    0.57    0.08
   2 -15   1    0.43    0.08
  -2  15  -1    0.52    0.08
  -3 -15  -1    1.10    0.12
   3 -15   1    0.82    0.10
  -3  15  -1    0.91    0.09
  -4 -15  -1    0.11    0.07
   4 -15   1    0.18    0.07
  -4  15  -1    0.10    0.05
   5 -15   1    0.61    0.10
  -5 -15  -1    0.71    0.11
  -5  15  -1    0.68    0.09
  -6 -15  -1    8.63    0.32
   6 -15   1    9.01    0.31
   7 -15   1    7.74    0.29
  -7 -15  -1    7.79    0.31
  -8 -15  -1    0.61    0.12
   8 -15   1    0.74    0.12
   9 -15   1    0.69    0.12
  -9 -15  -1    0.74    0.13
  -8 -16   1   10.77    0.39
   8 -16  -1   10.62    0.36
  -7 -16   1    0.21    0.09
   7 -16  -1    0.31    0.09
   6 -16  -1    8.30    0.30
  -6 -16   1    8.66    0.32
  -5 -16   1   13.68    0.42
   5 -16  -1   13.96    0.40
  -4 -16   1   -0.05    0.06
   4 -16  -1   -0.04    0.06
  -3 -16   1    3.74    0.19
   3 -16  -1    3.82    0.18
   3  16  -1    3.76    0.18
  -2 -16   1   15.04    0.42
   2 -16  -1   15.03    0.41
   2  16  -1   15.39    0.40
   1 -16  -1    0.05    0.05
  -1 -16   1    0.01    0.06
   1  16  -1   -0.04    0.04
   0 -16   1    0.68    0.10
   0 -16  -1    0.67    0.09
   0  16  -1    0.49    0.08
  -1 -16  -1   16.52    0.44
   1 -16   1   16.61    0.45
  -1  16  -1   17.05    0.42
  -2 -16  -1    0.07    0.06
   2 -16   1    0.06    0.06
  -2  16  -1    0.07    0.05
   3 -16   1    1.60    0.14
  -3 -16  -1    1.38    0.13
  -3  16  -1    1.41    0.12
   4 -16   1    4.85    0.22
  -4 -16  -1    4.88    0.22
   5 -16   1    7.33    0.28
  -5 -16  -1    7.18    0.28
  -6 -16  -1    4.57    0.24
   6 -16   1    5.11    0.24
   7 -16   1    0.26    0.09
  -7 -16  -1    0.48    0.11
   8 -16   1    1.04    0.13
  -8 -16  -1    0.97    0.14
  -8 -17   1    0.21    0.10
   8 -17  -1    0.18    0.08
  -7 -17   1    1.33    0.16
   7 -17  -1    1.37    0.15
   6 -17  -1    2.04    0.16
  -6 -17   1    2.28    0.18
  -5 -17   1    1.76    0.16
   5 -17  -1    1.63    0.15
   4 -17  -1    0.27    0.09
  -4 -17   1    0.48    0.10
   3 -17  -1    1.58    0.14
  -3 -17   1    1.62    0.15
  -2 -17   1    0.85    0.11
   2 -17  -1    1.00    0.12
  -1 -17   1    5.26    0.23
   1 -17  -1    5.69    0.23
   1  17  -1    5.55    0.23
   0 -17   1    1.78    0.15
   0 -17  -1    2.12    0.15
  -1 -17  -1    1.84    0.15
   1 -17   1    1.50    0.14
  -2 -17  -1   11.27    0.36
   2 -17   1   11.15    0.35
  -3 -17  -1    0.04    0.07
   3 -17   1    0.02    0.07
  -4 -17  -1    4.57    0.23
   4 -17   1    4.94    0.23
  -5 -17  -1    0.65    0.12
   5 -17   1    0.41    0.10
   6 -17   1    0.91    0.13
  -6 -17  -1    0.71    0.12
  -7 -17  -1    0.28    0.10
   7 -17   1    0.47    0.11
   7 -18  -1    0.13    0.08
  -7 -18   1    0.07    0.09
   6 -18  -1    0.79    0.12
  -6 -18   1    1.13    0.14
  -5 -18   1    0.24    0.09
   5 -18  -1    0.15    0.08
   4 -18  -1    1.91    0.16
  -4 -18   1    2.35    0.18
  -3 -18   1   16.31    0.48
   3 -18  -1   16.95    0.47
   2 -18  -1    0.38    0.09
  -2 -18   1    0.48    0.10
   1 -18  -1    5.41    0.24
  -1 -18   1    5.27    0.24
   0 -18  -1    0.96    0.12
   0 -18   1    0.79    0.12
  -1 -18  -1    0.53    0.10
   1 -18   1    0.54    0.11
   2 -18   1    3.58    0.21
  -2 -18  -1    3.42    0.20
  -3 -18  -1    0.13    0.09
   3 -18   1    0.19    0.09
  -4 -18  -1    4.08    0.22
   4 -18   1    3.92    0.22
   5 -18   1    8.30    0.32
  -5 -18  -1    8.37    0.33
   6 -18   1   -0.04    0.08
  -6 -18  -1    0.16    0.09
  -6 -19   1    0.16    0.09
   6 -19  -1    0.08    0.08
  -5 -19   1    0.34    0.10
   5 -19  -1    0.38    0.10
   4 -19  -1    1.59    0.16
  -4 -19   1    1.42    0.16
  -3 -19   1    9.44    0.34
   3 -19  -1    9.41    0.34
   2 -19  -1    1.58    0.16
  -2 -19   1    1.58    0.16
   1 -19  -1   13.01    0.41
  -1 -19   1   12.74    0.41
   0 -19   1   13.19    0.41
   0 -19  -1   12.70    0.40
   1 -19   1    5.42    0.26
  -1 -19  -1    5.12    0.24
   2 -19   1   -0.04    0.08
  -2 -19  -1   -0.12    0.07
   3 -19   1   12.73    0.40
  -3 -19  -1   12.26    0.40
  -4 -19  -1    0.69    0.12
   4 -19   1    0.42    0.11
   5 -19   1    0.46    0.11
  -5 -19  -1    0.46    0.11
  -4 -20   1    0.61    0.12
   4 -20  -1    0.43    0.11
  -3 -20   1   10.35    0.37
   3 -20  -1    9.01    0.34
   2 -20  -1    3.85    0.22
  -2 -20   1    3.89    0.23
   1 -20  -1   13.74    0.43
  -1 -20   1   13.02    0.43
   0 -20  -1    6.52    0.29
   0 -20   1    6.57    0.29
   1 -20   1   -0.07    0.08
  -1 -20  -1    0.03    0.08
  -2 -20  -1    8.35    0.32
   2 -20   1    8.27    0.33
   3 -20   1    1.10    0.14
  -3 -20  -1    0.95    0.13
   4 -20   1    0.03    0.08
  -4 -20  -1    0.10    0.09
  -1 -21   1   -0.07    0.08
   1 -21  -1    0.07    0.09
   0 -21   1    4.17    0.24
   0 -21  -1    3.94    0.23
  -1 -21  -1    1.16    0.15
   1 -21   1    0.91    0.13
  13   0  -2   10.87    0.38
 -12   0   2    0.08    0.07
  12   0  -2    0.00    0.07
  11   0  -2    0.46    0.10
 -11   0   2    0.59    0.10
  10   0  -2    7.79    0.28
 -10   0   2    8.53    0.28
  -9   0   2   44.74    0.93
  -8   0   2   84.42    1.64
  -7   0   2   94.18    1.79
   7   0  -2   93.76    1.86
   6   0  -2   55.86    1.12
   6   0  -2   54.12    1.08
  -5   0   2    1.64    0.08
   5   0  -2    1.82    0.08
   4   0  -2   82.09    1.56
  -4   0   2   79.77    1.50
   4   0  -2   80.88    1.50
  -4   0   2   78.52    1.59
   3   0  -2  285.36    5.31
   3   0  -2  286.56    5.34
  -3   0   2  281.57    5.31
   2   0  -2    0.03    0.01
  -2   0   2    0.02    0.01
   2   0  -2    0.01    0.01
  -2   0   2    0.02    0.01
   2   0  -2    0.02    0.01
   0   0  -2  186.11    3.41
   0   0  -2  184.61    3.41
  -1   0  -2  267.52    5.23
   1   0   2  285.76    5.23
   1   0   2  284.52    5.46
  -1   0  -2  300.23    5.26
  -1   0  -2  275.12    5.46
  -2   0  -2   61.32    1.18
  -2   0  -2   59.85    1.13
   2   0   2   60.84    1.13
  -3   0  -2   70.99    1.34
  -3   0  -2   73.74    1.40
   3   0   2   69.17    1.34
  -4   0  -2  206.20    4.08
  -5   0  -2    1.72    0.10
  -5   0  -2    1.75    0.09
   5   0   2    1.90    0.09
   6   0   2   35.45    0.73
  -6   0  -2   35.43    0.75
  -6   0  -2   33.84    0.73
  -7   0  -2    3.01    0.14
   7   0   2    3.26    0.15
  -8   0  -2   23.39    0.55
   8   0   2   23.18    0.55
  -9   0  -2    6.23    0.24
   9   0   2    6.06    0.24
  10   0   2    0.35    0.09
 -10   0  -2    0.48    0.10
  11   0   2    0.12    0.08
 -11   0  -2    0.11    0.08
  12   0   2    3.97    0.23
 -12   0  -2    4.41    0.24
  13  -1  -2    2.15    0.19
  13   1  -2    1.86    0.18
  12  -1  -2    0.10    0.08
 -12  -1   2    0.13    0.07
  12   1  -2   -0.04    0.07
  11  -1  -2   14.89    0.43
 -11  -1   2   14.73    0.42
  11   1  -2   14.87    0.43
 -10  -1   2   10.53    0.32
  10  -1  -2   10.57    0.33
  10   1  -2   10.97    0.34
 -10   1   2   11.15    0.32
  -9  -1   2   13.09    0.36
  -9   1   2   13.59    0.36
   9   1  -2   13.20    0.37
  -8  -1   2   19.01    0.45
  -8   1   2   18.47    0.44
  -7  -1   2   12.50    0.32
   7  -1  -2   12.47    0.32
   7  -1  -2   12.34    0.32
  -7   1   2   12.55    0.31
  -6  -1   2   10.39    0.26
   6  -1  -2    9.65    0.26
   6  -1  -2   10.21    0.26
   6   1  -2   10.23    0.26
   5  -1  -2    2.90    0.10
   5  -1  -2    2.92    0.11
   5   1  -2    2.95    0.11
  -5   1   2    2.80    0.10
   5   1  -2    2.99    0.11
   4  -1  -2   55.39    1.03
   4  -1  -2   55.22    1.07
  -4  -1   2   53.26    1.03
  -4  -1   2   54.59    1.10
   4   1  -2   54.32    1.08
  -4   1   2   54.29    1.03
   4   1  -2   53.41    1.04
   3  -1  -2  140.96    2.73
  -3  -1   2  134.33    2.62
   3  -1  -2  140.62    2.62
   3  -1  -2  139.19    2.76
   3  -1  -2  142.07    2.65
   3   1  -2  142.87    2.65
   3   1  -2  136.69    2.83
  -3   1   2  141.17    2.61
   2  -1  -2    6.60    0.14
  -2  -1   2    6.67    0.15
   2  -1  -2    6.91    0.14
  -2  -1   2    6.60    0.17
   2   1  -2    7.00    0.15
   2   1  -2    6.65    0.16
  -2   1   2    6.64    0.17
   2   1  -2    7.03    0.15
  -1  -1   2  364.71    7.23
  -1  -1   2  356.66    6.68
   1   1  -2  369.01    7.95
   1   1  -2  353.96    7.77
   1   1  -2  376.07    7.60
   0  -1   2   70.39    1.37
   0  -1   2   71.53    1.33
   0  -1   2   70.57    1.33
   0   1  -2   73.01    1.42
   0   1  -2   70.66    1.35
   0   1  -2   71.03    1.34
  -1  -1  -2    0.08    0.01
   1  -1   2    0.07    0.01
   1  -1   2    0.05    0.01
  -1  -1  -2    0.07    0.01
   1  -1   2    0.07    0.01
  -1  -1  -2    0.09    0.01
  -1   1  -2    0.11    0.02
  -1   1  -2    0.08    0.01
  -1   1  -2    0.10    0.02
  -2  -1  -2   12.49    0.26
  -2  -1  -2   12.57    0.27
   2  -1   2   12.68    0.27
   2  -1   2   12.74    0.28
  -2  -1  -2   12.88    0.26
  -2   1  -2   12.59    0.28
  -2   1  -2   12.90    0.27
   2   1   2   12.70    0.26
  -3  -1  -2    2.33    0.08
  -3  -1  -2    2.25    0.08
   3  -1   2    2.39    0.08
  -3   1  -2    2.44    0.09
   3   1   2    2.69    0.09
  -4  -1  -2   25.28    0.54
  -4  -1  -2   24.91    0.53
  -4   1  -2   26.04    0.54
  -5  -1  -2   54.75    1.08
   5  -1   2   48.46    1.03
  -5   1  -2   53.48    1.04
   5   1   2   55.04    1.04
  -6  -1  -2    4.58    0.16
  -6  -1  -2    4.27    0.16
   6  -1   2    4.25    0.16
  -6   1  -2    4.24    0.16
  -6   1  -2    4.29    0.16
   6   1   2    4.12    0.16
  -7  -1  -2    6.33    0.21
   7  -1   2    6.16    0.21
  -7  -1  -2    6.45    0.21
   7   1   2    6.25    0.21
  -7   1  -2    5.98    0.21
  -7   1  -2    6.15    0.21
   8  -1   2    0.29    0.07
  -8  -1  -2    0.19    0.06
  -8   1  -2    0.22    0.06
   8   1   2    0.37    0.07
   9  -1   2    2.80    0.16
  -9  -1  -2    2.81    0.16
  -9   1  -2    3.23    0.17
   9   1   2    2.78    0.16
 -10  -1  -2    0.24    0.08
  10  -1   2    0.11    0.07
  10   1   2    0.09    0.07
 -10   1  -2    0.22    0.08
 -11  -1  -2    0.82    0.12
  11  -1   2    0.61    0.11
  11   1   2    1.07    0.13
 -11   1  -2    0.67    0.11
 -12  -1  -2    3.94    0.23
  12  -1   2    3.45    0.21
  12   1   2    3.71    0.22
 -12   1  -2    3.29    0.21
 -13  -2   2    0.54    0.11
  13  -2  -2    0.76    0.13
  13   2  -2    0.68    0.13
 -12  -2   2    2.10    0.16
  12  -2  -2    1.77    0.16
  12   2  -2    1.68    0.17
 -11  -2   2   12.20    0.38
  11  -2  -2   13.13    0.39
  11   2  -2   13.27    0.40
 -10  -2   2    4.70    0.20
  10  -2  -2    5.00    0.21
  10   2  -2    4.80    0.22
 -10   2   2    4.67    0.20
  -9  -2   2   59.58    1.21
  -9   2   2   59.33    1.20
   9   2  -2   60.34    1.23
  -8  -2   2    5.57    0.20
   8   2  -2    5.78    0.21
  -8   2   2    5.55    0.19
  -7  -2   2   38.19    0.78
   7  -2  -2   38.47    0.78
   7  -2  -2   36.93    0.80
  -7   2   2   37.39    0.76
   7   2  -2   36.62    0.80
  -6  -2   2   70.69    1.37
   6  -2  -2   71.17    1.41
   6  -2  -2   70.58    1.36
  -6  -2   2   69.90    1.44
   6   2  -2   73.01    1.43
   5  -2  -2    5.81    0.16
   5  -2  -2    5.84    0.16
  -5  -2   2    5.73    0.17
  -5   2   2    5.66    0.15
   5   2  -2    5.71    0.17
   5   2  -2    5.77    0.17
  -4  -2   2    1.53    0.07
   4  -2  -2    1.69    0.07
   4  -2  -2    1.65    0.06
  -4   2   2    1.57    0.06
   4   2  -2    1.69    0.08
   4   2  -2    1.63    0.07
   4   2  -2    1.57    0.08
   3  -2  -2  278.51    5.31
   3  -2  -2  280.17    5.07
   3  -2  -2  268.38    5.07
  -3  -2   2  278.11    5.15
   3   2  -2  263.86    5.29
   3   2  -2  261.44    5.13
   3   2  -2  272.36    5.38
  -3   2   2  272.90    5.04
  -2  -2   2   32.84    0.65
   2  -2  -2   33.17    0.61
   2  -2  -2   32.89    0.61
  -2  -2   2   33.76    0.63
   2   2  -2   33.57    0.63
   2   2  -2   33.68    0.66
  -2   2   2   31.01    0.68
   2   2  -2   32.19    0.63
   2   2  -2   32.59    0.66
  -1  -2   2  136.27    2.64
  -1  -2   2  133.25    2.59
   1   2  -2  139.08    2.59
   1   2  -2  134.97    2.58
   1   2  -2  137.19    2.66
   0  -2   2   -0.02    0.01
   0  -2   2    0.03    0.01
   0  -2   2    0.03    0.01
   0   2  -2    0.01    0.01
   0   2  -2    0.00    0.01
   0   2  -2    0.00    0.01
  -1  -2  -2    0.03    0.01
   1  -2   2    0.03    0.01
  -1  -2  -2    0.03    0.01
   1  -2   2    0.03    0.01
  -1  -2  -2    0.04    0.01
  -1  -2  -2    0.03    0.01
   1   2   2    0.05    0.01
  -1   2  -2    0.02    0.01
  -1   2  -2    0.08    0.02
  -1   2  -2    0.03    0.01
  -2  -2  -2   58.82    1.15
   2  -2   2   59.10    1.17
  -2  -2  -2   60.76    1.11
   2  -2   2   58.17    1.12
  -2  -2  -2   58.97    1.16
  -2  -2  -2   61.23    1.11
  -2   2  -2   60.02    1.17
   2   2   2   59.26    1.11
   3  -2   2    5.50    0.15
  -3  -2  -2    5.24    0.14
  -3  -2  -2    5.63    0.15
   3   2   2    5.28    0.14
  -3   2  -2    5.17    0.15
  -4  -2  -2    4.27    0.14
   4  -2   2    4.12    0.13
  -4  -2  -2    4.28    0.14
  -4   2  -2    4.40    0.14
  -4   2  -2    4.56    0.14
   5  -2   2    0.06    0.03
  -5  -2  -2    0.03    0.02
  -5   2  -2    0.02    0.03
   5   2   2    0.03    0.03
  -5   2  -2    0.02    0.02
  -6  -2  -2   63.16    1.28
   6  -2   2   64.20    1.24
   6   2   2   62.08    1.23
  -6   2  -2   60.79    1.28
  -6   2  -2   64.14    1.24
   7  -2   2    0.52    0.07
  -7  -2  -2    0.58    0.07
  -7   2  -2    0.49    0.07
  -7   2  -2    0.68    0.08
   7   2   2    0.78    0.09
  -8  -2  -2    7.13    0.25
   8  -2   2    7.42    0.25
  -8   2  -2    7.77    0.25
   8   2   2    7.09    0.24
   9  -2   2   11.58    0.34
  -9  -2  -2   11.73    0.35
   9   2   2   11.68    0.34
  -9   2  -2   11.66    0.35
 -10  -2  -2    0.26    0.08
  10  -2   2    0.26    0.09
 -10   2  -2    0.29    0.09
  10   2   2    0.38    0.09
 -11  -2  -2    0.50    0.11
  11  -2   2    0.49    0.11
  11   2   2    0.55    0.11
 -11   2  -2    0.68    0.11
 -12  -2  -2    1.98    0.19
  12  -2   2    1.70    0.17
 -12   2  -2    1.70    0.16
  12   2   2    1.95    0.17
 -13  -3   2    0.23    0.09
  13  -3  -2    0.27    0.10
  13   3  -2    0.17    0.09
  12  -3  -2    1.34    0.14
 -12  -3   2    1.55    0.15
  12   3  -2    1.16    0.14
  11  -3  -2   29.26    0.70
 -11  -3   2   29.61    0.70
  11   3  -2   29.22    0.71
  10  -3  -2    1.09    0.12
 -10  -3   2    0.97    0.11
  10   3  -2    1.03    0.12
 -10   3   2    1.14    0.11
   9  -3  -2   40.92    0.87
  -9  -3   2   40.18    0.87
   9   3  -2   40.52    0.88
  -9   3   2   40.38    0.85
  -8  -3   2   23.21    0.54
   8   3  -2   24.43    0.58
  -8   3   2   23.66    0.53
   8   3  -2   23.74    0.55
   7  -3  -2   88.61    1.68
   7  -3  -2   88.54    1.74
  -7  -3   2   85.75    1.69
   7   3  -2   90.07    1.77
  -7   3   2   85.10    1.67
   7   3  -2   87.71    1.70
   6  -3  -2   18.52    0.42
   6  -3  -2   18.51    0.41
  -6  -3   2   18.79    0.42
  -6  -3   2   18.44    0.43
   6   3  -2   18.57    0.43
   6   3  -2   18.24    0.44
   6   3  -2   18.58    0.43
  -5  -3   2  186.01    3.58
   5  -3  -2  188.70    3.51
   5  -3  -2  191.21    3.65
  -5  -3   2  184.56    3.70
   5   3  -2  190.53    3.67
  -5   3   2  199.01    3.61
   5   3  -2  195.08    3.72
   4  -3  -2   13.93    0.29
  -4  -3   2   13.19    0.31
   4  -3  -2   13.85    0.30
   4   3  -2   13.85    0.32
   4   3  -2   13.80    0.32
  -4   3   2   13.56    0.28
   3  -3  -2  415.34    7.51
  -3  -3   2  399.67    7.55
   3  -3  -2  401.55    7.48
   3  -3  -2  409.42    8.64
  -3  -3   2  392.48    7.84
  -3  -3   2  404.10    7.94
  -3   3   2  417.50    7.43
  -3   3   2  400.08    8.06
   3   3  -2  394.91    7.83
   2  -3  -2   44.29    0.80
   2  -3  -2   44.73    0.80
  -2  -3   2   43.70    0.83
   2  -3  -2   43.56    0.84
  -2  -3   2   41.28    0.86
   2   3  -2   43.19    0.87
   2   3  -2   43.77    0.86
  -1  -3   2  347.62    6.51
  -1  -3   2  350.97    6.77
   1  -3  -2  360.88    6.93
   1   3  -2  335.11    6.74
   1   3  -2  342.49    6.53
   0  -3   2   10.27    0.22
   0  -3   2   10.77    0.24
   0   3  -2   10.60    0.24
  -1  -3  -2   85.62    1.64
   1  -3   2   88.88    1.66
   1  -3   2   88.48    1.70
  -1  -3  -2   89.15    1.65
  -1  -3  -2   86.62    1.71
  -1  -3  -2   87.92    1.67
  -1   3  -2   87.77    1.70
   1   3   2   87.37    1.62
  -2  -3  -2   83.57    1.58
  -2  -3  -2   81.48    1.52
  -2  -3  -2   83.26    1.59
   2  -3   2   81.04    1.53
  -2  -3  -2   82.00    1.52
   2  -3   2   82.78    1.60
  -2   3  -2   80.72    1.59
   2   3   2   81.66    1.52
   3  -3   2    4.65    0.14
  -3  -3  -2    4.46    0.13
  -3  -3  -2    4.49    0.13
  -3  -3  -2    4.57    0.14
   3   3   2    4.69    0.13
  -3   3  -2    4.79    0.14
  -4  -3  -2  103.24    2.01
  -4  -3  -2  105.35    1.93
   4  -3   2  104.33    1.93
   4  -3   2  100.66    2.01
  -4   3  -2  104.35    1.94
  -4   3  -2   99.93    2.01
   5  -3   2    3.95    0.14
  -5  -3  -2    3.94    0.14
  -5  -3  -2    4.10    0.14
   5   3   2    3.98    0.14
  -5   3  -2    4.03    0.14
   6  -3   2    0.18    0.05
  -6  -3  -2    0.29    0.05
   6   3   2    0.24    0.05
  -6   3  -2    0.29    0.05
  -6   3  -2    0.20    0.05
  -7  -3  -2   31.43    0.70
   7  -3   2   31.43    0.68
   7   3   2   30.76    0.67
  -7   3  -2   31.09    0.68
   8  -3   2    0.55    0.08
  -8  -3  -2    0.44    0.08
   8   3   2    0.50    0.08
  -8   3  -2    0.59    0.09
  -9  -3  -2    0.13    0.07
   9  -3   2    0.17    0.07
   9   3   2    0.14    0.07
  -9   3  -2    0.14    0.06
 -10  -3  -2   14.05    0.42
  10  -3   2   14.28    0.41
  10   3   2   14.10    0.41
 -10   3  -2   13.92    0.41
 -11  -3  -2    0.75    0.12
  11  -3   2    0.44    0.10
  11   3   2    0.51    0.10
 -11   3  -2    0.54    0.10
 -12  -3  -2    1.02    0.15
  12  -3   2    1.01    0.14
 -12   3  -2    0.90    0.13
  12   3   2    0.94    0.13
 -13  -4   2    0.13    0.08
  13  -4  -2    0.17    0.09
  13   4  -2    0.06    0.09
  12  -4  -2    0.02    0.08
 -12  -4   2    0.00    0.06
  12   4  -2    0.09    0.08
  11  -4  -2    7.24    0.28
 -11  -4   2    7.38    0.28
  11   4  -2    6.64    0.28
 -10  -4   2    1.27    0.13
  10  -4  -2    1.10    0.12
 -10   4   2    1.36    0.12
  10   4  -2    1.29    0.13
   9  -4  -2   52.27    1.08
  -9  -4   2   51.18    1.08
   9   4  -2   52.45    1.10
  -9   4   2   52.89    1.06
  -8  -4   2    1.44    0.11
   8  -4  -2    1.40    0.10
  -8   4   2    1.26    0.09
   8   4  -2    1.06    0.10
   8   4  -2    1.34    0.12
  -7  -4   2    1.98    0.12
   7  -4  -2    2.20    0.11
   7  -4  -2    2.08    0.11
  -7   4   2    2.06    0.10
   7   4  -2    2.06    0.11
   7   4  -2    1.88    0.12
   7   4  -2    2.07    0.12
   6  -4  -2   31.01    0.64
   6  -4  -2   32.29    0.66
  -6  -4   2   31.18    0.65
  -6  -4   2   30.38    0.66
   6   4  -2   30.03    0.67
   6   4  -2   29.82    0.65
   6   4  -2   31.45    0.69
   5  -4  -2    2.07    0.09
   5  -4  -2    2.27    0.09
  -5  -4   2    2.15    0.10
  -5  -4   2    1.98    0.09
   5   4  -2    2.02    0.10
   5   4  -2    2.26    0.11
   5   4  -2    1.99    0.10
  -5   4   2    2.12    0.08
   4  -4  -2   37.37    0.72
  -4  -4   2   36.70    0.76
   4  -4  -2   37.53    0.75
   4   4  -2   38.10    0.78
  -4   4   2   37.23    0.71
  -4   4   2   37.09    0.79
   3  -4  -2   51.80    1.01
  -3  -4   2   52.46    1.04
   3  -4  -2   51.55    0.98
   3  -4  -2   52.43    0.98
  -3  -4   2   51.60    1.03
   3   4  -2   52.18    1.05
  -3   4   2   51.89    0.96
  -3   4   2   52.77    1.07
   2  -4  -2   12.69    0.26
   2  -4  -2   13.04    0.25
   2  -4  -2   12.95    0.26
  -2  -4   2   12.70    0.29
  -2  -4   2   12.87    0.28
   2   4  -2   12.82    0.27
  -2   4   2   12.92    0.31
   2   4  -2   13.05    0.30
   1  -4  -2  414.21    8.10
   1  -4  -2  426.90    7.86
   1  -4  -2  387.49    7.74
  -1  -4   2  404.95    8.02
  -1  -4   2  413.72    7.68
   1   4  -2  412.35    8.03
   0  -4   2   12.27    0.27
   0  -4   2   12.94    0.29
   0  -4  -2   12.78    0.25
   0  -4  -2   12.89    0.25
   0  -4  -2   12.63    0.25
   0   4  -2   12.75    0.29
  -1  -4  -2   85.15    1.63
   1  -4   2   82.79    1.56
  -1  -4  -2   83.18    1.55
  -1  -4  -2   83.96    1.57
   1  -4   2   85.25    1.63
   1   4   2   82.77    1.54
  -1   4  -2   84.04    1.63
  -2  -4  -2   67.48    1.28
   2  -4   2   64.92    1.29
  -2  -4  -2   63.88    1.27
  -2  -4  -2   64.66    1.23
   2   4   2   65.07    1.22
  -2   4  -2   66.68    1.29
   3  -4   2    0.55    0.05
   3  -4   2    0.59    0.05
  -3  -4  -2    0.62    0.05
  -3  -4  -2    0.58    0.04
  -3  -4  -2    0.46    0.04
   3   4   2    0.59    0.04
  -3   4  -2    0.60    0.05
   3   4   2    0.51    0.04
  -3   4  -2    0.60    0.05
   4  -4   2    5.74    0.17
  -4  -4  -2    5.46    0.17
  -4  -4  -2    5.29    0.16
   4  -4   2    5.95    0.18
  -4   4  -2    5.64    0.17
  -4   4  -2    5.45    0.17
  -5  -4  -2    3.09    0.12
   5  -4   2    3.01    0.12
  -5  -4  -2    3.00    0.12
  -5   4  -2    3.20    0.13
   5   4   2    2.99    0.12
   6  -4   2   14.15    0.34
  -6  -4  -2   13.59    0.35
   6   4   2   13.70    0.34
  -6   4  -2   13.31    0.34
  -6   4  -2   13.34    0.35
  -7  -4  -2    5.55    0.20
   7  -4   2    5.60    0.20
   7   4   2    5.47    0.20
  -7   4  -2    5.56    0.20
  -8  -4  -2    8.68    0.28
   8  -4   2    8.33    0.27
  -8   4  -2    8.61    0.27
   8   4   2    8.37    0.27
  -9  -4  -2    0.08    0.07
   9  -4   2    0.11    0.06
  -9   4  -2    0.07    0.06
   9   4   2    0.07    0.06
  10  -4   2    1.08    0.12
 -10  -4  -2    0.93    0.12
  10   4   2    1.19    0.13
 -10   4  -2    1.03    0.12
 -11  -4  -2    2.05    0.18
  11  -4   2    2.29    0.17
  11   4   2    2.07    0.17
 -11   4  -2    2.29    0.17
 -12  -4  -2    1.09    0.14
  12  -4   2    1.03    0.14
  12   4   2    0.98    0.14
 -12   4  -2    0.88    0.12
 -13  -5   2    0.32    0.09
  13  -5  -2    0.35    0.10
  13   5  -2    0.34    0.11
 -12  -5   2    0.16    0.08
  12  -5  -2    0.13    0.08
  12   5  -2    0.15    0.09
  11  -5  -2    0.20    0.08
 -11  -5   2    0.12    0.08
  11   5  -2    0.31    0.10
  10  -5  -2    5.21    0.22
 -10  -5   2    5.17    0.23
 -10   5   2    5.43    0.21
  10   5  -2    5.39    0.24
  -9  -5   2    0.04    0.06
   9  -5  -2   -0.06    0.06
  -9   5   2   -0.01    0.05
   9   5  -2   -0.07    0.06
  -8  -5   2    0.68    0.09
   8  -5  -2    0.61    0.08
  -8   5   2    0.76    0.08
   8   5  -2    0.81    0.10
   7  -5  -2    8.84    0.25
  -7  -5   2    9.11    0.27
  -7  -5   2    9.02    0.25
   7  -5  -2    9.51    0.26
   7   5  -2    9.10    0.28
   7   5  -2    8.95    0.27
   7   5  -2    9.34    0.28
   6  -5  -2   13.96    0.33
  -6  -5   2   13.84    0.34
  -6  -5   2   13.70    0.32
   6  -5  -2   13.44    0.32
   6   5  -2   12.97    0.34
   6   5  -2   14.02    0.36
   6   5  -2   13.59    0.35
   5  -5  -2  116.48    2.25
  -5  -5   2  114.40    2.27
   5  -5  -2  118.60    2.17
  -5  -5   2  117.35    2.19
   5   5  -2  116.44    2.28
   5   5  -2  112.94    2.19
  -5   5   2  116.54    2.15
   5   5  -2  115.84    2.27
   4  -5  -2    9.36    0.22
   4  -5  -2    9.58    0.23
  -4  -5   2    9.51    0.22
   4   5  -2    9.91    0.25
   4   5  -2   10.26    0.25
   4   5  -2    9.64    0.26
   3  -5  -2   24.62    0.50
  -3  -5   2   24.89    0.53
   3  -5  -2   24.66    0.48
  -3   5   2   23.60    0.54
  -3   5   2   24.55    0.47
   3   5  -2   24.33    0.53
   3   5  -2   24.48    0.53
   2  -5  -2  131.82    3.31
   2  -5  -2  132.85    2.51
  -2  -5   2  132.55    2.56
   2   5  -2  133.89    2.57
  -2   5   2  132.47    2.60
   2   5  -2  132.66    2.59
  -1  -5   2  624.73   11.94
   1  -5  -2  638.91   12.09
   1  -5  -2  590.54   12.54
   1  -5  -2  591.88   11.26
   1  -5  -2  640.22   11.28
   1   5  -2  578.28   11.89
  -1   5   2  636.76   12.10
   0  -5  -2  104.26    1.94
   0  -5  -2  104.56    2.06
   0  -5  -2  104.52    1.97
   0  -5  -2  104.97    2.03
   0  -5   2  106.80    2.04
   0   5  -2  105.61    2.04
  -1  -5  -2    0.79    0.04
  -1  -5  -2    0.78    0.04
  -1  -5  -2    0.76    0.04
   1  -5   2    0.68    0.05
   1   5   2    0.77    0.03
   1   5   2    0.76    0.03
  -1   5  -2    0.73    0.05
   2  -5   2   82.62    1.60
  -2  -5  -2   82.24    1.52
  -2  -5  -2   79.28    1.58
   2   5   2   81.74    1.51
  -2   5  -2   80.44    1.59
  -2   5  -2   80.95    1.53
  -3  -5  -2    8.89    0.23
   3  -5   2    9.15    0.24
  -3  -5  -2    8.71    0.22
   3  -5   2    8.76    0.22
  -3   5  -2    9.21    0.23
   3   5   2    9.23    0.22
  -3   5  -2    9.19    0.23
  -4  -5  -2  109.93    2.13
  -4  -5  -2  115.40    2.21
   4  -5   2  113.35    2.13
   4  -5   2  117.34    2.22
  -4   5  -2  112.83    2.13
  -4   5  -2  110.47    2.21
  -5  -5  -2   43.44    0.88
   5  -5   2   43.82    0.88
   5  -5   2   44.51    0.92
  -5   5  -2   43.80    0.88
  -5   5  -2   42.37    0.91
   5   5   2   43.51    0.87
   6  -5   2    5.72    0.19
   6   5   2    5.46    0.19
  -6   5  -2    5.39    0.19
  -6   5  -2    5.66    0.19
  -7  -5  -2    0.76    0.08
   7  -5   2    0.79    0.08
   7   5   2    0.76    0.08
  -7   5  -2    0.81    0.09
  -8  -5  -2    8.12    0.27
   8  -5   2    7.90    0.26
   8   5   2    8.21    0.26
  -8   5  -2    7.53    0.26
   9  -5   2    0.28    0.08
  -9  -5  -2    0.11    0.08
   9   5   2    0.23    0.08
  -9   5  -2    0.18    0.07
  10  -5   2    0.29    0.08
 -10  -5  -2    0.11    0.08
 -10   5  -2    0.19    0.07
  10   5   2    0.23    0.08
  11  -5   2    1.34    0.15
 -11  -5  -2    1.06    0.14
  11   5   2    1.47    0.15
 -11   5  -2    1.17    0.13
  12  -5   2    0.13    0.09
 -12  -5  -2    0.03    0.09
 -12   5  -2    0.07    0.08
  12   5   2    0.16    0.09
 -13  -6   2    0.13    0.09
  13  -6  -2    0.23    0.10
  13   6  -2    0.18    0.10
 -12  -6   2   -0.06    0.07
  12  -6  -2   -0.04    0.07
  12   6  -2    0.07    0.08
  11  -6  -2    0.17    0.08
 -11  -6   2    0.16    0.08
  11   6  -2    0.16    0.09
  10  -6  -2    7.37    0.27
 -10  -6   2    7.40    0.27
  10   6  -2    7.76    0.29
  -9  -6   2   22.18    0.54
   9  -6  -2   21.11    0.51
   9   6  -2   21.77    0.54
  -9   6   2   20.39    0.49
   8  -6  -2    0.26    0.06
  -8  -6   2    0.28    0.07
   8   6  -2    0.30    0.08
  -8   6   2    0.61    0.07
   7  -6  -2   10.64    0.29
   7  -6  -2   10.39    0.28
  -7  -6   2   11.36    0.28
  -7  -6   2   10.68    0.30
   7   6  -2   10.35    0.30
   7   6  -2   11.06    0.32
  -6  -6   2   14.85    0.37
  -6  -6   2   15.24    0.35
   6  -6  -2   15.35    0.35
   6  -6  -2   14.72    0.36
   6   6  -2   14.48    0.37
  -6   6   2   15.15    0.34
   6   6  -2   15.41    0.39
   6   6  -2   14.97    0.38
  -5  -6   2    1.40    0.07
   5  -6  -2    1.46    0.08
  -5  -6   2    1.67    0.10
   5  -6  -2    1.69    0.08
   5   6  -2    1.84    0.11
   5   6  -2    1.54    0.09
   5   6  -2    1.50    0.10
   5   6  -2    1.63    0.10
  -5   6   2    1.30    0.07
  -4  -6   2  138.08    2.63
   4  -6  -2  141.71    2.60
  -4  -6   2  139.03    2.73
  -4  -6   2  141.21    2.73
   4  -6  -2  141.80    2.74
   4   6  -2  138.26    2.63
   4   6  -2  141.49    2.63
   4   6  -2  142.72    2.74
   3  -6  -2   80.18    1.49
   3  -6  -2   81.25    1.55
  -3  -6   2   77.64    1.52
  -3  -6   2   81.42    1.58
   3   6  -2   78.14    1.58
  -3   6   2   80.29    1.61
   3   6  -2   79.53    1.52
   2  -6  -2   19.92    0.40
   2  -6  -2   19.67    0.39
  -2  -6   2   18.72    0.42
  -2  -6   2   19.96    0.44
  -2   6   2   19.34    0.36
   2   6  -2   19.17    0.42
   2   6  -2   19.79    0.39
  -2   6   2   19.20    0.44
   2   6  -2   19.52    0.44
  -2   6   2   19.66    0.36
   1  -6  -2    9.97    0.21
   1  -6  -2    9.72    0.22
  -1  -6   2    9.91    0.25
   1  -6  -2    9.72    0.24
   1   6  -2    9.89    0.25
  -1   6   2    9.40    0.25
   0  -6  -2   47.65    0.94
   0  -6  -2   45.71    0.91
   0  -6   2   47.40    0.94
   0  -6  -2   45.75    0.87
   0   6  -2   45.21    0.94
   0   6   2   46.07    0.85
   0   6   2   46.56    0.85
   1  -6   2   23.02    0.47
  -1  -6  -2   21.91    0.46
  -1  -6  -2   21.87    0.44
   1   6   2   22.11    0.43
  -1   6  -2   21.77    0.47
  -1   6  -2   21.96    0.48
  -2  -6  -2  108.66    2.06
  -2  -6  -2  110.07    2.15
   2  -6   2  111.09    2.16
   2  -6   2  112.29    2.07
  -2   6  -2  109.69    2.08
  -2   6  -2  112.33    2.16
   2   6   2  111.47    2.05
  -3  -6  -2    0.30    0.04
  -3  -6  -2    0.26    0.04
   3  -6   2    0.28    0.05
   3  -6   2    0.15    0.03
   3   6   2    0.21    0.03
  -3   6  -2    0.26    0.04
  -3   6  -2    0.29    0.04
  -4  -6  -2   18.74    0.43
   4  -6   2   18.83    0.42
  -4  -6  -2   18.29    0.42
   4  -6   2   18.62    0.44
  -4   6  -2   18.81    0.43
  -4   6  -2   18.15    0.42
  -5  -6  -2    5.38    0.18
   5  -6   2    5.02    0.17
   5  -6   2    5.14    0.18
  -5  -6  -2    5.22    0.18
   5   6   2    5.07    0.17
   5   6   2    5.24    0.17
  -5   6  -2    5.12    0.17
  -5   6  -2    5.61    0.18
   6  -6   2   11.37    0.30
   6   6   2   10.99    0.30
   6   6   2   10.77    0.29
  -6   6  -2   11.18    0.30
   7  -6   2    3.30    0.15
  -7   6  -2    3.01    0.15
   7   6   2    3.10    0.15
   8  -6   2    8.42    0.27
  -8  -6  -2    8.48    0.28
  -8   6  -2    8.30    0.27
   8   6   2    7.93    0.27
   9  -6   2    0.34    0.08
  -9  -6  -2    0.25    0.08
   9   6   2    0.19    0.07
  -9   6  -2    0.23    0.07
 -10  -6  -2    0.60    0.11
  10  -6   2    0.56    0.10
 -10   6  -2    0.55    0.10
  11  -6   2    0.04    0.07
 -11  -6  -2    0.11    0.09
  11   6   2    0.12    0.07
 -11   6  -2    0.14    0.08
 -12  -6  -2   -0.11    0.08
  12  -6   2   -0.13    0.07
 -12   6  -2    0.11    0.08
  12  -7  -2    0.72    0.12
 -12  -7   2    0.69    0.12
  12   7  -2    0.74    0.12
 -11  -7   2    0.17    0.08
  11  -7  -2    0.09    0.08
  11   7  -2    0.18    0.09
 -10  -7   2    6.92    0.27
  10  -7  -2    6.76    0.25
  10   7  -2    6.49    0.27
  -9  -7   2    0.80    0.10
   9  -7  -2    0.64    0.09
  -9   7   2    0.72    0.09
   9   7  -2    0.83    0.11
   8  -7  -2    4.29    0.17
  -8  -7   2    4.25    0.19
   8   7  -2    4.67    0.20
  -7  -7   2    1.37    0.11
   7  -7  -2    1.25    0.10
  -7  -7   2    1.04    0.07
   7   7  -2    1.23    0.11
   6  -7  -2    6.83    0.20
  -6  -7   2    6.83    0.19
  -6  -7   2    6.77    0.22
   6  -7  -2    7.17    0.21
   6   7  -2    7.38    0.24
   6   7  -2    6.79    0.23
   6   7  -2    6.82    0.23
  -6   7   2    7.01    0.19
  -5  -7   2   85.85    1.72
   5  -7  -2   87.89    1.66
   5  -7  -2   89.21    1.73
   5   7  -2   86.31    1.69
   5   7  -2   88.47    1.75
  -5   7   2   89.30    1.64
   5   7  -2   87.08    1.70
   5   7  -2   88.33    1.77
   4  -7  -2   19.50    0.42
  -4  -7   2   20.31    0.46
   4  -7  -2   19.70    0.43
  -4  -7   2   19.43    0.44
   4   7  -2   19.75    0.45
   4   7  -2   19.74    0.47
  -4   7   2   19.14    0.40
   3  -7  -2   46.68    0.94
  -3  -7   2   46.63    0.93
  -3  -7   2   47.60    0.97
   3  -7  -2   46.81    0.90
   3   7  -2   48.25    0.94
   3   7  -2   46.25    0.97
  -3   7   2   46.04    0.98
  -2  -7   2    1.80    0.09
   2  -7  -2    1.65    0.07
   2  -7  -2    1.73    0.07
  -2  -7   2    1.81    0.09
   2   7  -2    1.69    0.09
  -2   7   2    1.66    0.09
  -1  -7   2   11.50    0.29
   1  -7  -2   11.61    0.26
  -1  -7   2   11.03    0.27
   1  -7  -2   11.49    0.25
   1   7  -2   11.44    0.28
  -1   7   2   11.46    0.22
  -1   7   2   11.08    0.28
  -1   7   2   11.49    0.22
   1   7  -2   11.18    0.29
   0  -7  -2    0.14    0.03
   0  -7  -2    0.15    0.03
   0  -7   2    0.10    0.03
   0  -7   2    0.08    0.02
   0  -7  -2    0.16    0.03
   0   7  -2    0.27    0.04
   0   7  -2    0.12    0.03
   1  -7   2    7.46    0.21
  -1  -7  -2    7.07    0.19
   1  -7   2    7.23    0.20
  -1  -7  -2    7.02    0.18
  -1   7  -2    7.07    0.20
  -1   7  -2    7.33    0.20
  -2  -7  -2    0.80    0.06
  -2  -7  -2    0.78    0.06
  -2  -7  -2    0.70    0.05
   2  -7   2    0.76    0.06
   2   7   2    0.73    0.05
  -2   7  -2    0.71    0.06
  -2   7  -2    0.69    0.06
  -3  -7  -2    1.26    0.08
   3  -7   2    1.36    0.09
   3  -7   2    1.37    0.08
  -3  -7  -2    1.51    0.08
   3   7   2    1.52    0.07
  -3   7  -2    1.28    0.08
  -3   7  -2    1.24    0.08
   4  -7   2   11.41    0.29
  -4  -7  -2   11.96    0.29
  -4  -7  -2   11.22    0.30
   4  -7   2   11.78    0.31
  -4   7  -2   11.23    0.30
  -4   7  -2   11.52    0.29
  -5  -7  -2    1.19    0.09
   5  -7   2    1.39    0.09
   5  -7   2    1.38    0.10
  -5  -7  -2    1.24    0.09
  -5   7  -2    1.13    0.09
  -5   7  -2    1.15    0.08
   5   7   2    1.15    0.08
   6  -7   2    3.92    0.16
  -6   7  -2    3.97    0.16
   6   7   2    3.90    0.16
   6   7   2    4.07    0.16
   7  -7   2    0.30    0.06
  -7  -7  -2    0.26    0.07
   7   7   2    0.34    0.07
   7   7   2    0.30    0.06
  -7   7  -2    0.28    0.06
  -8  -7  -2   11.51    0.35
   8  -7   2   11.79    0.34
   8   7   2   11.65    0.34
  -8   7  -2   12.35    0.35
   8   7   2   11.75    0.34
  -9  -7  -2    0.09    0.08
   9  -7   2    0.16    0.07
  -9   7  -2    0.24    0.07
  10  -7   2    0.76    0.11
 -10  -7  -2    0.79    0.12
 -10   7  -2    0.79    0.11
  11  -7   2    0.34    0.09
 -11  -7  -2    0.22    0.10
 -11   7  -2    0.39    0.09
 -12  -7  -2   -0.07    0.08
  12  -7   2    0.03    0.09
 -12   7  -2   -0.05    0.07
 -12  -8   2    0.05    0.08
  12  -8  -2    0.11    0.09
  12   8  -2    0.13    0.08
  11  -8  -2    0.33    0.09
 -11  -8   2    0.40    0.10
  11   8  -2    0.51    0.11
  10  -8  -2    0.01    0.07
 -10  -8   2   -0.04    0.06
  10   8  -2    0.04    0.07
  -9  -8   2    0.14    0.07
   9  -8  -2    0.04    0.06
   9   8  -2    0.19    0.07
   9   8  -2    0.08    0.07
   8  -8  -2   16.81    0.42
  -8  -8   2   16.85    0.44
   8   8  -2   16.34    0.44
   8   8  -2   16.76    0.44
   7  -8  -2   30.99    0.66
  -7  -8   2   30.60    0.69
   7   8  -2   30.62    0.69
   7   8  -2   30.43    0.69
  -6  -8   2    5.74    0.16
  -6  -8   2    6.15    0.21
   6  -8  -2    5.97    0.19
   6  -8  -2    6.16    0.19
   6   8  -2    6.50    0.23
   6   8  -2    5.99    0.21
  -6   8   2    5.82    0.17
   5  -8  -2   48.49    0.99
  -5  -8   2   47.38    0.98
   5  -8  -2   48.06    0.96
  -5  -8   2   47.82    1.03
  -5  -8   2   47.63    0.96
   5   8  -2   50.03    1.03
   5   8  -2   49.21    0.99
  -5   8   2   48.57    0.93
   4  -8  -2    1.26    0.08
  -4  -8   2    1.27    0.10
   4  -8  -2    1.47    0.08
  -4  -8   2    1.52    0.10
   4   8  -2    1.26    0.10
  -4   8   2    1.31    0.06
   4   8  -2    1.35    0.10
   3  -8  -2  415.52    7.70
  -3  -8   2  415.26    8.14
  -3  -8   2  413.15    7.70
   3  -8  -2  419.06    8.11
  -3   8   2  406.65    7.62
   3   8  -2  410.07    8.06
   3   8  -2  411.20    7.81
   2  -8  -2   39.92    0.80
   2  -8  -2   39.70    0.77
  -2  -8   2   38.81    0.79
  -2  -8   2   38.79    0.83
   2   8  -2   38.41    0.83
  -2   8   2   39.37    0.83
   2   8  -2   39.52    0.80
  -1  -8   2   64.01    1.28
   1  -8  -2   63.40    1.24
   1  -8  -2   63.06    1.20
  -1  -8   2   62.62    1.22
   1   8  -2   62.47    1.27
   1   8  -2   62.48    1.22
   0  -8   2   -0.04    0.02
   0  -8  -2    0.00    0.02
   0  -8  -2    0.03    0.02
   0  -8  -2   -0.02    0.02
   0  -8   2   -0.04    0.02
   0   8  -2   -0.03    0.02
   0   8  -2    0.01    0.03
  -1  -8  -2  155.55    3.00
   1  -8   2  159.82    3.03
  -1  -8  -2  156.04    3.04
   1  -8   2  157.34    2.90
  -1  -8  -2  154.91    2.88
  -1   8  -2  149.03    2.90
  -1   8  -2  159.01    3.02
  -2  -8  -2  126.61    2.47
   2  -8   2  126.10    2.49
  -2  -8  -2  127.66    2.38
   2  -8   2  127.01    2.39
  -2   8  -2  130.02    2.48
   2   8   2  127.42    2.35
  -2   8  -2  126.39    2.39
   3  -8   2    6.45    0.20
  -3  -8  -2    6.31    0.19
  -3  -8  -2    6.18    0.19
  -3  -8  -2    6.41    0.19
  -3   8  -2    6.25    0.19
   3   8   2    6.42    0.17
  -3   8  -2    5.81    0.19
  -4  -8  -2   17.09    0.41
   4  -8   2   16.81    0.43
  -4  -8  -2   17.01    0.42
  -4  -8  -2   17.84    0.43
   4  -8   2   17.91    0.41
  -4   8  -2   17.71    0.41
  -4   8  -2   18.00    0.42
   5  -8   2    1.12    0.09
  -5  -8  -2    1.10    0.09
  -5  -8  -2    1.11    0.09
  -5  -8  -2    1.06    0.09
  -5   8  -2    1.21    0.09
   5   8   2    1.08    0.08
  -6  -8  -2    4.43    0.18
  -6   8  -2    4.38    0.18
   6   8   2    4.21    0.17
   7  -8   2    1.07    0.11
  -7  -8  -2    0.81    0.10
  -7   8  -2    1.36    0.11
   7   8   2    1.13    0.10
   8  -8   2    3.02    0.17
  -8  -8  -2    2.57    0.16
   8   8   2    2.81    0.15
   8   8   2    2.86    0.16
  -8   8  -2    2.87    0.16
   9  -8   2    0.43    0.09
  -9  -8  -2    0.42    0.10
  -9   8  -2    0.49    0.09
 -10  -8  -2    0.55    0.11
  10  -8   2    0.55    0.10
 -10   8  -2    0.57    0.10
 -11  -8  -2    0.12    0.09
  11  -8   2    0.12    0.08
 -11   8  -2    0.16    0.08
 -12  -9   2    1.11    0.14
  12  -9  -2    0.90    0.13
  12   9  -2    1.16    0.15
  12   9  -2    1.16    0.15
 -11  -9   2    1.96    0.17
  11  -9  -2    2.13    0.17
  11   9  -2    2.33    0.18
  11   9  -2    2.10    0.17
 -10  -9   2    0.00    0.07
  10  -9  -2   -0.15    0.05
  10   9  -2    0.03    0.07
  10   9  -2   -0.01    0.07
  -9  -9   2    0.32    0.08
   9  -9  -2    0.42    0.08
   9   9  -2    0.34    0.09
   9   9  -2    0.44    0.09
  -8  -9   2    0.71    0.10
   8  -9  -2    0.61    0.08
   8   9  -2    0.58    0.09
   8   9  -2    0.58    0.10
   7  -9  -2    7.59    0.24
  -7  -9   2    7.72    0.26
   7   9  -2    8.08    0.27
   6  -9  -2   14.82    0.38
   6  -9  -2   14.93    0.37
  -6  -9   2   14.13    0.33
  -6  -9   2   14.89    0.39
   6   9  -2   14.87    0.39
  -6   9   2   15.08    0.34
   5  -9  -2    7.72    0.22
  -5  -9   2    7.10    0.23
   5  -9  -2    7.61    0.22
   5   9  -2    7.65    0.25
  -5   9   2    7.25    0.19
   5   9  -2    7.87    0.25
  -4  -9   2   32.52    0.71
   4  -9  -2   33.87    0.71
   4  -9  -2   33.50    0.69
  -4  -9   2   33.97    0.74
   4   9  -2   33.68    0.72
  -4   9   2   34.08    0.65
   4   9  -2   32.79    0.74
   3  -9  -2    0.07    0.03
   3  -9  -2    0.06    0.04
  -3  -9   2    0.02    0.03
  -3  -9   2    0.16    0.05
   3   9  -2    0.01    0.04
  -3   9   2    0.20    0.03
   3   9  -2    0.04    0.03
  -2  -9   2    0.20    0.05
   2  -9  -2    0.28    0.04
   2  -9  -2    0.27    0.04
  -2  -9   2    0.17    0.06
  -2   9   2    0.24    0.05
   2   9  -2    0.50    0.07
   2   9  -2    0.21    0.05
  -2   9   2    0.26    0.03
  -1  -9   2   86.17    1.69
  -1  -9   2   82.99    1.61
   1  -9  -2   85.76    1.66
   1  -9  -2   83.27    1.59
   1   9  -2   82.72    1.62
   1   9  -2   83.55    1.68
  -1   9   2   85.11    1.55
   0  -9   2    5.75    0.19
   0  -9   2    5.49    0.18
   0  -9  -2    5.93    0.17
   0  -9  -2    5.92    0.17
   0   9   2    5.85    0.14
   0   9  -2    5.96    0.19
   0   9  -2    5.87    0.18
   1  -9   2   23.43    0.53
  -1  -9  -2   22.55    0.51
  -1  -9  -2   23.12    0.50
  -1  -9  -2   23.20    0.49
   1  -9   2   23.21    0.51
  -1   9  -2   23.16    0.52
  -1   9  -2   23.22    0.51
   1   9   2   22.40    0.46
  -2  -9  -2    0.13    0.03
  -2  -9  -2    0.15    0.04
   2  -9   2    0.08    0.03
   2  -9   2    0.26    0.05
   2   9   2    0.19    0.03
  -2   9  -2    0.16    0.04
  -2   9  -2    0.12    0.04
  -3  -9  -2    0.31    0.05
  -3  -9  -2    0.17    0.04
   3  -9   2    0.19    0.05
   3   9   2    0.25    0.04
  -3   9  -2    0.17    0.04
   4  -9   2    0.00    0.03
  -4  -9  -2   -0.01    0.03
   4  -9   2    0.00    0.03
  -4  -9  -2    0.00    0.04
  -4   9  -2    0.01    0.04
  -5  -9  -2   19.59    0.48
  -5  -9  -2   19.96    0.47
   5  -9   2   19.94    0.47
   5   9   2   19.64    0.45
  -5   9  -2   19.66    0.46
  -6  -9  -2   11.01    0.33
  -6  -9  -2   11.60    0.33
   6  -9   2   11.67    0.32
  -6   9  -2   11.64    0.32
   6   9   2   11.63    0.31
   7  -9   2    4.10    0.18
  -7  -9  -2    4.00    0.19
   7   9   2    4.17    0.18
  -7   9  -2    4.17    0.18
  -8  -9  -2    0.47    0.10
   8  -9   2    0.56    0.09
  -8   9  -2    0.46    0.08
   8   9   2    0.50    0.08
   9  -9   2    1.11    0.12
  -9  -9  -2    1.19    0.14
  -9   9  -2    1.18    0.12
  10  -9   2    0.87    0.12
 -10  -9  -2    0.86    0.13
 -10   9  -2    0.81    0.11
 -11  -9  -2    0.01    0.08
  11  -9   2   -0.16    0.07
 -11   9  -2   -0.04    0.06
  12 -10  -2    5.12    0.25
 -12 -10   2    5.16    0.27
  12  10  -2    4.71    0.26
  12  10  -2    5.16    0.27
  11 -10  -2    1.86    0.17
 -11 -10   2    1.82    0.17
  11  10  -2    2.41    0.19
  11  10  -2    1.65    0.17
 -10 -10   2    3.79    0.21
  10 -10  -2    3.57    0.20
  10  10  -2    3.81    0.21
   9 -10  -2    5.37    0.22
  -9 -10   2    4.87    0.23
   9  10  -2    5.33    0.24
  -8 -10   2    1.40    0.13
   8 -10  -2    1.46    0.12
   8  10  -2    1.59    0.14
  -7 -10   2   18.25    0.48
   7 -10  -2   18.09    0.45
   7  10  -2   18.95    0.48
   6 -10  -2   46.07    0.95
   6 -10  -2   46.95    0.99
  -6 -10   2   47.17    0.98
  -6  10   2   45.24    0.92
   6  10  -2   46.60    0.98
   5 -10  -2    6.52    0.21
  -5 -10   2    6.51    0.23
   5 -10  -2    6.54    0.21
   5  10  -2    6.69    0.23
  -5  10   2    7.00    0.18
   4 -10  -2   39.35    0.82
  -4 -10   2   41.28    0.91
   4 -10  -2   40.55    0.85
  -4 -10   2   40.51    0.85
   4  10  -2   40.30    0.85
   4  10  -2   40.28    0.89
  -4  10   2   39.55    0.78
   3 -10  -2  147.18    2.78
  -3 -10   2  152.21    2.81
   3 -10  -2  153.58    2.89
  -3  10   2  150.67    2.74
   3  10  -2  143.90    2.81
   3  10  -2  146.89    2.92
   2 -10  -2    9.45    0.25
  -2 -10   2    9.36    0.28
  -2 -10   2    8.72    0.26
   2 -10  -2    9.15    0.24
   2  10  -2    8.91    0.27
  -2  10   2    9.25    0.26
   2  10  -2    8.92    0.26
  -2  10   2    9.34    0.20
   1 -10  -2    2.64    0.11
  -1 -10   2    2.62    0.12
   1 -10  -2    2.58    0.11
   1  10  -2    2.37    0.12
  -1  10   2    2.76    0.08
   1  10  -2    2.53    0.12
   0 -10  -2    0.24    0.04
   0 -10   2    0.20    0.05
   0 -10  -2    0.28    0.05
   0  10  -2    0.22    0.05
   0  10  -2    0.27    0.05
   0  10   2    0.24    0.03
  -1 -10  -2    9.24    0.25
   1 -10   2    8.90    0.25
  -1 -10  -2    9.20    0.24
  -1 -10  -2    9.22    0.23
  -1  10  -2    9.05    0.25
   1  10   2    9.23    0.21
   2 -10   2    0.63    0.07
  -2 -10  -2    0.80    0.08
  -2 -10  -2    0.69    0.07
  -2 -10  -2    0.63    0.05
   2  10   2    0.73    0.06
  -2  10  -2    0.66    0.07
   3 -10   2   15.14    0.40
  -3 -10  -2   15.82    0.38
   3 -10   2   15.37    0.38
  -3 -10  -2   15.33    0.39
   3  10   2   15.65    0.35
  -3  10  -2   15.59    0.38
   4 -10   2   16.18    0.40
  -4 -10  -2   16.89    0.42
  -4 -10  -2   16.10    0.40
  -4  10  -2   16.40    0.40
   5 -10   2    0.55    0.08
  -5 -10  -2    0.74    0.09
   5  10   2    0.75    0.08
  -5  10  -2    0.58    0.08
  -6 -10  -2   13.26    0.37
   6 -10   2   13.21    0.36
  -6  10  -2   13.73    0.36
   6  10   2   13.14    0.35
   7 -10   2    0.97    0.10
  -7 -10  -2    0.99    0.11
   7  10   2    0.95    0.10
  -7  10  -2    0.84    0.10
   8 -10   2   -0.07    0.05
  -8 -10  -2   -0.05    0.06
  -8  10  -2    0.03    0.06
  -9 -10  -2    2.94    0.19
   9 -10   2    2.41    0.17
  -9  10  -2    2.79    0.17
 -10 -10  -2    1.40    0.15
  10 -10   2    1.64    0.16
 -10  10  -2    1.74    0.16
  11 -10   2    0.89    0.13
 -11 -10  -2    1.02    0.15
 -11  10  -2    0.98    0.13
  11 -11  -2    0.01    0.08
 -11 -11   2    0.09    0.09
  11  11  -2    0.08    0.09
  10 -11  -2    0.40    0.10
 -10 -11   2    0.34    0.10
  10  11  -2    0.27    0.10
  -9 -11   2    7.50    0.29
   9 -11  -2    7.26    0.27
   9  11  -2    6.91    0.28
  -8 -11   2    0.55    0.10
   8 -11  -2    0.67    0.09
   8  11  -2    0.43    0.09
  -7 -11   2    4.62    0.21
   7 -11  -2    4.73    0.19
   7  11  -2    4.38    0.21
   6 -11  -2   25.71    0.58
  -6 -11   2   25.76    0.61
   6  11  -2   25.47    0.61
  -5 -11   2  129.97    2.46
   5 -11  -2  125.21    2.53
   5 -11  -2  130.95    2.43
  -5  11   2  126.88    2.39
   5  11  -2  128.66    2.46
   4 -11  -2    7.52    0.23
   4 -11  -2    7.65    0.23
  -4 -11   2    7.25    0.24
   4  11  -2    7.54    0.25
  -4  11   2    7.58    0.19
   3 -11  -2    7.67    0.23
  -3 -11   2    7.59    0.24
   3 -11  -2    7.50    0.22
   3  11  -2    7.56    0.24
  -3  11   2    7.53    0.18
  -2 -11   2    1.78    0.12
  -2 -11   2    1.87    0.12
   2 -11  -2    1.86    0.10
   2 -11  -2    1.91    0.10
  -2  11   2    1.76    0.07
   2  11  -2    1.84    0.12
   1 -11  -2   65.72    1.32
  -1 -11   2   64.95    1.29
  -1 -11   2   65.44    1.35
   1 -11  -2   65.73    1.26
   1  11  -2   64.15    1.27
  -1  11   2   65.41    1.22
   1  11  -2   64.06    1.29
   0 -11  -2    2.64    0.12
   0 -11  -2    2.56    0.11
   0 -11   2    2.75    0.13
   0 -11   2    2.45    0.13
   0  11   2    2.65    0.09
   0  11  -2    2.50    0.13
  -1 -11  -2    1.20    0.09
   1 -11   2    1.04    0.09
  -1 -11  -2    1.31    0.09
  -1  11  -2    1.15    0.09
   1  11   2    1.15    0.06
  -2 -11  -2   54.62    1.11
   2 -11   2   53.97    1.12
  -2 -11  -2   55.44    1.14
  -2 -11  -2   54.68    1.09
  -2  11  -2   54.87    1.10
   2  11   2   55.46    1.06
  -3 -11  -2    9.05    0.26
   3 -11   2    8.41    0.28
  -3 -11  -2    9.05    0.27
  -3  11  -2    9.19    0.26
   3  11   2    9.19    0.25
  -4 -11  -2   32.84    0.72
   4 -11   2   33.16    0.72
  -4  11  -2   32.54    0.71
  -5 -11  -2    8.08    0.26
   5 -11   2    8.03    0.26
  -5  11  -2    7.79    0.25
   6 -11   2    5.46    0.21
  -6 -11  -2    4.97    0.21
  -6  11  -2    5.18    0.20
   6  11   2    5.21    0.19
   7 -11   2    0.16    0.07
  -7 -11  -2    0.16    0.07
  -7  11  -2    0.20    0.07
   8 -11   2    0.04    0.07
  -8 -11  -2   -0.09    0.06
  -8  11  -2    0.07    0.06
   9 -11   2    0.06    0.07
  -9 -11  -2    0.06    0.07
  -9  11  -2    0.11    0.07
 -10 -11  -2    9.07    0.35
  10 -11   2    9.61    0.34
 -10  11  -2    9.26    0.33
  11 -12  -2    6.22    0.27
 -11 -12   2    6.39    0.30
  11  12  -2    6.25    0.29
 -10 -12   2    3.32    0.21
  10 -12  -2    2.90    0.18
  10  12  -2    3.14    0.21
  -9 -12   2    8.47    0.32
   9 -12  -2    8.90    0.30
   9  12  -2    8.84    0.32
   8 -12  -2    3.35    0.17
  -8 -12   2    3.71    0.20
   8  12  -2    3.22    0.19
   7 -12  -2    0.08    0.06
  -7 -12   2    0.06    0.06
   7  12  -2    0.10    0.06
  -6 -12   2    0.88    0.11
   6 -12  -2    1.13    0.11
   6  12  -2    1.36    0.13
   5 -12  -2    2.62    0.14
  -5 -12   2    2.72    0.16
   5  12  -2    2.78    0.16
   4 -12  -2   22.40    0.54
   4 -12  -2   23.65    0.53
  -4 -12   2   24.14    0.56
   4  12  -2   22.63    0.55
   3 -12  -2   48.96    1.02
   3 -12  -2   47.33    0.98
  -3 -12   2   48.63    1.00
   3  12  -2   48.08    1.00
  -3  12   2   48.50    0.94
   2 -12  -2    6.81    0.21
   2 -12  -2    7.20    0.22
  -2 -12   2    7.01    0.23
   2  12  -2    6.89    0.23
  -2  12   2    6.74    0.17
   1 -12  -2   50.76    1.00
   1 -12  -2   49.79    1.04
   1  12  -2   48.44    0.98
   1  12  -2   49.45    1.02
  -1  12   2   49.72    0.94
   0 -12  -2   22.80    0.53
   0 -12  -2   22.68    0.51
   0  12   2   22.49    0.46
   0  12  -2   22.43    0.48
   0  12  -2   22.66    0.52
  -1 -12  -2    6.58    0.22
  -1 -12  -2    6.63    0.21
   1  12   2    6.55    0.17
  -1  12  -2    6.56    0.22
  -2 -12  -2    6.26    0.22
  -2 -12  -2    6.41    0.18
  -2 -12  -2    6.21    0.21
  -2  12  -2    6.26    0.21
   2  12   2    6.29    0.18
  -3 -12  -2    1.51    0.11
  -3 -12  -2    1.58    0.08
   3 -12   2    1.71    0.12
  -3  12  -2    1.77    0.12
  -4 -12  -2   35.76    0.78
   4 -12   2   35.54    0.78
  -4  12  -2   35.99    0.77
   5 -12   2    1.25    0.12
  -5 -12  -2    1.20    0.12
  -5  12  -2    1.08    0.10
  -6 -12  -2    2.19    0.15
   6 -12   2    2.16    0.15
  -6  12  -2    2.53    0.15
  -7 -12  -2    4.30    0.21
   7 -12   2    4.27    0.20
  -7  12  -2    4.20    0.19
   8 -12   2    1.81    0.15
  -8 -12  -2    1.96    0.16
  -8  12  -2    1.75    0.14
  -9 -12  -2    0.03    0.08
   9 -12   2   -0.01    0.07
  -9  12  -2   -0.02    0.06
 -10 -12  -2    1.17    0.15
  10 -12   2    1.63    0.16
 -10 -13   2    8.30    0.33
  10 -13  -2    7.39    0.29
  10  13  -2    7.79    0.32
   9 -13  -2    0.00    0.07
  -9 -13   2    0.08    0.08
   9  13  -2    0.11    0.08
   8 -13  -2    5.66    0.23
  -8 -13   2    5.09    0.24
   8  13  -2    5.42    0.25
   7 -13  -2    0.07    0.06
  -7 -13   2    0.14    0.08
   7  13  -2    0.10    0.07
   6 -13  -2    0.07    0.06
  -6 -13   2   -0.07    0.05
   6  13  -2   -0.08    0.05
  -5 -13   2    4.00    0.19
   5 -13  -2    3.86    0.17
   5  13  -2    3.44    0.18
   4 -13  -2    1.77    0.12
  -4 -13   2    1.90    0.14
   4  13  -2    1.72    0.13
   3 -13  -2   60.58    1.29
   3 -13  -2   64.32    1.25
  -3 -13   2   62.18    1.27
   3  13  -2   61.84    1.26
   2 -13  -2   14.30    0.38
  -2 -13   2   14.31    0.39
   2 -13  -2   14.07    0.36
   2  13  -2   14.61    0.38
  -1 -13   2   66.22    1.34
   1 -13  -2   65.58    1.36
   1 -13  -2   65.02    1.30
   1  13  -2   67.54    1.33
   0 -13  -2   34.73    0.76
   0 -13  -2   33.74    0.73
   0  13  -2   34.05    0.74
  -1 -13  -2   10.43    0.31
  -1 -13  -2   10.59    0.30
  -1  13  -2   10.63    0.30
   2 -13   2   28.32    0.64
  -2 -13  -2   27.72    0.63
  -2 -13  -2   28.01    0.59
  -2  13  -2   28.40    0.63
   3 -13   2    2.41    0.14
  -3 -13  -2    2.35    0.14
  -3  13  -2    2.23    0.13
   4 -13   2    9.74    0.30
  -4 -13  -2    9.84    0.30
  -4  13  -2    9.06    0.28
   5 -13   2    5.83    0.23
  -5 -13  -2    5.93    0.23
  -5  13  -2    5.99    0.22
   6 -13   2    0.07    0.06
  -6 -13  -2    0.05    0.06
  -6  13  -2    0.19    0.07
   7 -13   2    3.29    0.18
  -7 -13  -2    3.29    0.19
  -7  13  -2    3.43    0.18
  -8 -13  -2    7.95    0.31
   8 -13   2    8.22    0.30
  -8  13  -2    8.04    0.28
   9 -13   2    1.02    0.13
  -9 -13  -2    0.87    0.13
 -10 -14   2    1.31    0.16
  10 -14  -2    1.58    0.15
  10  14  -2    1.12    0.14
  -9 -14   2    0.85    0.13
   9 -14  -2    0.82    0.12
   9  14  -2    0.79    0.12
  -8 -14   2    7.84    0.31
   8 -14  -2    7.85    0.28
   8  14  -2    7.72    0.30
   7 -14  -2    5.23    0.22
  -7 -14   2    5.29    0.25
   7  14  -2    5.19    0.24
   6 -14  -2   22.53    0.55
  -6 -14   2   22.46    0.57
   6  14  -2   22.65    0.57
  -5 -14   2    2.20    0.15
   5 -14  -2    2.12    0.14
   5  14  -2    2.37    0.15
  -4 -14   2    7.30    0.26
   4 -14  -2    7.37    0.24
   4  14  -2    7.13    0.26
  -3 -14   2   31.36    0.71
   3 -14  -2   31.72    0.69
   3  14  -2   30.74    0.70
   2 -14  -2    1.21    0.11
  -2 -14   2    1.12    0.11
   2  14  -2    1.34    0.12
   1 -14  -2   33.50    0.72
  -1 -14   2   32.86    0.74
   1  14  -2   33.29    0.73
   0 -14   2    0.14    0.06
   0 -14  -2    0.33    0.07
   0  14  -2    0.17    0.06
   1 -14   2   43.02    0.93
  -1 -14  -2   43.37    0.91
  -1  14  -2   43.87    0.91
  -2 -14  -2    5.57    0.20
   2 -14   2    5.10    0.21
  -2  14  -2    4.69    0.19
   3 -14   2    0.63    0.09
  -3 -14  -2    0.56    0.08
  -3  14  -2    0.51    0.08
   4 -14   2    0.82    0.10
  -4 -14  -2    0.76    0.10
  -4  14  -2    0.76    0.09
   5 -14   2    2.43    0.16
  -5 -14  -2    2.38    0.16
  -5  14  -2    2.67    0.15
  -6 -14  -2    2.01    0.16
   6 -14   2    1.97    0.15
  -7 -14  -2    0.21    0.08
   7 -14   2    0.24    0.09
  -7  14  -2    0.11    0.07
  -8 -14  -2    0.07    0.08
   8 -14   2    0.12    0.08
  -9 -14  -2    4.93    0.27
   9 -14   2    5.46    0.25
   9 -15  -2    0.37    0.09
  -9 -15   2    0.25    0.10
   9  15  -2    0.40    0.10
   8 -15  -2   19.94    0.53
  -8 -15   2   20.71    0.56
   8  15  -2   19.71    0.55
   7 -15  -2    0.24    0.08
  -7 -15   2    0.29    0.10
   7  15  -2    0.16    0.08
   6 -15  -2    1.28    0.13
  -6 -15   2    1.24    0.14
   6  15  -2    1.11    0.13
  -5 -15   2    4.72    0.22
   5 -15  -2    5.32    0.21
   5  15  -2    4.88    0.22
  -4 -15   2    1.05    0.12
   4 -15  -2    1.21    0.11
   4  15  -2    1.09    0.11
  -3 -15   2   13.30    0.38
   3 -15  -2   13.03    0.36
   3  15  -2   13.64    0.38
  -2 -15   2    0.13    0.07
   2 -15  -2    0.31    0.07
   2  15  -2    0.15    0.06
  -1 -15   2   12.18    0.36
   1 -15  -2   12.35    0.34
   1  15  -2   12.55    0.35
   0 -15  -2    0.02    0.05
   0 -15   2   -0.03    0.05
   0  15  -2    0.03    0.05
  -1 -15  -2    2.76    0.15
   1 -15   2    2.83    0.16
  -1  15  -2    2.75    0.15
   2 -15   2    0.02    0.05
  -2 -15  -2    0.00    0.05
  -2  15  -2    0.00    0.05
   3 -15   2    0.18    0.07
  -3 -15  -2    0.11    0.06
  -3  15  -2    0.14    0.06
   4 -15   2   13.59    0.39
  -4 -15  -2   14.03    0.40
  -5 -15  -2    0.04    0.06
   5 -15   2    0.05    0.07
  -6 -15  -2    0.04    0.07
   6 -15   2    0.13    0.08
  -7 -15  -2   11.53    0.39
   7 -15   2   10.67    0.36
  -8 -15  -2    4.12    0.24
   8 -15   2    4.43    0.24
  -9 -16   2    1.69    0.18
   9 -16  -2    1.94    0.17
  -8 -16   2    0.00    0.08
   8 -16  -2    0.04    0.07
   8  16  -2    0.00    0.07
   7 -16  -2    1.84    0.16
  -7 -16   2    1.72    0.17
   7  16  -2    1.55    0.16
  -6 -16   2   17.18    0.49
   6 -16  -2   17.69    0.47
   6  16  -2   16.72    0.48
   5 -16  -2    3.55    0.19
  -5 -16   2    3.66    0.21
   5  16  -2    3.68    0.20
   4 -16  -2    6.02    0.23
  -4 -16   2    6.20    0.25
   4  16  -2    6.03    0.26
  -3 -16   2   11.90    0.37
   3 -16  -2   12.30    0.35
   3  16  -2   12.10    0.36
  -2 -16   2    4.46    0.21
   2 -16  -2    4.64    0.20
   2  16  -2    4.79    0.21
  -1 -16   2    2.06    0.15
   1 -16  -2    1.87    0.13
   1  16  -2    1.80    0.13
   0 -16   2    0.19    0.07
   0 -16  -2    0.08    0.05
   0  16  -2    0.09    0.05
  -1 -16  -2    0.63    0.09
   1 -16   2    0.74    0.10
  -1  16  -2    0.76    0.10
  -2 -16  -2    3.40    0.18
   2 -16   2    3.22    0.18
   3 -16   2    0.95    0.12
  -3 -16  -2    0.77    0.11
   4 -16   2   11.34    0.36
  -4 -16  -2   10.99    0.35
  -5 -16  -2    0.07    0.07
   5 -16   2    0.00    0.07
  -6 -16  -2   10.35    0.36
   6 -16   2   10.18    0.35
   7 -16   2    0.04    0.08
  -7 -16  -2    0.02    0.08
  -8 -16  -2    0.77    0.13
   8 -16   2    0.97    0.14
   8 -17  -2    0.82    0.12
  -8 -17   2    0.73    0.13
   7 -17  -2    0.41    0.09
  -7 -17   2    0.34    0.10
  -6 -17   2    1.73    0.17
   6 -17  -2    2.27    0.17
   6  17  -2    2.14    0.17
  -5 -17   2    5.81    0.27
   5 -17  -2    5.80    0.24
   5  17  -2    6.24    0.26
  -4 -17   2    0.01    0.07
   4 -17  -2    0.09    0.07
   3 -17  -2    5.21    0.22
  -3 -17   2    5.70    0.24
  -2 -17   2    0.76    0.11
   2 -17  -2    0.91    0.11
  -1 -17   2    0.07    0.07
   1 -17  -2    0.02    0.06
   0 -17  -2    0.39    0.08
   0 -17   2    0.29    0.08
  -1 -17  -2    3.52    0.19
   1 -17   2    3.72    0.20
  -2 -17  -2   27.64    0.67
   2 -17   2   28.19    0.68
   3 -17   2    0.78    0.12
  -3 -17  -2    0.58    0.10
  -4 -17  -2    0.45    0.10
   4 -17   2    0.44    0.10
   5 -17   2    3.13    0.20
  -5 -17  -2    3.36    0.21
  -6 -17  -2    2.36    0.19
   6 -17   2    2.17    0.18
   7 -17   2    0.28    0.09
  -7 -17  -2    0.25    0.10
  -7 -18   2    0.00    0.08
   7 -18  -2    0.04    0.08
  -6 -18   2    0.09    0.08
   6 -18  -2    0.09    0.07
   5 -18  -2    0.32    0.09
  -5 -18   2    0.32    0.10
   4 -18  -2    0.88    0.12
  -4 -18   2    1.03    0.14
   3 -18  -2    0.82    0.11
  -3 -18   2    0.52    0.11
  -2 -18   2    1.83    0.17
   2 -18  -2    1.68    0.15
  -1 -18   2   12.40    0.40
   1 -18  -2   12.70    0.38
   0 -18   2    7.46    0.29
   0 -18  -2    7.90    0.28
   1 -18   2    4.69    0.24
  -1 -18  -2    4.55    0.22
  -2 -18  -2    4.39    0.22
   2 -18   2    3.96    0.22
  -3 -18  -2    2.90    0.19
   3 -18   2    3.13    0.20
  -4 -18  -2    8.22    0.31
   4 -18   2    7.87    0.31
   5 -18   2   -0.03    0.08
  -5 -18  -2   -0.05    0.08
  -6 -18  -2    3.02    0.21
   6 -18   2    2.93    0.20
   6 -19  -2    0.33    0.10
  -6 -19   2    0.43    0.11
  -5 -19   2    0.11    0.08
   5 -19  -2   -0.04    0.07
  -4 -19   2    2.92    0.20
   4 -19  -2    3.04    0.19
   3 -19  -2    4.95    0.23
  -3 -19   2    5.60    0.26
  -2 -19   2    0.09    0.08
   2 -19  -2    0.04    0.07
   1 -19  -2    3.99    0.22
  -1 -19   2    4.07    0.22
   0 -19  -2    3.14    0.19
   0 -19   2    3.46    0.21
   1 -19   2    1.98    0.17
  -1 -19  -2    2.47    0.18
   2 -19   2    0.36    0.10
  -2 -19  -2    0.26    0.09
   3 -19   2    3.30    0.21
  -3 -19  -2    3.55    0.21
   4 -19   2    0.71    0.12
  -4 -19  -2    0.51    0.11
   5 -19   2    0.35    0.10
  -5 -19  -2    0.38    0.11
   4 -20  -2    0.09    0.08
  -4 -20   2    0.09    0.08
  -3 -20   2    0.08    0.08
   3 -20  -2    0.04    0.08
   2 -20  -2    4.36    0.23
  -2 -20   2    4.57    0.25
   1 -20  -2    0.45    0.10
  -1 -20   2    0.48    0.11
   0 -20  -2    0.73    0.12
   0 -20   2    0.89    0.13
  -1 -20  -2    2.49    0.18
   1 -20   2    2.66    0.19
  -2 -20  -2    0.97    0.13
   2 -20   2    0.86    0.13
   3 -20   2    0.07    0.08
  -3 -20  -2    0.00    0.08
  13   0  -3    0.02    0.08
  12   0  -3   -0.06    0.07
  11   0  -3   -0.05    0.07
 -11   0   3    0.01    0.06
 -10   0   3    0.04    0.05
  10   0  -3   -0.03    0.06
  -9   0   3    0.05    0.05
   8   0  -3    0.01    0.04
  -8   0   3   -0.01    0.04
   7   0  -3   -0.05    0.03
   7   0  -3   -0.02    0.03
   6   0  -3   -0.01    0.03
   6   0  -3   -0.04    0.02
  -5   0   3   -0.02    0.02
   5   0  -3    0.04    0.02
   5   0  -3   -0.04    0.02
   4   0  -3    0.02    0.02
   4   0  -3    0.00    0.02
  -4   0   3    0.03    0.02
  -3   0   3    0.00    0.01
   3   0  -3    0.02    0.02
   3   0  -3    0.02    0.01
   3   0  -3   -0.01    0.01
   2   0  -3   -0.11    0.01
   2   0  -3   -0.14    0.02
   0   0  -3    0.01    0.01
   0   0  -3    0.01    0.01
   1   0   3   -0.04    0.01
  -1   0  -3   -0.04    0.01
  -1   0  -3   -0.04    0.01
  -1   0  -3   -0.04    0.01
  -2   0  -3   -0.05    0.01
   2   0   3   -0.03    0.01
  -2   0  -3   -0.05    0.01
  -3   0  -3   -0.06    0.02
  -3   0  -3    0.01    0.02
   3   0   3   -0.04    0.02
  -4   0  -3   -0.02    0.02
  -4   0  -3   -0.01    0.02
   5   0   3   -0.04    0.03
  -5   0  -3    0.01    0.03
  -6   0  -3    0.04    0.04
   6   0   3   -0.02    0.03
  -7   0  -3   -0.03    0.04
   7   0   3    0.01    0.05
   8   0   3    0.09    0.06
  -8   0  -3   -0.08    0.05
   9   0   3    0.09    0.07
  -9   0  -3   -0.04    0.06
  10   0   3   -0.10    0.06
 -10   0  -3   -0.05    0.06
  11   0   3    0.05    0.08
 -11   0  -3    0.04    0.08
 -12   0  -3   -0.06    0.07
  12   0   3   -0.10    0.08
  13  -1  -3    0.61    0.12
  13   1  -3    0.58    0.13
  12  -1  -3    7.63    0.30
  12   1  -3    8.06    0.31
  11  -1  -3    4.11    0.21
  11   1  -3    4.06    0.21
 -11   1   3    4.04    0.19
 -10  -1   3    0.03    0.05
  10  -1  -3    0.23    0.08
  10   1  -3   -0.05    0.06
 -10   1   3    0.06    0.06
  -9  -1   3   -0.10    0.04
   9  -1  -3   -0.04    0.05
  -9   1   3   -0.06    0.04
  -8  -1   3   11.07    0.29
   8  -1  -3   10.81    0.30
   8  -1  -3   10.42    0.30
  -8   1   3   10.72    0.28
   7  -1  -3   17.08    0.41
   7  -1  -3   17.07    0.41
  -7  -1   3   17.79    0.40
   7   1  -3   18.12    0.42
   7   1  -3   17.65    0.42
   6  -1  -3    0.03    0.03
   6  -1  -3    0.05    0.04
  -6   1   3    0.02    0.03
   6   1  -3    0.07    0.04
   6   1  -3    0.09    0.03
   5  -1  -3   17.27    0.38
  -5  -1   3   17.12    0.37
   5  -1  -3   17.22    0.37
   5   1  -3   17.44    0.38
  -5   1   3   17.51    0.36
   5   1  -3   17.78    0.39
  -4  -1   3  104.65    2.08
   4  -1  -3  103.27    2.08
  -4  -1   3  105.33    1.95
   4  -1  -3  103.92    1.97
   4  -1  -3  109.36    2.06
   4   1  -3  104.21    2.07
   4   1  -3  106.44    1.96
  -4   1   3  104.88    1.96
   3  -1  -3    1.73    0.05
  -3  -1   3    1.74    0.06
  -3  -1   3    1.77    0.09
   3  -1  -3    1.80    0.08
   3  -1  -3    1.67    0.05
   3   1  -3    1.68    0.06
   3   1  -3    1.70    0.07
   3   1  -3    1.74    0.06
  -2  -1   3    2.93    0.07
   2  -1  -3    2.95    0.11
   2   1  -3    2.93    0.10
   2   1  -3    2.98    0.08
   2   1  -3    3.04    0.08
   2   1  -3    3.00    0.08
  -1  -1   3    1.10    0.03
   1   1  -3    1.02    0.04
   1   1  -3    1.06    0.04
   1   1  -3    0.96    0.04
   0  -1   3    0.47    0.02
   0   1  -3    0.54    0.03
   0   1  -3    0.44    0.03
   0   1  -3    0.51    0.03
   1  -1   3   24.74    0.48
  -1  -1  -3   24.98    0.48
  -1  -1  -3   26.24    0.48
  -1   1  -3   25.39    0.49
  -1   1  -3   25.08    0.51
  -1   1  -3   24.94    0.49
   2  -1   3    0.62    0.04
  -2  -1  -3    0.63    0.04
  -2  -1  -3    0.70    0.04
  -2   1  -3    0.61    0.04
  -2   1  -3    0.62    0.04
   2   1   3    0.85    0.04
  -3  -1  -3  148.88    3.67
  -3  -1  -3  151.02    3.18
   3  -1   3  147.02    2.73
  -3   1  -3  144.94    2.74
   3   1   3  147.02    2.76
  -3   1  -3  149.79    2.85
  -4  -1  -3   24.39    0.52
  -4  -1  -3   23.62    0.50
  -4   1  -3   23.43    0.50
  -4   1  -3   23.83    0.52
   5  -1   3   35.08    0.76
  -5  -1  -3   37.81    0.79
  -5  -1  -3   38.69    0.77
   5   1   3   38.00    0.76
  -5   1  -3   38.90    0.80
   6  -1   3    2.99    0.13
  -6  -1  -3    3.15    0.14
   6   1   3    3.28    0.14
  -6   1  -3    3.20    0.14
  -7  -1  -3   24.57    0.58
   7  -1   3   25.17    0.57
  -7   1  -3   24.74    0.58
   7   1   3   25.24    0.56
  -8  -1  -3    5.98    0.22
   8  -1   3    5.49    0.21
  -8   1  -3    5.66    0.22
   8   1   3    5.74    0.22
   9  -1   3    9.30    0.30
  -9  -1  -3    8.66    0.30
  -9   1  -3    9.48    0.31
   9   1   3    9.39    0.30
 -10  -1  -3    0.42    0.10
  10  -1   3    0.49    0.10
 -10   1  -3    0.55    0.11
  10   1   3    0.31    0.09
 -11  -1  -3    0.29    0.10
  11  -1   3    0.29    0.09
 -11   1  -3    0.33    0.10
  11   1   3    0.22    0.09
 -12  -1  -3    0.32    0.10
  12  -1   3    0.15    0.09
 -12   1  -3    0.43    0.11
  12   1   3    0.24    0.10
  13  -2  -3    5.56    0.27
  13   2  -3    5.06    0.27
  12  -2  -3    0.23    0.09
  12   2  -3    0.12    0.08
  11  -2  -3    9.60    0.32
  11   2  -3    9.48    0.33
 -10  -2   3    4.77    0.20
  10  -2  -3    4.81    0.21
  10   2  -3    4.79    0.22
 -10   2   3    4.81    0.19
   9  -2  -3   -0.01    0.06
  -9  -2   3   -0.02    0.05
  -9   2   3    0.06    0.05
   8  -2  -3   -0.03    0.03
   8  -2  -3    0.01    0.04
  -8  -2   3   -0.09    0.04
   8   2  -3   -0.04    0.04
  -8   2   3    0.04    0.04
   7  -2  -3    4.34    0.15
   7  -2  -3    4.19    0.15
  -7  -2   3    3.88    0.15
   7   2  -3    4.26    0.16
   6  -2  -3  142.99    2.77
   6  -2  -3  142.71    2.66
  -6  -2   3  142.42    2.82
   6   2  -3  144.89    2.78
   6   2  -3  140.99    2.67
  -6   2   3  143.91    2.65
   5  -2  -3    0.05    0.02
  -5  -2   3    0.10    0.03
   5  -2  -3    0.08    0.02
   5   2  -3    0.06    0.03
   5   2  -3    0.07    0.03
   5   2  -3    0.05    0.03
  -4  -2   3    5.19    0.14
   4  -2  -3    5.15    0.16
   4  -2  -3    5.28    0.13
  -4  -2   3    5.13    0.16
   4  -2  -3    5.41    0.14
   4   2  -3    5.19    0.15
  -4   2   3    5.12    0.11
   4   2  -3    5.35    0.15
   4   2  -3    5.23    0.15
   3  -2  -3    4.13    0.09
  -3  -2   3    3.97    0.11
   3  -2  -3    4.15    0.10
   3   2  -3    4.12    0.12
   3   2  -3    4.29    0.12
   3   2  -3    4.09    0.12
  -2  -2   3    0.10    0.02
   2   2  -3    0.09    0.02
   2   2  -3    0.05    0.02
  -1  -2   3   14.58    0.29
   1   2  -3   14.32    0.29
   1   2  -3   14.33    0.30
   1   2  -3   14.47    0.31
   0  -2   3    0.96    0.04
   0   2  -3    0.91    0.05
   0   2  -3    0.93    0.04
   0   2  -3    0.83    0.04
  -1  -2  -3   14.42    0.28
   1  -2   3   14.43    0.29
  -1  -2  -3   14.44    0.29
  -1  -2  -3   14.64    0.28
  -1   2  -3   14.22    0.30
  -1   2  -3   14.47    0.32
  -2  -2  -3    4.45    0.12
  -2  -2  -3    4.59    0.12
   2  -2   3    4.46    0.12
   2   2   3    4.46    0.11
  -2   2  -3    4.25    0.13
  -2   2  -3    4.61    0.13
  -3  -2  -3   -0.02    0.02
  -3   2  -3    0.04    0.02
   3   2   3   -0.01    0.02
  -3   2  -3    0.02    0.02
   4  -2   3   25.07    0.52
  -4  -2  -3   23.87    0.52
   4   2   3   24.90    0.51
  -4   2  -3   25.55    0.54
   5  -2   3    4.01    0.14
  -5  -2  -3    4.30    0.15
   5   2   3    4.30    0.15
   6  -2   3    0.11    0.05
   6   2   3    0.02    0.04
  -6   2  -3    0.04    0.03
   7  -2   3    2.33    0.13
  -7  -2  -3    2.39    0.13
  -7   2  -3    2.44    0.13
   7   2   3    2.32    0.13
   8  -2   3    1.42    0.12
  -8  -2  -3    1.30    0.12
   8   2   3    1.21    0.11
  -8   2  -3    1.32    0.12
   9  -2   3    7.72    0.27
  -9  -2  -3    7.54    0.27
  -9   2  -3    7.01    0.26
   9   2   3    7.03    0.26
 -10  -2  -3    8.69    0.32
  10  -2   3    9.36    0.31
  10   2   3    9.11    0.31
 -10   2  -3    9.08    0.32
  11  -2   3    3.58    0.21
 -11  -2  -3    3.84    0.23
 -11   2  -3    3.72    0.22
  11   2   3    3.51    0.20
 -12  -2  -3    0.97    0.14
  12  -2   3    0.76    0.13
 -12   2  -3    0.87    0.13
  13  -3  -3    0.09    0.09
  13   3  -3    0.09    0.09
 -12  -3   3    1.09    0.13
  12  -3  -3    1.14    0.14
  12   3  -3    1.03    0.14
  11  -3  -3    0.61    0.10
  11   3  -3    0.61    0.12
 -10  -3   3    1.38    0.13
  10  -3  -3    1.32    0.12
 -10   3   3    1.67    0.12
  10   3  -3    1.39    0.14
   9  -3  -3    7.09    0.24
  -9  -3   3    7.38    0.25
   9   3  -3    7.28    0.26
  -9   3   3    6.99    0.22
  -8  -3   3    1.10    0.10
   8  -3  -3    1.08    0.09
   8  -3  -3    1.02    0.09
   8   3  -3    1.27    0.11
   7  -3  -3    4.73    0.16
   7  -3  -3    4.76    0.16
  -7  -3   3    4.62    0.17
   7   3  -3    4.85    0.18
   7   3  -3    4.64    0.17
  -7   3   3    4.77    0.16
  -6  -3   3   28.74    0.62
   6  -3  -3   29.71    0.61
   6  -3  -3   29.13    0.63
  -6  -3   3   29.77    0.65
   6   3  -3   29.47    0.65
  -6   3   3   29.76    0.59
   6   3  -3   30.89    0.66
   5  -3  -3   21.25    0.44
   5  -3  -3   21.58    0.46
  -5  -3   3   20.25    0.47
   5   3  -3   21.69    0.46
   5   3  -3   21.56    0.48
   4  -3  -3   19.12    0.37
  -4  -3   3   17.87    0.39
   4  -3  -3   19.12    0.39
  -4  -3   3   18.12    0.41
  -4   3   3   18.11    0.44
  -4   3   3   18.66    0.35
   4   3  -3   17.97    0.40
  -4   3   3   18.60    0.35
   4   3  -3   18.77    0.41
   4   3  -3   18.64    0.42
  -3  -3   3   92.88    1.71
   3  -3  -3   94.82    1.71
   3   3  -3   87.70    1.72
   3   3  -3   94.53    1.79
   3   3  -3   91.31    1.80
  -3   3   3   90.12    1.83
  -2  -3   3   11.97    0.26
   2   3  -3   12.05    0.26
   2   3  -3   11.90    0.27
   2   3  -3   11.72    0.26
  -1  -3   3    3.08    0.09
   1   3  -3    2.96    0.09
   1   3  -3    3.17    0.10
   0  -3   3   12.19    0.26
   0   3  -3   12.31    0.28
   0   3  -3   11.71    0.26
   1  -3   3    3.34    0.10
  -1  -3  -3    3.40    0.08
  -1  -3  -3    3.42    0.08
  -1  -3  -3    3.32    0.08
  -1  -3  -3    3.29    0.08
  -1   3  -3    3.28    0.11
  -1   3  -3    3.31    0.10
  -2  -3  -3   20.68    0.42
  -2  -3  -3   21.12    0.41
   2  -3   3   20.76    0.42
  -2  -3  -3   21.16    0.43
   2   3   3   20.27    0.40
  -2   3  -3   21.04    0.45
  -2   3  -3   19.74    0.43
  -3  -3  -3    2.67    0.09
  -3   3  -3    2.72    0.10
   3   3   3    2.60    0.09
   4  -3   3    2.62    0.11
  -4  -3  -3    2.85    0.11
  -4   3  -3    2.72    0.11
   4   3   3    3.05    0.11
   5  -3   3    1.97    0.10
  -5  -3  -3    2.24    0.11
  -5   3  -3    2.04    0.11
  -5   3  -3    2.21    0.11
   6  -3   3   12.09    0.32
   6   3   3   12.53    0.31
  -6   3  -3   12.19    0.32
  -6   3  -3   11.96    0.32
   7  -3   3    0.30    0.06
   7   3   3    0.16    0.06
  -7   3  -3    0.33    0.06
  -8  -3  -3    0.78    0.10
   8  -3   3    0.88    0.10
  -8   3  -3    0.78    0.09
   8   3   3    0.81    0.10
   9  -3   3    4.57    0.21
  -9  -3  -3    4.04    0.20
  -9   3  -3    4.38    0.20
   9   3   3    4.05    0.19
 -10  -3  -3    2.32    0.18
  10  -3   3    2.57    0.17
 -10   3  -3    2.15    0.17
  11  -3   3    2.48    0.18
 -11  -3  -3    2.94    0.20
 -11   3  -3    2.41    0.18
  11   3   3    2.79    0.18
  12  -3   3    4.13    0.23
 -12  -3  -3    4.36    0.25
 -12   3  -3    4.72    0.25
  13  -4  -3    0.15    0.10
  13   4  -3    0.06    0.10
  12  -4  -3    0.23    0.09
 -12  -4   3    0.20    0.08
  12   4  -3    0.19    0.09
 -11  -4   3    0.05    0.07
  11  -4  -3    0.12    0.08
  11   4  -3    0.01    0.08
  10  -4  -3    2.46    0.16
 -10  -4   3    2.34    0.15
  10   4  -3    2.33    0.16
  -9  -4   3   54.97    1.14
   9  -4  -3   56.78    1.14
   9   4  -3   55.48    1.16
   8  -4  -3    1.87    0.11
   8  -4  -3    1.93    0.12
  -8  -4   3    1.83    0.12
   8   4  -3    1.84    0.13
   7  -4  -3   45.88    0.95
   7  -4  -3   45.98    0.92
  -7  -4   3   46.07    0.93
   7   4  -3   45.46    0.98
   7   4  -3   45.68    0.97
  -7   4   3   45.68    0.90
  -6  -4   3    2.89    0.12
  -6  -4   3    2.79    0.12
   6  -4  -3    2.64    0.11
   6   4  -3    2.79    0.13
  -6   4   3    2.73    0.10
   6   4  -3    2.54    0.12
   5  -4  -3   43.95    0.86
  -5  -4   3   44.89    0.88
  -5  -4   3   42.03    0.91
   5  -4  -3   44.96    0.89
  -5   4   3   44.07    0.83
   5   4  -3   45.75    0.93
   4  -4  -3   27.27    0.60
   4  -4  -3   27.08    0.55
   4  -4  -3   27.34    0.53
  -4  -4   3   27.01    0.58
   4   4  -3   27.33    0.59
   4   4  -3   27.89    0.57
   4   4  -3   26.81    0.57
  -3  -4   3    3.60    0.11
   3  -4  -3    3.66    0.09
   3  -4  -3    3.71    0.09
   3  -4  -3    3.50    0.14
   3   4  -3    3.78    0.11
   3   4  -3    3.69    0.12
   3   4  -3    3.81    0.12
  -2  -4   3   37.91    0.74
   2   4  -3   37.72    0.75
   2   4  -3   38.30    0.78
  -2   4   3   38.75    0.81
  -1  -4   3   75.69    1.43
   1   4  -3   77.74    1.50
   1   4  -3   76.57    1.44
   0  -4   3   -0.03    0.02
   0   4  -3   -0.02    0.02
   0   4  -3   -0.03    0.02
   1  -4   3    0.28    0.03
  -1  -4  -3    0.26    0.02
  -1  -4  -3    0.35    0.02
  -1   4  -3    0.27    0.03
  -2  -4  -3    0.18    0.03
  -2  -4  -3    0.15    0.03
  -2   4  -3    0.14    0.03
   3  -4   3   14.99    0.33
  -3  -4  -3   14.85    0.32
  -3  -4  -3   14.43    0.34
  -3   4  -3   13.92    0.34
  -3   4  -3   15.61    0.35
   3   4   3   14.86    0.32
   4  -4   3    6.35    0.18
  -4  -4  -3    6.20    0.18
  -4   4  -3    5.97    0.18
  -4   4  -3    6.37    0.19
   4   4   3    6.05    0.17
  -5  -4  -3   28.34    0.61
   5  -4   3   29.15    0.61
  -5   4  -3   28.24    0.61
  -5   4  -3   28.34    0.63
   6  -4   3   37.27    0.76
  -6  -4  -3   35.92    0.76
  -6   4  -3   36.12    0.78
   6   4   3   33.63    0.74
  -6   4  -3   36.50    0.76
   7  -4   3    5.78    0.20
  -7   4  -3    5.51    0.20
   7   4   3    5.56    0.20
  -8  -4  -3    5.79    0.23
   8  -4   3    6.53    0.23
   8   4   3    6.25    0.23
  -8   4  -3    6.36    0.23
   9  -4   3    0.83    0.11
  -9  -4  -3    0.42    0.10
   9   4   3    0.55    0.09
  -9   4  -3    0.64    0.10
  10  -4   3    7.55    0.28
 -10  -4  -3    7.04    0.29
 -10   4  -3    7.17    0.28
 -11  -4  -3    5.36    0.27
  11  -4   3    5.18    0.25
 -11   4  -3    5.56    0.25
  12  -4   3    0.12    0.09
 -12  -4  -3    0.02    0.09
 -12   4  -3   -0.03    0.08
 -13  -5   3    0.24    0.09
  13  -5  -3    0.27    0.10
  13   5  -3    0.14    0.10
 -12  -5   3    0.42    0.10
  12  -5  -3    0.33    0.10
  12   5  -3    0.39    0.11
  11  -5  -3   23.35    0.59
 -11  -5   3   24.04    0.60
  11   5  -3   23.10    0.61
 -10  -5   3    4.15    0.20
  10  -5  -3    4.04    0.19
  10   5  -3    4.28    0.21
  -9  -5   3    0.44    0.09
   9  -5  -3    0.21    0.06
   9   5  -3    0.22    0.08
  -8  -5   3    0.02    0.05
   8  -5  -3    0.09    0.05
   8  -5  -3    0.04    0.04
   8   5  -3    0.01    0.05
   8   5  -3   -0.02    0.05
  -7  -5   3    4.63    0.17
   7  -5  -3    4.84    0.17
   7  -5  -3    4.42    0.16
  -7  -5   3    4.69    0.18
   7   5  -3    4.92    0.19
  -7   5   3    4.72    0.15
   6  -5  -3   11.96    0.29
   6  -5  -3   11.10    0.29
  -6  -5   3   12.24    0.30
  -6  -5   3   11.99    0.31
  -6   5   3   12.13    0.26
   6   5  -3   11.87    0.32
   6   5  -3   12.07    0.33
  -5  -5   3   47.21    0.99
   5  -5  -3   47.11    0.97
   5  -5  -3   49.45    0.94
  -5  -5   3   49.24    0.96
  -5   5   3   47.92    0.91
   5   5  -3   50.08    1.01
   4  -5  -3  333.63    6.15
  -4  -5   3  325.19    6.18
   4  -5  -3  329.89    6.36
   4   5  -3  326.03    6.41
   3  -5  -3   75.21    1.36
   3  -5  -3   73.76    1.41
   3  -5  -3   73.24    1.48
  -3   5   3   71.57    1.49
   3   5  -3   73.22    1.44
   3   5  -3   73.29    1.46
   2  -5  -3    2.52    0.06
   2  -5  -3    2.53    0.06
   2   5  -3    2.64    0.10
   0  -5  -3    1.68    0.04
   0  -5  -3    1.79    0.05
   0   5  -3    1.80    0.08
  -1  -5  -3    3.87    0.10
  -1  -5  -3    3.88    0.10
  -1  -5  -3    3.89    0.10
  -1   5  -3    3.79    0.13
  -2  -5  -3   20.42    0.43
   2  -5   3   19.94    0.43
  -2  -5  -3   20.78    0.42
  -2  -5  -3   20.25    0.43
  -2   5  -3   20.44    0.45
  -3  -5  -3   20.07    0.43
   3  -5   3   20.26    0.44
  -3  -5  -3   19.95    0.44
  -3  -5  -3   20.44    0.45
   3   5   3   20.02    0.41
  -3   5  -3   19.87    0.44
  -3   5  -3   19.94    0.45
   4  -5   3  111.22    2.08
  -4  -5  -3  110.72    2.15
  -4  -5  -3  111.99    2.16
  -4  -5  -3  107.66    2.07
   4   5   3  109.15    2.05
  -4   5  -3  111.31    2.16
  -4   5  -3  108.43    2.08
  -5  -5  -3    9.47    0.26
  -5  -5  -3    9.67    0.27
   5  -5   3    9.49    0.26
  -5   5  -3    9.85    0.27
  -5   5  -3    9.58    0.27
  -6  -5  -3    0.61    0.07
   6  -5   3    0.62    0.08
  -6  -5  -3    0.73    0.08
  -6   5  -3    0.95    0.09
   6   5   3    0.76    0.08
   7  -5   3    2.25    0.13
  -7  -5  -3    2.30    0.14
  -7   5  -3    2.52    0.14
   7   5   3    2.38    0.13
   8  -5   3    0.00    0.05
  -8  -5  -3    0.03    0.06
   8   5   3   -0.10    0.05
  -8   5  -3   -0.09    0.05
  -9  -5  -3   25.25    0.63
   9  -5   3   26.08    0.62
   9   5   3   25.41    0.61
  -9   5  -3   25.90    0.62
 -10  -5  -3    0.25    0.09
  10  -5   3    0.13    0.08
 -10   5  -3    0.14    0.08
 -11  -5  -3    0.49    0.11
  11  -5   3    0.50    0.10
 -11   5  -3    0.37    0.10
  13  -6  -3    0.95    0.14
 -13  -6   3    0.88    0.13
  13   6  -3    0.86    0.14
  12  -6  -3    4.84    0.24
 -12  -6   3    4.95    0.24
  12   6  -3    4.78    0.25
  11  -6  -3   14.08    0.41
 -11  -6   3   13.62    0.41
  11   6  -3   13.94    0.43
  10  -6  -3    0.07    0.06
 -10  -6   3   -0.07    0.06
  10   6  -3    0.00    0.06
  -9  -6   3    9.78    0.31
   9  -6  -3   10.07    0.29
   9   6  -3    9.63    0.32
  -8  -6   3    0.00    0.05
   8  -6  -3   -0.05    0.04
   8   6  -3   -0.04    0.05
   7  -6  -3   10.31    0.28
  -7  -6   3   11.05    0.30
  -7  -6   3   10.29    0.28
   7  -6  -3   10.93    0.29
  -7   6   3   11.10    0.26
   7   6  -3   10.66    0.32
   7   6  -3   10.34    0.30
  -6  -6   3    0.30    0.05
   6  -6  -3    0.19    0.04
  -6  -6   3    0.22    0.05
   6  -6  -3    0.21    0.04
   6   6  -3    0.17    0.05
   6   6  -3    0.18    0.04
  -6   6   3    0.25    0.03
  -5  -6   3   15.38    0.35
   5  -6  -3   15.79    0.34
  -5  -6   3   15.12    0.37
   5  -6  -3   15.55    0.35
   5   6  -3   15.54    0.38
  -5   6   3   15.56    0.31
   5   6  -3   15.35    0.38
   5   6  -3   16.06    0.39
   4  -6  -3   19.10    0.41
   4  -6  -3   19.30    0.40
  -4  -6   3   19.71    0.43
   4   6  -3   19.61    0.46
   4   6  -3   18.90    0.44
   3  -6  -3    6.30    0.19
   3  -6  -3    6.72    0.15
  -3  -6   3    6.51    0.18
   3  -6  -3    6.65    0.15
   3   6  -3    6.14    0.19
   3   6  -3    6.25    0.19
   3   6  -3    6.46    0.16
  -3   6   3    6.38    0.21
   2  -6  -3   66.51    1.28
   2  -6  -3   67.59    1.36
   2  -6  -3   67.97    1.24
   2   6  -3   64.05    1.34
  -2   6   3   68.05    1.37
   1  -6  -3   22.21    0.43
   1  -6  -3   22.34    0.42
   1   6  -3   21.93    0.49
   0  -6  -3    9.89    0.21
   0  -6  -3   10.00    0.21
   0  -6  -3   10.00    0.21
   0   6  -3    9.92    0.26
  -1  -6  -3  242.96    4.56
  -1  -6  -3  230.54    4.77
   1  -6   3  224.91    4.37
  -1  -6  -3  235.75    4.56
  -1   6  -3  229.25    4.46
  -1   6  -3  235.61    4.45
  -2  -6  -3    7.06    0.18
   2  -6   3    6.71    0.19
  -2  -6  -3    6.85    0.18
  -2  -6  -3    7.06    0.18
  -2   6  -3    6.86    0.20
  -2   6  -3    7.32    0.20
  -3  -6  -3    4.08    0.14
   3  -6   3    3.98    0.14
  -3  -6  -3    4.30    0.13
  -3  -6  -3    4.29    0.14
   3   6   3    3.99    0.12
  -3   6  -3    4.01    0.14
  -3   6  -3    4.31    0.15
  -4  -6  -3    0.05    0.03
  -4  -6  -3    0.07    0.03
   4  -6   3    0.18    0.04
  -4  -6  -3    0.05    0.03
  -4   6  -3    0.13    0.04
   4   6   3    0.10    0.03
  -4   6  -3    0.10    0.04
   5  -6   3   53.96    1.10
  -5  -6  -3   55.68    1.11
  -5  -6  -3   56.60    1.15
  -5   6  -3   54.23    1.11
  -5   6  -3   57.01    1.15
  -6  -6  -3    4.22    0.17
   6  -6   3    4.39    0.17
  -6  -6  -3    4.57    0.18
   6   6   3    4.50    0.16
  -6   6  -3    4.36    0.18
   6   6   3    4.46    0.16
   7  -6   3    1.37    0.11
  -7  -6  -3    1.22    0.11
  -7  -6  -3    1.41    0.12
  -7   6  -3    1.19    0.11
   7   6   3    1.42    0.11
   7   6   3    1.24    0.11
   8  -6   3    0.22    0.07
  -8  -6  -3    0.21    0.07
  -8   6  -3    0.27    0.08
   8   6   3    0.22    0.07
   9  -6   3    7.42    0.27
  -9  -6  -3    6.53    0.27
  -9   6  -3    6.80    0.26
   9   6   3    6.91    0.25
 -10  -6  -3    0.58    0.11
  10  -6   3    0.35    0.09
 -10   6  -3    0.47    0.10
 -11  -6  -3    0.30    0.10
  11  -6   3    0.39    0.10
 -11   6  -3    0.47    0.10
  13  -7  -3    2.42    0.20
 -13  -7   3    2.13    0.19
  13   7  -3    2.04    0.20
 -12  -7   3    1.63    0.16
  12  -7  -3    1.43    0.15
  12   7  -3    2.07    0.18
  11  -7  -3    5.11    0.23
 -11  -7   3    5.36    0.25
  11   7  -3    5.13    0.25
  10  -7  -3    4.80    0.21
 -10  -7   3    4.58    0.22
  10   7  -3    4.96    0.23
  -9  -7   3    0.62    0.10
   9  -7  -3    0.79    0.09
   9   7  -3    0.68    0.10
   8  -7  -3   26.50    0.59
  -8  -7   3   26.30    0.61
   8   7  -3   26.51    0.63
  -7  -7   3   24.41    0.55
   7  -7  -3   25.32    0.56
   7  -7  -3   24.92    0.54
  -7  -7   3   24.66    0.57
   7   7  -3   25.12    0.63
  -7   7   3   24.36    0.51
   7   7  -3   25.52    0.58
   7   7  -3   24.17    0.58
   6  -7  -3   27.48    0.59
  -6  -7   3   27.72    0.60
   6  -7  -3   27.10    0.57
  -6  -7   3   26.37    0.58
   6   7  -3   26.50    0.61
  -6   7   3   26.92    0.54
   6   7  -3   27.52    0.63
   6   7  -3   26.88    0.61
   6   7  -3   27.71    0.63
  -5  -7   3    4.74    0.17
   5  -7  -3    4.57    0.15
   5  -7  -3    4.68    0.15
  -5   7   3    4.67    0.11
   5   7  -3    4.95    0.18
   5   7  -3    4.84    0.18
  -4  -7   3   22.75    0.50
   4  -7  -3   22.35    0.48
   4  -7  -3   22.32    0.46
   4   7  -3   22.51    0.52
   4   7  -3   22.25    0.50
   3  -7  -3    0.14    0.02
   3  -7  -3    0.15    0.04
  -3  -7   3    0.05    0.03
   3  -7  -3    0.10    0.03
   3   7  -3    0.08    0.02
   3   7  -3    0.08    0.04
   3   7  -3    0.02    0.03
   2  -7  -3    0.02    0.03
   2  -7  -3    0.01    0.02
   2  -7  -3    0.02    0.01
  -2  -7   3    0.00    0.02
   2   7  -3   -0.02    0.02
  -2   7   3   -0.02    0.02
   2   7  -3    0.00    0.02
   1  -7  -3  130.74    2.37
  -1  -7   3  124.99    2.41
   1  -7  -3  128.73    2.49
   1   7  -3  128.03    2.41
   1   7  -3  131.86    2.52
   0  -7  -3   20.02    0.41
   0  -7  -3   20.05    0.39
   0  -7   3   19.18    0.42
   0  -7   3   19.46    0.46
   0  -7  -3   18.31    0.40
   0   7  -3   19.62    0.43
   0   7  -3   19.11    0.45
  -1  -7  -3   64.36    1.17
  -1  -7  -3   64.87    1.23
  -1  -7  -3   59.82    1.21
   1  -7   3   57.95    1.20
  -1   7  -3   66.09    1.26
  -1   7  -3   59.63    1.21
  -2  -7  -3    3.46    0.11
  -2  -7  -3    3.53    0.12
   2  -7   3    3.67    0.13
  -2  -7  -3    3.56    0.12
  -2   7  -3    3.49    0.13
   2   7   3    3.49    0.09
  -3  -7  -3   33.83    0.72
  -3  -7  -3   34.10    0.72
   3  -7   3   34.84    0.71
  -3  -7  -3   34.32    0.70
  -3   7  -3   33.98    0.74
  -3   7  -3   34.07    0.71
   3   7   3   34.75    0.67
   4  -7   3   13.43    0.33
  -4  -7  -3   12.67    0.33
  -4  -7  -3   13.21    0.34
  -4  -7  -3   13.16    0.32
  -4   7  -3   13.62    0.34
   4   7   3   12.80    0.30
  -4   7  -3   13.17    0.33
   5  -7   3    8.82    0.25
  -5  -7  -3    8.84    0.25
  -5  -7  -3    7.98    0.25
  -5  -7  -3    8.81    0.26
  -5   7  -3    8.37    0.25
  -5   7  -3    8.31    0.25
  -6  -7  -3    2.89    0.14
   6  -7   3    2.70    0.14
  -6  -7  -3    2.76    0.14
  -6   7  -3    2.89    0.14
   6   7   3    2.69    0.13
  -7  -7  -3   45.78    0.97
   7  -7   3   45.83    0.95
  -7  -7  -3   44.12    0.99
   7   7   3   45.82    0.94
  -7   7  -3   45.33    0.96
   7   7   3   45.21    0.94
   8  -7   3    1.95    0.14
  -8  -7  -3    1.65    0.14
  -8   7  -3    1.85    0.14
   8   7   3    1.95    0.13
   8   7   3    1.81    0.13
  -9  -7  -3    1.45    0.15
   9  -7   3    1.67    0.15
  -9   7  -3    1.54    0.15
 -10  -7  -3    0.18    0.09
  10  -7   3    0.02    0.07
 -10   7  -3   -0.02    0.07
  11  -7   3   -0.07    0.07
 -11  -7  -3   -0.06    0.08
 -11   7  -3   -0.08    0.07
  12  -8  -3    4.14    0.22
 -12  -8   3    3.99    0.23
  12   8  -3    4.16    0.24
 -11  -8   3    0.00    0.07
  11  -8  -3    0.10    0.08
  11   8  -3    0.08    0.08
 -10  -8   3    3.13    0.19
  10  -8  -3    3.29    0.17
  10   8  -3    2.90    0.19
  -9  -8   3    1.98    0.14
   9  -8  -3    2.00    0.13
   9   8  -3    1.78    0.15
   9   8  -3    1.69    0.14
  -8  -8   3   16.15    0.44
   8  -8  -3   16.70    0.41
   8   8  -3   17.57    0.45
   8   8  -3   16.74    0.45
   7  -8  -3    8.04    0.24
  -7  -8   3    8.05    0.26
   7  -8  -3    7.52    0.24
   7   8  -3    8.13    0.27
   7   8  -3    7.92    0.26
  -6  -8   3   49.35    1.01
   6  -8  -3   50.05    0.99
  -6  -8   3   50.02    1.02
   6  -8  -3   49.83    1.02
   6   8  -3   50.95    1.07
  -6   8   3   48.75    0.94
   6   8  -3   49.51    1.03
  -5  -8   3    0.75    0.08
   5  -8  -3    0.85    0.07
   5  -8  -3    0.77    0.06
  -5   8   3    0.78    0.04
   5   8  -3    0.83    0.09
   5   8  -3    0.77    0.08
  -4  -8   3   58.74    1.15
   4  -8  -3   58.02    1.16
   4  -8  -3   58.15    1.12
   4   8  -3   58.52    1.16
   4   8  -3   57.45    1.21
   3  -8  -3    0.95    0.05
   3  -8  -3    0.79    0.07
   3  -8  -3    0.77    0.05
  -3  -8   3    0.74    0.07
   3   8  -3    0.59    0.07
   3   8  -3    0.72    0.03
   3   8  -3    0.71    0.08
  -2  -8   3    0.12    0.04
   2  -8  -3    0.06    0.03
   2  -8  -3    0.11    0.03
   2  -8  -3    0.13    0.02
   2   8  -3    0.09    0.04
  -2   8   3    0.06    0.04
   2   8  -3    0.11    0.04
   1  -8  -3    3.97    0.14
  -1  -8   3    3.74    0.16
   1  -8  -3    3.85    0.11
  -1  -8   3    3.94    0.14
   1  -8  -3    3.86    0.11
   1   8  -3    3.77    0.14
   1   8  -3    3.91    0.15
   0  -8   3    3.97    0.15
   0  -8   3    3.56    0.14
   0  -8  -3    3.68    0.11
   0  -8  -3    3.78    0.12
   0   8  -3    3.95    0.14
  -1  -8  -3    5.63    0.16
  -1  -8  -3    5.66    0.16
   1  -8   3    5.82    0.19
  -1  -8  -3    5.61    0.16
   1  -8   3    5.62    0.18
  -1   8  -3    6.05    0.19
   2  -8   3    5.61    0.18
  -2  -8  -3    5.57    0.17
  -2  -8  -3    5.74    0.16
  -2  -8  -3    5.59    0.16
   2   8   3    5.59    0.13
  -2   8  -3    5.76    0.19
  -2   8  -3    5.56    0.18
  -3  -8  -3    0.04    0.03
  -3  -8  -3    0.11    0.03
   3  -8   3   -0.01    0.03
  -3  -8  -3    0.02    0.03
   3   8   3    0.05    0.02
  -3   8  -3    0.05    0.03
  -3   8  -3    0.01    0.03
   4  -8   3    1.08    0.09
  -4  -8  -3    1.07    0.08
  -4  -8  -3    1.08    0.09
  -4  -8  -3    1.15    0.08
  -4   8  -3    1.15    0.09
  -4   8  -3    1.25    0.09
   4   8   3    1.17    0.07
  -5  -8  -3    1.79    0.11
  -5  -8  -3    1.74    0.11
  -5  -8  -3    1.65    0.11
   5  -8   3    1.82    0.11
  -5   8  -3    1.73    0.11
  -6  -8  -3   15.02    0.41
  -6  -8  -3   16.01    0.41
   6  -8   3   16.54    0.41
  -6   8  -3   15.58    0.41
   7  -8   3    4.87    0.20
  -7  -8  -3    4.83    0.21
  -7  -8  -3    4.86    0.22
  -7   8  -3    4.43    0.20
   7   8   3    4.60    0.18
   8  -8   3    3.18    0.17
  -8  -8  -3    3.06    0.18
  -8   8  -3    3.20    0.17
   9  -8   3    0.81    0.11
  -9  -8  -3    0.80    0.12
  -9   8  -3    1.08    0.12
 -10  -8  -3    0.19    0.09
  10  -8   3    0.27    0.10
 -10   8  -3    0.20    0.09
  11  -8   3    0.68    0.12
 -11  -8  -3    0.52    0.12
 -11   8  -3    0.55    0.11
  12  -9  -3    4.49    0.24
 -12  -9   3    5.01    0.25
  12   9  -3    4.92    0.26
  12   9  -3    5.00    0.26
 -11  -9   3    0.43    0.10
  11  -9  -3    0.44    0.10
  11   9  -3    0.29    0.10
  11   9  -3    0.48    0.11
  10  -9  -3    1.89    0.15
 -10  -9   3    2.12    0.17
  10   9  -3    2.25    0.17
  10   9  -3    2.12    0.17
   9  -9  -3    5.80    0.22
  -9  -9   3    5.41    0.23
   9   9  -3    5.84    0.25
   9   9  -3    6.04    0.25
  -8  -9   3    0.81    0.10
   8  -9  -3    0.79    0.09
   8   9  -3    1.03    0.12
   8   9  -3    0.96    0.11
   7  -9  -3    0.32    0.06
   7  -9  -3    0.21    0.06
  -7  -9   3    0.33    0.07
   7   9  -3    0.42    0.08
   6  -9  -3   88.91    1.78
  -6  -9   3   88.61    1.75
   6  -9  -3   90.73    1.71
   6   9  -3   88.88    1.76
   5  -9  -3    0.17    0.05
   5  -9  -3    0.16    0.04
  -5  -9   3    0.14    0.05
   5   9  -3    0.11    0.05
   5   9  -3    0.20    0.06
  -4  -9   3    0.65    0.08
   4  -9  -3    0.56    0.06
   4  -9  -3    0.88    0.06
   4   9  -3    0.63    0.08
   4   9  -3    0.55    0.08
   3  -9  -3    7.22    0.19
  -3  -9   3    7.18    0.22
   3  -9  -3    7.06    0.19
   3   9  -3    7.12    0.22
   3   9  -3    6.30    0.22
   2  -9  -3    9.22    0.26
   2  -9  -3    9.52    0.23
  -2  -9   3    9.64    0.26
   2  -9  -3    9.56    0.23
   2   9  -3    9.29    0.26
   2   9  -3    9.85    0.28
   1  -9  -3    2.44    0.09
   1  -9  -3    2.24    0.09
  -1  -9   3    2.49    0.12
  -1  -9   3    2.24    0.11
   1  -9  -3    2.38    0.11
   1   9  -3    2.43    0.12
   1   9  -3    2.16    0.11
   0  -9   3    3.06    0.13
   0  -9   3    2.82    0.13
   0  -9  -3    2.80    0.10
   0  -9  -3    3.00    0.11
   0   9  -3    2.84    0.13
   0   9  -3    2.73    0.12
  -1  -9  -3   14.26    0.32
   1  -9   3   13.55    0.36
  -1  -9  -3   13.69    0.33
   1  -9   3   13.27    0.34
  -1   9  -3   14.05    0.35
  -1   9  -3   13.63    0.34
  -2  -9  -3   17.40    0.41
   2  -9   3   17.73    0.44
  -2  -9  -3   16.98    0.41
   2  -9   3   18.03    0.42
  -2  -9  -3   18.56    0.40
  -2   9  -3   18.28    0.43
  -2   9  -3   17.69    0.42
   2   9   3   17.43    0.35
  -3  -9  -3    2.24    0.11
  -3  -9  -3    1.97    0.10
  -3  -9  -3    2.62    0.12
  -3   9  -3    2.34    0.12
   3   9   3    2.14    0.08
  -3   9  -3    2.18    0.11
  -4  -9  -3   30.21    0.67
   4  -9   3   29.39    0.65
  -4  -9  -3   29.35    0.67
  -4  -9  -3   29.74    0.64
  -4   9  -3   30.45    0.66
   4   9   3   29.74    0.61
  -5  -9  -3    0.05    0.04
   5  -9   3    0.01    0.05
  -5  -9  -3    0.04    0.05
  -5   9  -3   -0.03    0.05
   6  -9   3   10.69    0.31
  -6  -9  -3   10.67    0.32
  -6  -9  -3   10.91    0.32
  -6   9  -3   10.64    0.31
  -7  -9  -3    1.13    0.12
   7  -9   3    1.50    0.13
  -7   9  -3    1.16    0.12
   8  -9   3   18.14    0.47
  -8  -9  -3   18.18    0.49
  -8   9  -3   17.62    0.47
  -9  -9  -3    9.64    0.34
   9  -9   3    9.10    0.32
  -9   9  -3    8.61    0.31
  10  -9   3   -0.01    0.08
 -10  -9  -3    0.00    0.08
 -10   9  -3    0.08    0.07
  11  -9   3    2.17    0.19
 -11  -9  -3    2.27    0.21
 -11   9  -3    2.17    0.19
 -12 -10   3    1.07    0.15
  12 -10  -3    1.01    0.14
  12  10  -3    1.24    0.15
  12  10  -3    1.31    0.16
  11 -10  -3    1.33    0.14
 -11 -10   3    1.01    0.13
  11  10  -3    1.46    0.16
  11  10  -3    1.24    0.15
 -10 -10   3    0.83    0.12
  10 -10  -3    0.77    0.11
  10  10  -3    0.81    0.12
  -9 -10   3    3.60    0.20
   9 -10  -3    3.72    0.18
   9  10  -3    4.09    0.21
   8 -10  -3    0.22    0.06
  -8 -10   3    0.10    0.06
   8  10  -3    0.23    0.08
   7 -10  -3    4.19    0.17
  -7 -10   3    4.15    0.19
   7  10  -3    4.53    0.20
   6 -10  -3    9.18    0.26
  -6 -10   3    9.61    0.29
   6 -10  -3    8.55    0.26
   6  10  -3    9.20    0.29
  -5 -10   3    0.43    0.08
   5 -10  -3    0.46    0.06
   5 -10  -3    0.42    0.06
   5  10  -3    0.39    0.07
  -4 -10   3    8.84    0.26
   4 -10  -3    9.19    0.24
   4 -10  -3    8.91    0.24
   4  10  -3    8.49    0.27
   4  10  -3    8.44    0.27
   3 -10  -3    5.84    0.17
   3 -10  -3    5.64    0.17
  -3 -10   3    5.56    0.19
   3  10  -3    5.74    0.21
   3  10  -3    5.43    0.20
   2 -10  -3   54.05    1.13
   2 -10  -3   53.41    1.10
   2 -10  -3   54.59    1.06
  -2 -10   3   54.78    1.10
   2  10  -3   55.84    1.10
   2  10  -3   55.17    1.15
  -1 -10   3    5.82    0.20
   1 -10  -3    5.75    0.18
   1 -10  -3    6.15    0.17
  -1 -10   3    5.46    0.19
   1 -10  -3    5.83    0.17
   1  10  -3    5.66    0.20
   1  10  -3    5.89    0.20
   0 -10  -3   15.41    0.36
   0 -10  -3   15.43    0.35
   0 -10   3   15.19    0.37
   0 -10  -3   15.13    0.37
   0 -10   3   15.19    0.40
   0  10  -3   15.92    0.39
   0  10  -3   14.91    0.38
   1 -10   3    4.96    0.18
  -1 -10  -3    5.20    0.17
  -1 -10  -3    5.15    0.16
   1 -10   3    5.06    0.19
  -1  10  -3    5.18    0.18
  -1  10  -3    5.08    0.18
  -2 -10  -3   26.19    0.58
  -2 -10  -3   25.21    0.55
   2 -10   3   24.89    0.62
   2 -10   3   26.35    0.57
  -2  10  -3   25.36    0.59
   2  10   3   25.75    0.50
  -2  10  -3   26.01    0.57
  -3 -10  -3   14.19    0.36
   3 -10   3   13.81    0.35
  -3 -10  -3   13.61    0.34
   3  10   3   13.80    0.30
  -3  10  -3   13.27    0.35
   4 -10   3   21.22    0.49
  -4 -10  -3   20.19    0.50
  -4 -10  -3   20.14    0.48
  -4 -10  -3   20.73    0.49
  -4  10  -3   20.34    0.49
   4  10   3   20.39    0.44
  -5 -10  -3    3.65    0.17
   5 -10   3    3.79    0.17
  -5 -10  -3    3.83    0.17
  -5  10  -3    3.68    0.17
   6 -10   3   34.70    0.78
  -6 -10  -3   35.44    0.81
  -6 -10  -3   36.13    0.79
  -6  10  -3   35.69    0.78
   7 -10   3    4.63    0.21
  -7 -10  -3    4.99    0.22
  -7  10  -3    4.98    0.21
  -8 -10  -3    0.46    0.10
   8 -10   3    0.70    0.11
  -8  10  -3    0.50    0.09
   9 -10   3    0.44    0.09
  -9 -10  -3    0.34    0.10
  -9  10  -3    0.33    0.09
  10 -10   3    1.26    0.14
 -10 -10  -3    1.48    0.17
 -10  10  -3    1.40    0.15
 -11 -11   3    2.96    0.21
  11 -11  -3    2.54    0.19
  11  11  -3    2.58    0.21
 -10 -11   3    4.25    0.22
  10 -11  -3    3.79    0.20
  10  11  -3    4.26    0.23
  -9 -11   3    0.16    0.08
   9 -11  -3    0.27    0.08
   9  11  -3    0.24    0.09
  -8 -11   3   -0.04    0.06
   8 -11  -3    0.02    0.05
   8  11  -3    0.09    0.06
  -7 -11   3    1.01    0.11
   7 -11  -3    0.83    0.09
   7  11  -3    0.90    0.11
   6 -11  -3    0.39    0.06
  -6 -11   3    0.41    0.08
   6 -11  -3    0.39    0.06
   6  11  -3    0.38    0.08
  -5 -11   3    1.95    0.13
   5 -11  -3    1.83    0.11
   5 -11  -3    2.20    0.11
   5  11  -3    1.80    0.13
  -4 -11   3   29.17    0.66
   4 -11  -3   30.58    0.66
   4 -11  -3   30.85    0.63
   4  11  -3   29.24    0.67
   3 -11  -3    1.51    0.09
  -3 -11   3    1.15    0.10
   3 -11  -3    1.30    0.09
   3  11  -3    1.36    0.11
   2 -11  -3    2.62    0.11
  -2 -11   3    2.75    0.14
   2 -11  -3    2.49    0.11
   2  11  -3    2.52    0.14
   2  11  -3    2.46    0.13
   1 -11  -3   30.73    0.64
   1 -11  -3   30.92    0.67
  -1 -11   3   31.25    0.68
   1 -11  -3   30.78    0.68
   1  11  -3   31.29    0.68
   1  11  -3   31.61    0.71
   0 -11  -3   81.66    1.62
   0 -11   3   79.91    1.57
   0 -11  -3   79.12    1.53
   0 -11  -3   81.16    1.60
   0  11  -3   78.95    1.57
   1 -11   3    5.06    0.19
  -1 -11  -3    5.11    0.17
  -1 -11  -3    5.25    0.17
  -1 -11  -3    5.45    0.18
  -1  11  -3    4.89    0.19
  -2 -11  -3   13.43    0.35
   2 -11   3   13.18    0.35
  -2 -11  -3   13.26    0.33
  -2  11  -3   13.10    0.35
  -3 -11  -3   29.08    0.66
  -3 -11  -3   29.31    0.63
   3 -11   3   29.00    0.65
  -3  11  -3   28.61    0.64
   4 -11   3   30.28    0.68
  -4 -11  -3   30.26    0.67
  -4  11  -3   30.39    0.68
   5 -11   3    6.39    0.23
  -5 -11  -3    6.27    0.23
  -5  11  -3    6.26    0.23
   6 -11   3    8.72    0.29
  -6 -11  -3    8.56    0.29
  -6  11  -3    9.16    0.29
   7 -11   3    4.45    0.20
  -7 -11  -3    4.86    0.22
  -7  11  -3    4.50    0.20
   8 -11   3    0.05    0.07
  -8 -11  -3    0.03    0.07
  -8  11  -3    0.10    0.07
   9 -11   3    2.87    0.19
  -9 -11  -3    2.68    0.19
  -9  11  -3    2.71    0.18
 -10 -11  -3    0.23    0.10
  10 -11   3    0.35    0.10
 -10  11  -3    0.46    0.11
 -11 -12   3    0.76    0.13
  11 -12  -3    0.56    0.11
  11  12  -3    0.77    0.14
  10 -12  -3    8.23    0.30
 -10 -12   3    8.53    0.32
  10  12  -3    8.13    0.33
  -9 -12   3    0.56    0.11
   9 -12  -3    0.67    0.10
   9  12  -3    0.74    0.12
   8 -12  -3    0.08    0.06
  -8 -12   3    0.14    0.08
   8  12  -3    0.09    0.07
  -7 -12   3    0.15    0.07
   7 -12  -3    0.04    0.05
   7  12  -3    0.20    0.07
   6 -12  -3    3.44    0.15
  -6 -12   3    3.47    0.18
   6  12  -3    3.41    0.18
   5 -12  -3    0.40    0.07
   5 -12  -3    0.36    0.06
  -5 -12   3    0.39    0.08
   5  12  -3    0.30    0.07
   4 -12  -3    0.76    0.08
  -4 -12   3    0.58    0.09
   4 -12  -3    0.56    0.06
   4  12  -3    0.56    0.08
   3 -12  -3   15.46    0.39
  -3 -12   3   15.64    0.41
   3 -12  -3   16.18    0.38
   3  12  -3   15.67    0.41
   2 -12  -3    1.23    0.09
  -2 -12   3    0.84    0.09
   2 -12  -3    1.31    0.09
   2  12  -3    1.37    0.12
  -1 -12   3    0.10    0.05
   1 -12  -3    0.15    0.04
   1 -12  -3    0.19    0.05
   1 -12  -3    0.25    0.05
   1  12  -3    0.10    0.05
   0 -12  -3    0.00    0.03
   0 -12  -3    0.00    0.03
   0 -12   3   -0.07    0.04
   0 -12  -3   -0.04    0.03
   0  12  -3   -0.03    0.04
  -1 -12  -3   44.77    0.92
  -1 -12  -3   43.03    0.89
  -1 -12  -3   43.78    0.94
   1 -12   3   44.91    0.92
  -1  12  -3   42.96    0.92
  -2 -12  -3    2.92    0.14
   2 -12   3    3.12    0.15
  -2 -12  -3    2.98    0.14
  -2  12  -3    3.13    0.15
  -3 -12  -3   18.16    0.44
  -3 -12  -3   17.64    0.46
   3 -12   3   18.55    0.46
  -3  12  -3   17.94    0.45
  -4 -12  -3    1.46    0.12
   4 -12   3    1.60    0.13
  -4  12  -3    1.67    0.13
  -5 -12  -3   22.81    0.55
   5 -12   3   22.35    0.55
  -5  12  -3   22.95    0.55
  -6 -12  -3    0.85    0.11
   6 -12   3    0.87    0.10
  -6  12  -3    0.97    0.11
  -7 -12  -3    1.38    0.14
   7 -12   3    1.27    0.13
  -7  12  -3    1.17    0.12
  -8 -12  -3    0.88    0.13
   8 -12   3    0.95    0.12
  -8  12  -3    1.16    0.13
   9 -12   3    3.36    0.21
  -9 -12  -3    3.31    0.22
  -9  12  -3    3.73    0.20
 -10 -13   3    4.74    0.25
  10 -13  -3    4.76    0.23
  10  13  -3    4.94    0.26
  -9 -13   3    5.84    0.27
   9 -13  -3    6.24    0.25
   9  13  -3    6.32    0.28
   8 -13  -3    4.08    0.19
  -8 -13   3    3.92    0.21
   8  13  -3    3.78    0.21
  -7 -13   3    5.55    0.24
   7 -13  -3    5.28    0.21
   7  13  -3    5.87    0.24
  -6 -13   3    2.64    0.16
   6 -13  -3    2.70    0.14
   6  13  -3    2.87    0.17
   5 -13  -3    0.97    0.09
  -5 -13   3    1.08    0.12
   5  13  -3    0.94    0.11
  -4 -13   3    3.72    0.18
   4 -13  -3    3.61    0.16
   4 -13  -3    3.63    0.16
   4  13  -3    3.62    0.18
  -3 -13   3    5.93    0.23
   3 -13  -3    6.48    0.22
   3 -13  -3    6.09    0.20
   3  13  -3    6.50    0.23
   2 -13  -3    3.59    0.15
  -2 -13   3    3.52    0.17
   2 -13  -3    3.38    0.14
   2  13  -3    3.41    0.17
   1 -13  -3    1.44    0.10
  -1 -13   3    1.27    0.11
   1 -13  -3    1.30    0.10
   1  13  -3    1.25    0.11
   0 -13  -3    1.68    0.11
   0 -13   3    1.57    0.12
   0 -13  -3    1.44    0.10
   0 -13  -3    1.56    0.09
   0  13  -3    1.44    0.11
  -1 -13  -3    0.36    0.05
  -1 -13  -3    0.31    0.06
   1 -13   3    0.25    0.07
  -1 -13  -3    0.26    0.06
  -1  13  -3    0.38    0.07
   2 -13   3    1.71    0.12
  -2 -13  -3    1.90    0.11
  -2 -13  -3    1.56    0.11
  -2 -13  -3    1.77    0.12
  -2  13  -3    1.53    0.12
   3 -13   3   -0.02    0.05
  -3 -13  -3   -0.06    0.05
  -3  13  -3    0.04    0.05
   4 -13   3    8.53    0.28
  -4 -13  -3    8.70    0.28
  -4  13  -3    9.16    0.29
  -5 -13  -3    2.50    0.16
   5 -13   3    2.44    0.15
  -5  13  -3    2.58    0.15
   6 -13   3    1.91    0.15
  -6 -13  -3    1.84    0.15
  -6  13  -3    1.79    0.14
  -7 -13  -3    2.74    0.18
   7 -13   3    2.66    0.17
  -7  13  -3    2.72    0.17
   8 -13   3    0.05    0.08
  -8 -13  -3    0.00    0.08
  -8  13  -3    0.13    0.07
  -9 -13  -3   -0.02    0.08
   9 -13   3   -0.05    0.07
  -9  13  -3    0.02    0.07
  10 -14  -3    0.24    0.09
 -10 -14   3    0.03    0.09
  10  14  -3    0.15    0.09
   9 -14  -3    0.57    0.10
  -9 -14   3    0.61    0.12
   9  14  -3    0.44    0.11
  -8 -14   3    6.96    0.29
   8 -14  -3    7.33    0.27
   8  14  -3    7.03    0.29
   7 -14  -3    1.03    0.11
  -7 -14   3    1.05    0.13
   7  14  -3    1.11    0.13
   6 -14  -3    0.34    0.08
  -6 -14   3    0.11    0.07
   6  14  -3    0.19    0.07
  -5 -14   3   14.76    0.42
   5 -14  -3   14.56    0.39
   5  14  -3   15.49    0.43
  -4 -14   3   11.34    0.34
   4 -14  -3   11.34    0.32
   4  14  -3   11.19    0.35
   3 -14  -3    1.78    0.12
  -3 -14   3    1.60    0.13
   3 -14  -3    1.70    0.11
   3  14  -3    1.77    0.13
   2 -14  -3    9.41    0.27
  -2 -14   3    9.46    0.30
   2 -14  -3    9.31    0.29
   2  14  -3    9.85    0.30
   1 -14  -3    4.53    0.17
   1 -14  -3    4.39    0.18
  -1 -14   3    4.76    0.20
   1  14  -3    4.43    0.19
   0 -14  -3   -0.02    0.04
   0 -14   3    0.01    0.05
   0 -14  -3    0.01    0.04
   0  14  -3    0.00    0.05
   1 -14   3   17.94    0.46
  -1 -14  -3   17.72    0.44
  -1  14  -3   18.43    0.46
  -2 -14  -3    6.71    0.24
   2 -14   3    6.88    0.25
  -2  14  -3    7.28    0.25
  -3 -14  -3    4.05    0.19
   3 -14   3    4.11    0.19
  -3  14  -3    4.35    0.19
   4 -14   3    5.53    0.23
  -4 -14  -3    5.74    0.23
  -4  14  -3    5.40    0.22
   5 -14   3    4.47    0.21
  -5 -14  -3    4.14    0.20
  -5  14  -3    4.33    0.20
   6 -14   3    0.08    0.07
  -6 -14  -3    0.10    0.07
  -6  14  -3    0.16    0.07
   7 -14   3    0.41    0.10
  -7 -14  -3    0.50    0.11
  -7  14  -3    0.59    0.10
   8 -14   3    3.57    0.22
  -8 -14  -3    3.81    0.23
  -8  14  -3    3.44    0.20
  -9 -15   3    1.02    0.14
   9 -15  -3    1.11    0.13
   9  15  -3    1.07    0.14
   8 -15  -3    0.03    0.07
  -8 -15   3   -0.11    0.07
   8  15  -3    0.01    0.08
  -7 -15   3    1.19    0.14
   7 -15  -3    1.11    0.12
   7  15  -3    1.03    0.13
  -6 -15   3    0.19    0.08
   6 -15  -3    0.22    0.07
   6  15  -3    0.17    0.08
   5 -15  -3    0.01    0.06
  -5 -15   3   -0.06    0.06
   5  15  -3   -0.07    0.06
   4 -15  -3    1.34    0.11
  -4 -15   3    1.18    0.12
   4  15  -3    1.09    0.12
  -3 -15   3    0.61    0.09
   3 -15  -3    0.47    0.08
   3  15  -3    0.63    0.10
   2 -15  -3    1.10    0.10
  -2 -15   3    0.99    0.11
   2  15  -3    1.41    0.12
  -1 -15   3    1.96    0.14
   1 -15  -3    1.93    0.12
   1  15  -3    2.06    0.14
   0 -15   3    0.68    0.10
   0 -15  -3    0.73    0.09
   0  15  -3    0.77    0.09
  -1 -15  -3    5.27    0.20
   1 -15   3    5.20    0.22
  -1  15  -3    5.47    0.21
  -2 -15  -3   -0.12    0.04
   2 -15   3    0.06    0.06
  -2  15  -3    0.03    0.05
  -3 -15  -3    2.85    0.17
   3 -15   3    2.87    0.17
  -3  15  -3    3.25    0.17
   4 -15   3   -0.05    0.06
  -4 -15  -3   -0.02    0.05
  -4  15  -3   -0.03    0.05
   5 -15   3    0.10    0.07
  -5 -15  -3    0.13    0.07
  -5  15  -3    0.09    0.06
   6 -15   3    0.33    0.09
  -6 -15  -3    0.43    0.10
  -6  15  -3    0.28    0.08
   7 -15   3    3.16    0.20
  -7 -15  -3    3.13    0.21
  -7  15  -3    2.93    0.19
   8 -15   3    5.02    0.25
  -8 -15  -3    4.61    0.25
   9 -16  -3    1.39    0.14
  -9 -16   3    1.48    0.17
   9  16  -3    1.40    0.16
  -8 -16   3    1.80    0.17
   8 -16  -3    2.05    0.16
   8  16  -3    1.49    0.17
   7 -16  -3    1.04    0.12
  -7 -16   3    0.85    0.13
   7  16  -3    0.97    0.13
  -6 -16   3    2.25    0.18
   6 -16  -3    2.93    0.17
   6  16  -3    2.65    0.18
   5 -16  -3    0.32    0.08
  -5 -16   3    0.25    0.09
   5  16  -3    0.40    0.10
   4 -16  -3   11.55    0.34
  -4 -16   3   11.52    0.37
   4  16  -3   11.21    0.36
  -3 -16   3    0.42    0.10
   3 -16  -3    0.42    0.08
   3  16  -3    0.60    0.10
  -2 -16   3    5.58    0.24
   2 -16  -3    5.87    0.22
   2  16  -3    5.61    0.23
   1 -16  -3    3.30    0.16
  -1 -16   3    3.35    0.18
   1  16  -3    3.72    0.18
   0 -16   3    1.29    0.13
   0 -16  -3    1.46    0.12
   0  16  -3    1.39    0.13
   1 -16   3    0.19    0.07
  -1 -16  -3    0.40    0.08
  -1  16  -3    0.33    0.08
  -2 -16  -3   11.73    0.35
   2 -16   3   11.67    0.36
  -2  16  -3   12.06    0.35
   3 -16   3    1.62    0.15
  -3 -16  -3    1.60    0.14
  -3  16  -3    1.70    0.14
  -4 -16  -3    0.96    0.12
   4 -16   3    0.89    0.12
  -4  16  -3    1.06    0.12
  -5 -16  -3    0.07    0.07
   5 -16   3    0.22    0.09
  -5  16  -3    0.15    0.07
  -6 -16  -3    0.35    0.10
   6 -16   3    0.24    0.09
  -6  16  -3    0.32    0.09
  -7 -16  -3   -0.05    0.08
   7 -16   3   -0.07    0.07
   8 -17  -3   -0.04    0.07
  -8 -17   3   -0.05    0.08
   8  17  -3   -0.01    0.08
   7 -17  -3    1.88    0.16
  -7 -17   3    1.58    0.16
   7  17  -3    1.67    0.17
   6 -17  -3    5.09    0.22
  -6 -17   3    5.03    0.25
   6  17  -3    4.80    0.24
  -5 -17   3    0.02    0.08
   5 -17  -3    0.08    0.07
   5  17  -3   -0.01    0.07
   4 -17  -3    0.91    0.11
  -4 -17   3    0.94    0.13
   4  17  -3    0.94    0.12
  -3 -17   3    7.93    0.30
   3 -17  -3    7.45    0.27
   3  17  -3    8.01    0.29
  -2 -17   3    1.31    0.14
   2 -17  -3    1.11    0.11
   2  17  -3    1.29    0.13
  -1 -17   3    1.23    0.13
   1 -17  -3    1.34    0.12
   1  17  -3    1.54    0.14
   0 -17   3    3.16    0.19
   0 -17  -3    3.57    0.18
   0  17  -3    3.35    0.18
   1 -17   3    0.56    0.10
  -1 -17  -3    0.63    0.10
  -1  17  -3    0.58    0.09
   2 -17   3    0.45    0.09
  -2 -17  -3    0.28    0.08
  -2  17  -3    0.37    0.08
   3 -17   3   11.08    0.36
  -3 -17  -3   10.97    0.35
  -3  17  -3   10.68    0.34
  -4 -17  -3    0.11    0.07
   4 -17   3   -0.16    0.07
  -4  17  -3   -0.02    0.06
  -5 -17  -3    0.29    0.09
   5 -17   3    0.28    0.10
  -6 -17  -3    3.22    0.21
   6 -17   3    3.29    0.21
   7 -18  -3    0.67    0.11
  -7 -18   3    0.59    0.12
   7  18  -3    0.79    0.13
   6 -18  -3    0.31    0.09
  -6 -18   3    0.33    0.10
   6  18  -3    0.26    0.09
  -5 -18   3    0.28    0.09
   5 -18  -3    0.32    0.09
   5  18  -3    0.15    0.08
  -4 -18   3    1.43    0.15
   4 -18  -3    1.68    0.15
   4  18  -3    1.52    0.15
  -3 -18   3    0.22    0.09
   3 -18  -3    0.16    0.07
   3  18  -3    0.12    0.08
  -2 -18   3   14.42    0.44
   2 -18  -3   13.83    0.40
   2  18  -3   13.89    0.41
  -1 -18   3    0.54    0.11
   1 -18  -3    0.67    0.10
   1  18  -3    0.60    0.10
   0 -18   3   -0.01    0.07
   0 -18  -3    0.08    0.06
   0  18  -3    0.04    0.07
  -1 -18  -3    0.06    0.07
   1 -18   3    0.05    0.08
  -1  18  -3   -0.06    0.06
  -2 -18  -3    0.27    0.09
   2 -18   3    0.29    0.09
  -2  18  -3    0.20    0.08
  -3 -18  -3    1.15    0.13
   3 -18   3    1.12    0.14
  -4 -18  -3    3.69    0.22
   4 -18   3    3.71    0.22
   5 -18   3    0.33    0.10
  -5 -18  -3    0.30    0.10
  -5 -19   3    0.03    0.08
   5 -19  -3    0.02    0.07
   4 -19  -3    9.29    0.32
  -4 -19   3    9.35    0.35
   3 -19  -3    0.93    0.12
  -3 -19   3    0.78    0.13
  -2 -19   3    3.07    0.20
   2 -19  -3    3.02    0.19
   2  19  -3    2.99    0.21
  -1 -19   3    7.40    0.30
   1 -19  -3    7.17    0.28
   1  19  -3    6.89    0.30
   0 -19  -3    2.95    0.19
   0 -19   3    2.46    0.19
  -1 -19  -3    1.43    0.15
   1 -19   3    1.21    0.15
   2 -19   3    8.41    0.32
  -2 -19  -3    7.59    0.30
  -3 -19  -3    1.23    0.14
   3 -19   3    1.35    0.16
   4 -19   3    4.96    0.25
  -4 -19  -3    5.02    0.25
   4 -20  -3    0.01    0.07
  -4 -20   3    0.11    0.08
   3 -20  -3    0.04    0.07
  -3 -20   3    0.28    0.10
  -2 -20   3    0.50    0.11
   2 -20  -3    0.34    0.10
  -1 -20   3   -0.07    0.07
   1 -20  -3   -0.02    0.07
   0 -20   3    0.15    0.09
   0 -20  -3    0.12    0.08
  -1 -20  -3    7.21    0.29
   1 -20   3    7.12    0.31
   2 -20   3    0.15    0.09
  -2 -20  -3    0.15    0.09
  13   0  -4    0.11    0.09
  12   0  -4    5.17    0.25
  11   0  -4    2.95    0.18
  10   0  -4    0.25    0.08
 -10   0   4    0.22    0.06
   9   0  -4    1.23    0.11
  -9   0   4    1.08    0.10
   8   0  -4    1.41    0.11
   8   0  -4    1.36    0.10
   7   0  -4   42.04    0.88
   7   0  -4   41.06    0.85
  -7   0   4   42.36    0.83
   6   0  -4  137.21    2.61
   6   0  -4  139.33    2.72
  -6   0   4  144.23    2.59
   5   0  -4   13.50    0.30
   5   0  -4   13.18    0.33
   4   0  -4    5.18    0.14
   4   0  -4    5.29    0.17
  -4   0   4    5.61    0.12
  -4   0   4    5.28    0.11
   3   0  -4   11.47    0.23
   3   0  -4   10.46    0.28
   2   0  -4   20.77    0.39
   2   0  -4   20.96    0.39
   1   0  -4  120.14    2.18
   1   0  -4  116.53    2.18
   0   0  -4  212.67    3.96
   1   0   4  317.35    5.78
   1   0   4  317.41    5.78
  -1   0  -4  310.51    5.88
   2   0   4   22.30    0.43
  -2   0  -4   21.43    0.45
   3   0   4  183.53    3.44
  -3   0  -4  179.93    3.44
  -4   0  -4    3.72    0.13
  -5   0  -4    0.47    0.07
   5   0   4    0.40    0.06
   6   0   4   16.79    0.40
   7   0   4    2.03    0.13
  -8   0  -4    3.06    0.17
   8   0   4    3.10    0.17
  -9   0  -4    0.03    0.07
  10   0   4    1.38    0.14
 -10   0  -4    1.30    0.14
 -11   0  -4    0.85    0.13
  13  -1  -4    2.87    0.20
  13   1  -4    3.20    0.22
  12  -1  -4    0.48    0.11
  12   1  -4    0.50    0.11
  11  -1  -4    7.02    0.27
  11   1  -4    7.29    0.28
 -10  -1   4    0.77    0.09
  10  -1  -4    0.70    0.10
  10   1  -4    0.77    0.10
  -9  -1   4   10.13    0.28
   9  -1  -4    9.99    0.29
   9   1  -4    9.60    0.30
  -8  -1   4    7.72    0.22
   8  -1  -4    7.87    0.24
   8  -1  -4    7.29    0.23
   8   1  -4    7.50    0.24
   8   1  -4    7.42    0.24
   7  -1  -4    6.85    0.21
   7  -1  -4    6.97    0.20
   7   1  -4    6.76    0.21
  -7   1   4    6.92    0.18
   7   1  -4    6.72    0.21
  -6  -1   4    2.56    0.10
   6  -1  -4    2.49    0.10
   6  -1  -4    2.32    0.10
   6   1  -4    2.28    0.11
  -6   1   4    2.39    0.09
   6   1  -4    2.43    0.11
   5  -1  -4    8.35    0.20
  -5  -1   4    8.05    0.19
   5  -1  -4    8.43    0.24
   5  -1  -4    8.40    0.21
   5   1  -4    8.19    0.21
   5   1  -4    7.69    0.23
   4  -1  -4   31.71    0.69
   4  -1  -4   32.39    0.61
   4   1  -4   32.05    0.63
   4   1  -4   31.07    0.68
  -3  -1   4   18.12    0.35
  -3  -1   4   18.50    0.35
   3  -1  -4   19.16    0.36
   3  -1  -4   18.58    0.43
   3   1  -4   18.51    0.43
   3   1  -4   18.66    0.38
   2   1  -4   23.75    0.46
   1   1  -4  148.54    2.81
   1   1  -4  152.18    2.79
   0  -1  -4    2.94    0.06
   0  -1   4    2.91    0.07
   0  -1   4    2.84    0.07
   0  -1  -4    2.87    0.06
   0   1  -4    2.95    0.08
   0   1  -4    2.86    0.08
   1  -1   4  248.51    4.59
  -1  -1  -4  250.84    4.60
  -1   1  -4  242.19    4.67
  -2  -1  -4    0.71    0.05
   2  -1   4    0.77    0.05
  -2   1  -4    0.73    0.05
   3  -1   4    0.44    0.04
  -3  -1  -4    0.41    0.05
   3   1   4    0.44    0.04
  -3   1  -4    0.35    0.05
  -4  -1  -4   49.37    0.97
   4   1   4   49.90    0.96
  -4   1  -4   49.06    0.98
  -5  -1  -4    4.16    0.15
   5  -1   4    4.41    0.15
  -5   1  -4    4.35    0.16
   6  -1   4   39.73    0.82
   6   1   4   38.98    0.81
   7  -1   4   15.65    0.39
   7   1   4   14.60    0.38
   8  -1   4   17.13    0.44
  -8  -1  -4   17.12    0.45
   8   1   4   17.10    0.44
  -8   1  -4   17.55    0.45
  -9  -1  -4    0.70    0.11
   9  -1   4    0.61    0.10
  -9   1  -4    0.69    0.10
 -10  -1  -4    0.41    0.10
  10  -1   4    0.38    0.09
 -10   1  -4    0.35    0.09
 -11  -1  -4    4.04    0.23
  11  -1   4    4.28    0.22
 -11   1  -4    4.74    0.24
  13  -2  -4    0.66    0.12
  13   2  -4    0.58    0.12
  12  -2  -4    0.76    0.12
  12   2  -4    0.69    0.12
  11  -2  -4   -0.04    0.06
 -11  -2   4    0.04    0.06
  11   2  -4   -0.11    0.06
 -10  -2   4   33.56    0.74
  10  -2  -4   34.03    0.76
  10   2  -4   33.89    0.77
  -9  -2   4    0.09    0.05
   9  -2  -4    0.20    0.06
   9   2  -4    0.13    0.06
  -8  -2   4    1.42    0.10
   8  -2  -4    1.56    0.10
   8  -2  -4    1.26    0.10
   8   2  -4    1.20    0.11
   8   2  -4    1.41    0.11
  -7  -2   4   53.22    1.04
   7  -2  -4   49.86    1.01
   7  -2  -4   50.99    1.05
  -7   2   4   51.86    0.99
   7   2  -4   51.67    1.07
   7   2  -4   50.76    1.03
   6  -2  -4   90.08    1.75
   6  -2  -4   89.43    1.68
   6   2  -4   90.86    1.77
  -6   2   4   87.76    1.65
   6   2  -4   87.39    1.70
   5  -2  -4    0.59    0.07
   5  -2  -4    0.63    0.05
  -5  -2   4    0.61    0.07
  -5  -2   4    0.65    0.05
   5  -2  -4    0.58    0.05
   5   2  -4    0.57    0.06
   5   2  -4    0.61    0.06
   4  -2  -4   28.80    0.64
   4  -2  -4   29.01    0.56
  -4  -2   4   28.85    0.57
   4   2  -4   28.76    0.58
   4   2  -4   29.37    0.63
   3  -2  -4    3.75    0.08
   3  -2  -4    3.90    0.08
  -3  -2   4    3.83    0.10
   3   2  -4    3.86    0.11
   3   2  -4    3.78    0.13
  -2  -2   4  192.79    3.58
   2   2  -4  192.63    3.58
   2   2  -4  192.24    3.66
  -1  -2   4   78.35    1.45
   1   2  -4   77.58    1.44
   1   2  -4   77.37    1.45
   0  -2   4    2.97    0.08
   0   2  -4    2.92    0.09
  -1  -2  -4   33.06    0.62
  -1  -2  -4   32.75    0.64
   1  -2   4   32.67    0.63
  -1  -2  -4   32.13    0.64
  -1   2  -4   32.54    0.64
   2  -2   4    0.42    0.04
  -2  -2  -4    0.36    0.03
  -2  -2  -4    0.41    0.04
  -2   2  -4    0.37    0.05
   2   2   4    0.43    0.03
  -3  -2  -4    3.27    0.11
  -3  -2  -4    3.10    0.11
   3   2   4    3.45    0.11
  -3   2  -4    3.41    0.12
  -3   2  -4    3.32    0.13
   4  -2   4    5.95    0.17
  -4  -2  -4    5.99    0.18
  -4  -2  -4    5.83    0.17
   4   2   4    5.78    0.16
  -4   2  -4    5.81    0.18
  -4   2  -4    5.76    0.18
  -5  -2  -4   29.20    0.64
   5  -2   4   31.00    0.64
  -5  -2  -4   30.53    0.66
  -5   2  -4   30.38    0.67
  -6  -2  -4    0.02    0.04
  -6  -2  -4   -0.02    0.04
   6  -2   4   -0.02    0.04
  -6   2  -4    0.00    0.03
   6   2   4    0.23    0.05
  -7  -2  -4    0.27    0.07
   7  -2   4    0.31    0.07
  -7   2  -4    0.28    0.07
   7   2   4    0.22    0.06
  -8  -2  -4   20.40    0.52
   8  -2   4   20.96    0.51
   8   2   4   21.02    0.51
  -8   2  -4   21.13    0.52
   9  -2   4    4.02    0.19
  -9  -2  -4    3.71    0.20
  -9   2  -4    3.66    0.19
   9   2   4    3.95    0.19
 -10  -2  -4    0.26    0.09
  10  -2   4    0.30    0.09
 -10   2  -4    0.25    0.09
 -11  -2  -4   -0.05    0.08
  11  -2   4    0.07    0.08
 -11   2  -4   -0.06    0.08
  13  -3  -4    0.08    0.09
  13   3  -4   -0.04    0.09
  12  -3  -4    4.22    0.22
  12   3  -4    4.39    0.23
  11  -3  -4    0.22    0.08
  11   3  -4    0.16    0.09
 -10  -3   4    6.93    0.24
  10  -3  -4    6.60    0.24
  10   3  -4    6.74    0.26
   9  -3  -4   10.64    0.30
  -9  -3   4   10.66    0.30
   9   3  -4   10.79    0.33
   8  -3  -4   33.10    0.71
   8  -3  -4   33.12    0.73
  -8  -3   4   34.48    0.71
  -8   3   4   33.63    0.68
   7  -3  -4   11.40    0.28
   7  -3  -4   11.69    0.29
  -7  -3   4   11.29    0.29
  -7   3   4   11.23    0.26
   7   3  -4   11.04    0.31
   7   3  -4   11.60    0.31
   6  -3  -4   21.25    0.46
   6  -3  -4   21.05    0.44
   6   3  -4   21.06    0.48
   6   3  -4   21.25    0.47
  -6   3   4   20.49    0.41
   5  -3  -4   25.51    0.53
  -5  -3   4   25.36    0.57
   5  -3  -4   25.95    0.59
   5  -3  -4   25.57    0.51
  -5  -3   4   26.00    0.53
   5   3  -4   25.44    0.56
   5   3  -4   26.30    0.55
  -4  -3   4  256.99    4.83
   4  -3  -4  270.11    4.83
   4   3  -4  260.99    5.10
   4   3  -4  250.05    4.93
  -3  -3   4   58.26    1.10
   3   3  -4   58.23    1.18
   3   3  -4   57.87    1.11
  -2  -3   4    0.33    0.03
   2   3  -4    0.42    0.04
  -1  -3   4    2.04    0.07
   1   3  -4    2.00    0.08
   1   3  -4    2.02    0.08
   0  -3   4   17.19    0.35
   0   3  -4   17.35    0.38
   0   3  -4   17.50    0.37
  -1  -3  -4    2.48    0.07
  -1  -3  -4    2.46    0.07
   1  -3   4    2.44    0.08
  -1  -3  -4    2.52    0.07
  -1   3  -4    2.24    0.09
  -1   3  -4    3.06    0.10
  -2  -3  -4    2.77    0.09
   2  -3   4    2.87    0.10
  -2  -3  -4    2.86    0.09
  -2  -3  -4    2.83    0.09
  -2   3  -4    2.71    0.10
  -2   3  -4    2.86    0.11
  -3  -3  -4   28.28    0.56
  -3  -3  -4   27.38    0.58
  -3   3  -4   27.59    0.58
   3   3   4   27.09    0.54
  -3   3  -4   28.02    0.60
   3   3   4   27.58    0.54
  -4  -3  -4   25.40    0.54
   4  -3   4   25.91    0.55
  -4  -3  -4   25.68    0.56
  -4   3  -4   25.78    0.57
   4   3   4   26.39    0.53
  -5  -3  -4    9.27    0.26
   5  -3   4    9.02    0.25
  -5  -3  -4    9.52    0.25
  -5   3  -4    8.78    0.26
  -6  -3  -4   25.75    0.59
  -6  -3  -4   25.68    0.58
   6  -3   4   25.93    0.57
  -6   3  -4   25.99    0.60
   6   3   4   25.58    0.56
   7  -3   4   19.49    0.48
  -7  -3  -4   20.67    0.49
  -7  -3  -4   19.68    0.50
   7   3   4   19.81    0.47
  -7   3  -4   19.74    0.49
   8  -3   4    0.71    0.10
  -8  -3  -4    0.82    0.11
   8   3   4    0.84    0.10
  -8   3  -4    0.72    0.10
  -9  -3  -4    5.19    0.24
   9  -3   4    5.37    0.23
  -9   3  -4    5.58    0.24
   9   3   4    5.42    0.22
 -10  -3  -4    1.16    0.14
  10  -3   4    1.42    0.14
 -10   3  -4    1.44    0.15
  11  -3   4    8.71    0.32
 -11  -3  -4    9.17    0.35
 -11   3  -4    8.63    0.33
  13  -4  -4    0.90    0.14
  13   4  -4    1.01    0.14
  12  -4  -4    4.05    0.23
  12   4  -4    4.12    0.24
  11  -4  -4   -0.04    0.06
  11   4  -4   -0.14    0.06
  10  -4  -4    0.38    0.08
 -10  -4   4    0.48    0.08
  10   4  -4    0.34    0.09
  -9  -4   4    0.33    0.07
   9  -4  -4    0.28    0.07
   9   4  -4    0.21    0.07
   8  -4  -4    2.78    0.13
  -8  -4   4    2.85    0.14
   8  -4  -4    2.76    0.13
  -8   4   4    2.64    0.11
  -7  -4   4    0.33    0.06
   7  -4  -4    0.37    0.05
   7  -4  -4    0.30    0.05
  -7   4   4    0.31    0.04
   7   4  -4    0.34    0.06
  -6  -4   4   11.28    0.28
   6  -4  -4   11.26    0.27
  -6  -4   4   11.19    0.30
   6  -4  -4   11.36    0.26
   6   4  -4   10.82    0.29
  -6   4   4   11.00    0.22
   5  -4  -4   35.85    0.69
  -5  -4   4   35.04    0.76
   5  -4  -4   35.66    0.72
   5   4  -4   35.49    0.73
   5   4  -4   35.84    0.75
   4  -4  -4    2.14    0.07
   4  -4  -4    2.01    0.07
   4   4  -4    1.98    0.10
   4   4  -4    2.13    0.09
   4   4  -4    2.04    0.10
  -3  -4   4    3.05    0.10
   3  -4  -4    2.99    0.13
   3   4  -4    2.90    0.11
   3   4  -4    3.02    0.11
   3   4  -4    2.90    0.11
   3   4  -4    2.98    0.11
   2  -4  -4    1.33    0.08
  -2  -4   4    1.29    0.06
   2   4  -4    1.25    0.07
   2   4  -4    1.26    0.07
  -1  -4   4   11.98    0.27
   1   4  -4   12.19    0.28
   1   4  -4   12.72    0.30
   0  -4   4    5.85    0.15
   0   4  -4    5.84    0.17
   0   4  -4    5.93    0.16
  -1  -4  -4    2.35    0.06
   1  -4   4    2.23    0.08
  -1  -4  -4    2.25    0.06
  -1  -4  -4    2.20    0.07
  -1   4  -4    2.24    0.09
  -1   4  -4    2.21    0.09
  -2  -4  -4    3.77    0.11
  -2  -4  -4    3.58    0.11
  -2  -4  -4    3.72    0.11
  -2   4  -4    3.81    0.13
  -2   4  -4    3.71    0.13
  -3  -4  -4   50.94    0.97
   3  -4   4   50.53    0.98
  -3  -4  -4   46.35    1.00
  -3  -4  -4   51.11    1.01
   3   4   4   51.35    0.94
  -3   4  -4   50.86    1.03
   4  -4   4    2.93    0.12
  -4  -4  -4    2.52    0.11
  -4  -4  -4    2.58    0.11
  -4   4  -4    2.81    0.12
   4   4   4    2.50    0.10
   4   4   4    2.65    0.10
   5  -4   4    9.13    0.25
  -5  -4  -4    8.98    0.25
  -5  -4  -4    8.75    0.25
  -5   4  -4    9.21    0.26
  -6  -4  -4    2.35    0.13
   6  -4   4    2.63    0.13
  -6  -4  -4    2.42    0.13
   6   4   4    2.55    0.12
  -6   4  -4    2.62    0.13
  -7  -4  -4    4.68    0.20
   7  -4   4    4.73    0.19
  -7  -4  -4    4.74    0.20
   7   4   4    5.16    0.19
  -7   4  -4    5.24    0.20
  -8  -4  -4    4.33    0.20
   8  -4   4    4.69    0.20
   8   4   4    4.56    0.19
  -8   4  -4    4.52    0.21
  -9  -4  -4    0.38    0.09
   9  -4   4    0.30    0.08
  -9   4  -4    0.31    0.09
  10  -4   4    0.01    0.08
 -10  -4  -4    0.12    0.08
 -10   4  -4    0.00    0.08
  11  -4   4    0.01    0.08
 -11  -4  -4    0.11    0.09
 -11   4  -4    0.01    0.08
  13  -5  -4    0.58    0.12
  13   5  -4    0.48    0.12
  12  -5  -4    0.55    0.11
  12   5  -4    0.69    0.12
  11  -5  -4    2.78    0.17
  11   5  -4    2.62    0.19
 -10  -5   4   12.18    0.35
  10  -5  -4   11.67    0.34
  10   5  -4   12.07    0.37
   9  -5  -4    1.58    0.11
  -9  -5   4    1.39    0.12
   9   5  -4    1.49    0.13
  -8  -5   4   32.63    0.71
   8  -5  -4   33.14    0.69
   8  -5  -4   32.13    0.71
   7  -5  -4   17.46    0.41
   7  -5  -4   17.38    0.40
  -7  -5   4   16.91    0.41
   7   5  -4   17.65    0.45
  -7   5   4   18.02    0.36
   6  -5  -4    7.67    0.20
  -6  -5   4    8.11    0.23
   6  -5  -4    8.12    0.21
  -6  -5   4    7.41    0.22
   6   5  -4    7.57    0.24
  -5  -5   4   17.56    0.40
   5  -5  -4   17.59    0.38
   5  -5  -4   18.09    0.44
   5  -5  -4   17.69    0.37
   5   5  -4   17.70    0.43
   5   5  -4   17.72    0.41
   4  -5  -4   99.30    2.00
   4  -5  -4   99.00    1.90
   4  -5  -4  100.38    1.83
   4   5  -4   98.81    1.96
   4   5  -4   99.21    1.95
   4   5  -4   98.53    1.88
   4   5  -4   99.02    1.88
   3  -5  -4   66.46    1.21
   3  -5  -4   66.70    1.36
   3  -5  -4   66.14    1.21
   3   5  -4   63.52    1.27
   3   5  -4   66.16    1.33
   3   5  -4   67.39    1.32
   2  -5  -4   26.33    0.60
   2   5  -4   26.13    0.57
   2   5  -4   26.57    0.55
   1  -5  -4    0.05    0.03
   1   5  -4    0.01    0.02
   1   5  -4   -0.01    0.01
   0   5  -4    1.04    0.07
   0   5  -4    1.05    0.07
  -1  -5  -4   86.77    1.59
  -1  -5  -4   86.34    1.66
  -1  -5  -4   84.79    1.65
  -1   5  -4   85.61    1.64
  -1   5  -4   88.00    1.71
  -2  -5  -4    5.70    0.15
   2  -5   4    5.49    0.16
  -2  -5  -4    5.22    0.14
  -2  -5  -4    5.66    0.15
  -2   5  -4    5.65    0.17
  -3  -5  -4    0.08    0.03
  -3  -5  -4    0.05    0.03
   3  -5   4    0.03    0.03
  -3  -5  -4    0.09    0.03
  -3   5  -4    0.09    0.03
   3   5   4    0.12    0.02
   4  -5   4   18.14    0.42
  -4  -5  -4   18.11    0.41
  -4  -5  -4   18.39    0.43
  -4   5  -4   18.82    0.44
   4   5   4   18.88    0.39
  -5  -5  -4   26.76    0.61
   5  -5   4   27.35    0.59
  -5  -5  -4   27.44    0.59
   5   5   4   27.04    0.57
   5   5   4   26.96    0.57
  -5   5  -4   28.12    0.62
  -6  -5  -4   -0.07    0.04
  -6  -5  -4   -0.01    0.04
   6  -5   4    0.02    0.04
  -6   5  -4   -0.03    0.04
  -7  -5  -4    0.80    0.09
   7  -5   4    1.14    0.11
  -7  -5  -4    0.94    0.10
   7   5   4    0.72    0.08
  -7   5  -4    0.76    0.09
   8  -5   4    0.03    0.06
  -8  -5  -4    0.06    0.06
  -8   5  -4    0.07    0.06
  -9  -5  -4    1.45    0.14
   9  -5   4    1.04    0.12
  -9   5  -4    1.41    0.14
 -10  -5  -4    0.60    0.11
  10  -5   4    0.42    0.10
 -10   5  -4    0.63    0.12
  11  -5   4    0.05    0.08
 -11  -5  -4    0.17    0.10
 -11   5  -4    0.05    0.09
  13  -6  -4    0.30    0.10
  13   6  -4    0.47    0.12
 -12  -6   4    9.31    0.34
  12  -6  -4    9.73    0.34
  12   6  -4    9.54    0.36
  11  -6  -4    0.13    0.07
  11   6  -4    0.05    0.08
  10  -6  -4    7.30    0.25
 -10  -6   4    7.40    0.27
  10   6  -4    6.90    0.28
   9  -6  -4    0.08    0.05
  -9  -6   4    0.01    0.05
   9   6  -4    0.00    0.06
   8  -6  -4    3.03    0.14
   8  -6  -4    2.98    0.14
  -8  -6   4    3.09    0.15
   8   6  -4    3.08    0.17
   7  -6  -4    7.58    0.22
  -7  -6   4    7.63    0.24
   7  -6  -4    7.54    0.22
   7   6  -4    7.71    0.26
  -6  -6   4   34.40    0.73
   6  -6  -4   34.49    0.71
  -6  -6   4   33.30    0.71
   6  -6  -4   33.95    0.68
   6   6  -4   33.66    0.76
   5  -6  -4    4.80    0.14
   5  -6  -4    4.74    0.14
  -5  -6   4    4.79    0.16
   5   6  -4    4.82    0.18
   4  -6  -4    2.99    0.13
   4  -6  -4    3.19    0.09
   4  -6  -4    2.95    0.09
  -4  -6   4    3.01    0.12
   4   6  -4    3.06    0.13
   4   6  -4    2.97    0.10
  -3  -6   4    2.05    0.09
   3  -6  -4    2.06    0.06
   3  -6  -4    2.07    0.06
   3  -6  -4    1.96    0.10
   3   6  -4    2.04    0.08
   3   6  -4    2.11    0.10
   3   6  -4    1.90    0.10
   2  -6  -4   26.80    0.61
   2   6  -4   25.14    0.57
   2   6  -4   29.05    0.60
   1  -6  -4   37.01    0.78
   1   6  -4   35.87    0.73
   1   6  -4   34.61    0.76
   0  -6  -4   13.88    0.26
   0  -6  -4   13.59    0.26
   0   6  -4   13.47    0.33
   0   6  -4   10.97    0.30
  -1  -6  -4   11.65    0.26
  -1  -6  -4   11.79    0.25
   1  -6   4   11.59    0.28
  -1  -6  -4   11.84    0.26
  -1   6  -4   12.04    0.31
   2  -6   4    0.38    0.05
  -2  -6  -4    0.44    0.04
  -2  -6  -4    0.40    0.04
  -2  -6  -4    0.43    0.04
  -2   6  -4    0.36    0.05
   3  -6   4    6.34    0.19
  -3  -6  -4    6.22    0.18
  -3  -6  -4    6.49    0.18
  -3  -6  -4    6.15    0.18
  -3   6  -4    6.42    0.20
   3   6   4    6.24    0.14
  -3   6  -4    6.22    0.19
  -4  -6  -4    0.02    0.04
  -4  -6  -4    0.08    0.04
  -4  -6  -4    0.02    0.03
   4  -6   4    0.02    0.04
   4   6   4    0.02    0.02
  -4   6  -4    0.07    0.04
  -4   6  -4    0.02    0.04
  -5  -6  -4    0.57    0.07
  -5  -6  -4    0.47    0.06
   5  -6   4    0.60    0.07
  -5   6  -4    0.47    0.07
  -5   6  -4    0.41    0.06
   5   6   4    0.53    0.06
  -6  -6  -4    0.06    0.04
  -6  -6  -4    0.06    0.05
   6  -6   4    0.06    0.05
  -6   6  -4    0.13    0.06
   7  -6   4    0.01    0.05
  -7  -6  -4   -0.08    0.05
  -7  -6  -4   -0.04    0.05
  -7   6  -4    0.06    0.06
   8  -6   4    0.54    0.10
  -8  -6  -4    0.56    0.09
  -8   6  -4    0.45    0.09
   9  -6   4    0.56    0.10
  -9  -6  -4    0.63    0.11
  -9   6  -4    0.46    0.10
 -10  -6  -4    4.28    0.23
  10  -6   4    4.28    0.23
 -10   6  -4    4.12    0.23
  11  -6   4    0.12    0.09
 -11  -6  -4    0.14    0.10
 -11   6  -4    0.14    0.09
  13  -7  -4    1.49    0.16
  13   7  -4    1.22    0.16
  12  -7  -4    3.39    0.20
 -12  -7   4    3.31    0.21
  12   7  -4    3.71    0.23
  11  -7  -4    0.65    0.10
 -11  -7   4    0.40    0.10
  11   7  -4    0.48    0.11
  10  -7  -4    0.17    0.07
 -10  -7   4    0.11    0.07
  10   7  -4    0.11    0.08
   9  -7  -4    0.03    0.05
  -9  -7   4   -0.06    0.05
   9   7  -4   -0.08    0.05
  -8  -7   4   10.28    0.31
   8  -7  -4   10.66    0.29
   8  -7  -4   10.48    0.29
   8   7  -4   10.58    0.33
  -7  -7   4    1.41    0.11
   7  -7  -4    1.29    0.09
   7  -7  -4    1.44    0.09
   7   7  -4    1.30    0.11
  -6  -7   4    1.37    0.10
   6  -7  -4    1.28    0.08
   6  -7  -4    1.22    0.08
   6   7  -4    1.37    0.11
   5  -7  -4    0.19    0.04
  -5  -7   4    0.27    0.05
   5   7  -4   -0.02    0.03
   4  -7  -4    3.53    0.11
  -4  -7   4    3.59    0.14
   4  -7  -4    3.84    0.15
   4  -7  -4    3.64    0.11
   4   7  -4    3.78    0.11
   4   7  -4    3.51    0.15
   3  -7  -4    9.41    0.20
   3  -7  -4    9.05    0.27
   3  -7  -4    9.72    0.21
  -3  -7   4    9.81    0.25
   3   7  -4    9.29    0.27
   3   7  -4    9.42    0.23
  -2  -7   4   13.43    0.32
   2  -7  -4   12.74    0.34
   2  -7  -4   13.63    0.27
   2  -7  -4   13.38    0.27
   2   7  -4   13.71    0.34
   1  -7  -4    2.74    0.12
   1  -7  -4    2.83    0.07
   1  -7  -4    2.91    0.07
  -1  -7   4    2.85    0.11
   1   7  -4    2.75    0.12
   0  -7  -4    0.00    0.01
   0  -7  -4    0.00    0.01
   0  -7   4    0.04    0.03
   0  -7  -4    0.09    0.02
   0   7  -4    0.01    0.03
   1  -7   4   38.19    0.77
  -1  -7  -4   37.77    0.77
  -1  -7  -4   37.78    0.73
  -1  -7  -4   37.44    0.76
  -1   7  -4   38.76    0.81
  -1   7  -4   38.26    0.80
  -2  -7  -4    0.38    0.04
  -2  -7  -4    0.32    0.04
   2  -7   4    0.31    0.05
  -2  -7  -4    0.40    0.04
  -2   7  -4    0.42    0.06
  -2   7  -4    0.29    0.05
  -3  -7  -4    5.40    0.17
  -3  -7  -4    5.34    0.17
  -3  -7  -4    5.66    0.18
   3  -7   4    5.36    0.18
   3   7   4    5.54    0.12
  -3   7  -4    5.58    0.19
  -3   7  -4    5.71    0.19
  -4  -7  -4   24.13    0.54
  -4  -7  -4   23.96    0.54
  -4  -7  -4   23.51    0.52
   4  -7   4   23.38    0.53
   4   7   4   23.84    0.48
  -4   7  -4   23.48    0.54
  -4   7  -4   24.80    0.56
  -5  -7  -4   -0.06    0.03
  -5  -7  -4   -0.03    0.04
  -5  -7  -4   -0.05    0.04
   5  -7   4   -0.01    0.04
  -5   7  -4    0.04    0.04
   5   7   4   -0.04    0.03
  -6  -7  -4    0.96    0.10
  -6  -7  -4    1.06    0.10
   6  -7   4    0.87    0.09
  -6   7  -4    0.86    0.10
  -7  -7  -4    3.41    0.18
  -7  -7  -4    3.35    0.17
   7  -7   4    3.69    0.18
  -7   7  -4    3.74    0.18
   8  -7   4    4.56    0.21
  -8  -7  -4    4.21    0.20
  -8   7  -4    3.80    0.20
  -9  -7  -4    0.15    0.08
   9  -7   4   -0.02    0.07
  -9   7  -4   -0.04    0.08
  10  -7   4    0.24    0.09
 -10  -7  -4    0.38    0.10
 -10   7  -4    0.32    0.09
 -11  -7  -4    0.52    0.12
  11  -7   4    0.40    0.11
 -11   7  -4    0.50    0.12
 -12  -8   4    6.98    0.29
  12  -8  -4    7.00    0.29
  12   8  -4    7.00    0.31
  11  -8  -4    0.15    0.08
 -11  -8   4   -0.03    0.07
  11   8  -4   -0.14    0.07
 -10  -8   4    4.24    0.21
  10  -8  -4    4.62    0.20
  10   8  -4    4.28    0.22
  10   8  -4    4.14    0.22
  -9  -8   4    0.58    0.09
   9  -8  -4    0.49    0.08
   9   8  -4    0.53    0.09
   9   8  -4    0.48    0.09
   8  -8  -4    3.01    0.14
  -8  -8   4    2.83    0.16
   8   8  -4    2.69    0.16
   8   8  -4    2.84    0.17
  -7  -8   4    0.65    0.08
   7  -8  -4    0.74    0.07
   7  -8  -4    0.79    0.08
   7   8  -4    0.67    0.09
   7   8  -4    0.64    0.09
   6  -8  -4   31.19    0.65
  -6  -8   4   31.70    0.69
   6  -8  -4   32.16    0.68
   6   8  -4   31.88    0.73
   5  -8  -4   27.28    0.56
  -5  -8   4   25.61    0.58
   5  -8  -4   26.21    0.54
   5   8  -4   25.30    0.61
  -4  -8   4    0.31    0.05
   4  -8  -4    0.25    0.06
   4  -8  -4    0.25    0.03
   4  -8  -4    0.29    0.04
   4   8  -4    0.25    0.03
   4   8  -4    0.22    0.05
   4   8  -4    0.19    0.05
   3  -8  -4    7.91    0.18
  -3  -8   4    7.39    0.22
   3  -8  -4    7.35    0.23
   3  -8  -4    7.35    0.18
   3   8  -4    7.67    0.19
   3   8  -4    7.62    0.24
   3   8  -4    7.68    0.23
   2  -8  -4   37.39    0.82
   2  -8  -4   38.06    0.74
   2  -8  -4   37.73    0.72
  -2  -8   4   38.51    0.78
   2   8  -4   37.38    0.79
   2   8  -4   37.97    0.82
   1  -8  -4   68.84    1.34
   1  -8  -4   69.74    1.43
  -1  -8   4   69.75    1.34
   1  -8  -4   69.11    1.29
   1   8  -4   69.35    1.41
   1   8  -4   68.92    1.35
   0  -8  -4    4.11    0.12
   0  -8  -4    3.84    0.11
   0  -8  -4    3.89    0.15
   0  -8  -4    4.12    0.11
   0  -8   4    4.19    0.15
   0   8  -4    3.89    0.15
  -1  -8  -4    8.80    0.22
  -1  -8  -4    8.83    0.21
   1  -8   4    9.08    0.24
  -1  -8  -4    8.87    0.22
  -1   8  -4    9.12    0.26
  -1   8  -4    9.33    0.25
  -2  -8  -4    0.02    0.02
  -2  -8  -4    0.00    0.02
  -2  -8  -4    0.02    0.02
   2  -8   4    0.01    0.03
  -2   8  -4    0.01    0.03
  -2   8  -4    0.03    0.03
  -3  -8  -4   27.21    0.61
   3  -8   4   28.66    0.60
  -3  -8  -4   28.17    0.61
  -3  -8  -4   27.41    0.58
  -3   8  -4   26.88    0.61
  -3   8  -4   28.47    0.63
  -4  -8  -4    0.49    0.06
  -4  -8  -4    0.32    0.06
  -4  -8  -4    0.35    0.06
   4  -8   4    0.33    0.06
   4   8   4    0.39    0.04
  -4   8  -4    0.45    0.07
  -4   8  -4    0.42    0.07
   5  -8   4    9.61    0.28
  -5  -8  -4    9.14    0.27
  -5  -8  -4    9.32    0.28
  -5  -8  -4    9.90    0.28
  -5   8  -4    9.80    0.29
   6  -8   4    1.64    0.12
  -6  -8  -4    1.53    0.11
  -6  -8  -4    1.65    0.12
  -6   8  -4    1.83    0.13
   7  -8   4    3.08    0.16
  -7  -8  -4    2.73    0.18
  -7  -8  -4    3.38    0.18
  -7   8  -4    3.02    0.17
   8  -8   4    0.17    0.07
  -8  -8  -4    0.14    0.08
  -8   8  -4    0.05    0.07
   9  -8   4    8.99    0.32
  -9  -8  -4    8.91    0.33
  -9   8  -4    9.02    0.32
 -10  -8  -4    1.07    0.14
  10  -8   4    1.10    0.14
 -10   8  -4    1.10    0.14
  12  -9  -4    0.33    0.10
 -12  -9   4    0.28    0.09
  12   9  -4    0.19    0.10
  12   9  -4    0.38    0.11
  11  -9  -4    0.87    0.12
 -11  -9   4    0.99    0.13
  11   9  -4    1.32    0.16
  11   9  -4    1.14    0.15
  10  -9  -4    4.40    0.19
 -10  -9   4    4.50    0.22
  10   9  -4    3.96    0.22
  10   9  -4    4.20    0.22
   9  -9  -4    0.16    0.06
  -9  -9   4    0.12    0.07
   9   9  -4    0.18    0.08
   9   9  -4    0.19    0.07
  -8  -9   4    3.54    0.18
   8  -9  -4    3.90    0.16
   8   9  -4    3.83    0.19
   7  -9  -4   11.10    0.29
   7  -9  -4   11.46    0.30
  -7  -9   4   11.20    0.32
   7   9  -4   10.79    0.34
   6  -9  -4    2.06    0.10
   6  -9  -4    2.12    0.10
  -6  -9   4    1.77    0.12
   6   9  -4    2.28    0.14
   5  -9  -4    3.27    0.12
   5  -9  -4    3.03    0.12
  -5  -9   4    2.93    0.14
   5   9  -4    2.88    0.15
   5   9  -4    3.05    0.15
   4  -9  -4    1.99    0.12
   4  -9  -4    2.02    0.08
  -4  -9   4    1.88    0.11
   4   9  -4    1.92    0.12
   3  -9  -4    2.02    0.08
  -3  -9   4    2.10    0.11
   3  -9  -4    2.11    0.08
   3   9  -4    2.07    0.07
   3   9  -4    2.47    0.13
   3   9  -4    2.10    0.12
   2  -9  -4    1.72    0.08
   2  -9  -4    1.55    0.07
  -2  -9   4    1.68    0.10
   2  -9  -4    1.66    0.07
   2  -9  -4    1.75    0.10
   2   9  -4    1.60    0.10
   2   9  -4    1.74    0.11
   1  -9  -4   37.63    0.76
   1  -9  -4   36.93    0.82
   1  -9  -4   38.66    0.73
  -1  -9   4   38.62    0.78
   1   9  -4   36.08    0.79
   1   9  -4   37.40    0.82
   0  -9  -4    9.75    0.24
   0  -9   4    9.59    0.26
   0  -9  -4    9.40    0.27
   0  -9  -4    9.49    0.23
   0   9  -4    9.80    0.27
  -1  -9  -4    0.16    0.03
   1  -9   4    0.07    0.04
  -1  -9  -4    0.11    0.03
  -1  -9  -4    0.05    0.03
  -1   9  -4    0.06    0.04
  -1   9  -4    0.02    0.03
  -2  -9  -4    1.50    0.09
  -2  -9  -4    1.54    0.08
  -2  -9  -4    1.47    0.08
   2  -9   4    1.37    0.09
  -2   9  -4    1.70    0.11
  -2   9  -4    1.49    0.10
  -3  -9  -4    0.03    0.03
   3  -9   4    0.10    0.04
  -3  -9  -4    0.06    0.04
  -3  -9  -4   -0.01    0.03
  -3   9  -4    0.04    0.04
  -3   9  -4   -0.02    0.04
  -4  -9  -4    0.40    0.06
  -4  -9  -4    0.51    0.07
   4  -9   4    0.38    0.06
  -4  -9  -4    0.29    0.06
  -4   9  -4    0.30    0.06
   5  -9   4    0.22    0.06
  -5  -9  -4    0.20    0.05
  -5  -9  -4    0.25    0.06
  -5   9  -4    0.16    0.06
  -6  -9  -4    0.15    0.06
  -6  -9  -4    0.14    0.06
   6  -9   4    0.01    0.06
  -6   9  -4   -0.02    0.05
   7  -9   4    3.24    0.17
  -7  -9  -4    2.98    0.18
  -7   9  -4    3.18    0.18
   8  -9   4    5.88    0.24
  -8  -9  -4    5.96    0.25
  -8   9  -4    6.11    0.25
   9  -9   4    0.07    0.08
  -9  -9  -4   -0.07    0.08
  -9   9  -4    0.13    0.08
  10  -9   4   -0.01    0.08
 -10  -9  -4    0.00    0.09
 -10   9  -4   -0.05    0.07
 -12 -10   4   -0.01    0.08
  12 -10  -4    0.12    0.09
  12  10  -4    0.08    0.09
  12  10  -4    0.13    0.09
 -11 -10   4    1.17    0.14
  11 -10  -4    1.04    0.13
  11  10  -4    0.82    0.13
  11  10  -4    1.14    0.15
  10 -10  -4    9.63    0.31
 -10 -10   4   10.03    0.34
  10  10  -4    9.49    0.35
   9 -10  -4    0.72    0.09
  -9 -10   4    0.93    0.12
   9  10  -4    0.77    0.11
   8 -10  -4    1.78    0.12
  -8 -10   4    1.81    0.14
   8  10  -4    2.16    0.15
  -7 -10   4    4.24    0.19
   7 -10  -4    3.93    0.16
   7 -10  -4    4.18    0.16
   7  10  -4    4.48    0.20
  -6 -10   4   10.18    0.31
   6 -10  -4   10.48    0.28
   6 -10  -4   10.52    0.27
   6  10  -4   10.09    0.32
   5 -10  -4    2.44    0.11
   5 -10  -4    2.60    0.11
  -5 -10   4    2.56    0.14
   5  10  -4    2.46    0.15
   4 -10  -4    5.22    0.16
   4 -10  -4    5.23    0.16
  -4 -10   4    5.07    0.19
   4  10  -4    4.99    0.20
   4  10  -4    4.92    0.20
   3 -10  -4   10.73    0.31
   3 -10  -4   10.63    0.26
  -3 -10   4   10.66    0.30
   3 -10  -4   10.55    0.26
   3  10  -4   10.83    0.24
   3  10  -4   10.91    0.31
   3  10  -4   10.84    0.32
   2 -10  -4   12.70    0.29
   2 -10  -4   12.55    0.29
   2 -10  -4   12.49    0.34
  -2 -10   4   12.74    0.33
   2  10  -4   12.68    0.35
   2  10  -4   12.86    0.34
   1 -10  -4   37.72    0.82
   1 -10  -4   38.32    0.77
  -1 -10   4   38.09    0.79
   1 -10  -4   36.77    0.74
   1  10  -4   38.89    0.83
   1  10  -4   36.29    0.80
   0 -10  -4    3.62    0.12
   0 -10  -4    3.35    0.15
   0 -10   4    3.33    0.15
   0 -10  -4    3.39    0.12
   0  10  -4    3.52    0.15
   0  10  -4    3.49    0.15
   1 -10   4    2.68    0.13
  -1 -10  -4    3.05    0.11
  -1 -10  -4    2.88    0.12
  -1 -10  -4    2.58    0.13
  -1  10  -4    2.63    0.13
  -1  10  -4    2.70    0.13
  -2 -10  -4    1.63    0.09
   2 -10   4    1.76    0.11
  -2 -10  -4    1.79    0.09
  -2 -10  -4    1.71    0.10
  -2  10  -4    1.81    0.12
  -2  10  -4    1.67    0.11
  -3 -10  -4   33.91    0.72
  -3 -10  -4   35.05    0.74
  -3 -10  -4   33.79    0.74
   3 -10   4   33.70    0.73
  -3  10  -4   33.71    0.74
  -4 -10  -4    0.39    0.07
  -4 -10  -4    0.23    0.06
   4 -10   4    0.27    0.07
  -4 -10  -4    0.40    0.06
  -4  10  -4    0.29    0.07
  -5 -10  -4   13.08    0.36
  -5 -10  -4   12.95    0.36
   5 -10   4   13.15    0.36
  -5  10  -4   13.10    0.37
   6 -10   4    0.78    0.10
  -6 -10  -4    0.85    0.10
  -6 -10  -4    0.68    0.09
  -6  10  -4    0.87    0.11
  -7 -10  -4    0.19    0.08
   7 -10   4    0.04    0.06
  -7  10  -4    0.18    0.07
   8 -10   4    1.40    0.14
  -8 -10  -4    1.35    0.14
  -8  10  -4    1.65    0.15
  -9 -10  -4    9.02    0.34
   9 -10   4    8.53    0.32
  -9  10  -4    9.13    0.33
  10 -10   4    0.97    0.14
 -10 -10  -4    1.15    0.16
 -10  10  -4    0.94    0.13
  11 -11  -4    0.25    0.09
 -11 -11   4    0.26    0.09
  11  11  -4    0.24    0.10
  10 -11  -4    4.16    0.20
 -10 -11   4    4.16    0.22
  10  11  -4    4.14    0.23
   9 -11  -4    0.51    0.09
  -9 -11   4    0.57    0.10
   9  11  -4    0.54    0.11
   8 -11  -4    4.01    0.18
  -8 -11   4    4.46    0.21
   8  11  -4    4.12    0.21
   7 -11  -4    0.37    0.06
  -7 -11   4    0.37    0.08
   7  11  -4    0.51    0.09
   6 -11  -4    0.43    0.06
   6 -11  -4    0.51    0.06
  -6 -11   4    0.50    0.08
   6  11  -4    0.46    0.08
   5 -11  -4    1.59    0.10
  -5 -11   4    1.67    0.12
   5 -11  -4    1.49    0.09
   5  11  -4    1.31    0.12
   4 -11  -4   56.59    1.10
   4 -11  -4   55.76    1.14
  -4 -11   4   55.73    1.15
   4  11  -4   56.74    1.16
   3 -11  -4   19.93    0.45
  -3 -11   4   19.88    0.48
   3 -11  -4   19.47    0.43
   3 -11  -4   20.03    0.49
   3  11  -4   19.46    0.48
   2 -11  -4    1.19    0.07
   2 -11  -4    1.37    0.10
   2 -11  -4    1.19    0.07
  -2 -11   4    0.91    0.09
   2  11  -4    1.13    0.10
   1 -11  -4    3.98    0.16
   1 -11  -4    4.31    0.14
   1 -11  -4    3.79    0.13
  -1 -11   4    3.71    0.16
   1  11  -4    4.14    0.19
   1  11  -4    3.77    0.17
   0 -11  -4    0.27    0.05
   0 -11  -4    0.32    0.05
   0 -11  -4    0.35    0.06
   0 -11   4    0.38    0.06
   0  11  -4    0.23    0.06
  -1 -11  -4    0.80    0.08
  -1 -11  -4    0.70    0.07
   1 -11   4    0.66    0.08
  -1 -11  -4    0.80    0.08
  -1  11  -4    0.90    0.09
  -2 -11  -4    0.20    0.05
  -2 -11  -4    0.23    0.05
   2 -11   4    0.17    0.05
  -2  11  -4    0.22    0.06
  -3 -11  -4   42.17    0.88
  -3 -11  -4   43.50    0.92
   3 -11   4   42.48    0.90
  -3  11  -4   43.11    0.91
   4 -11   4    5.22    0.21
  -4 -11  -4    5.08    0.20
  -4 -11  -4    4.88    0.19
  -4  11  -4    4.75    0.20
  -5 -11  -4    0.70    0.09
   5 -11   4    0.67    0.09
  -5 -11  -4    0.66    0.09
  -5  11  -4    0.64    0.10
  -6 -11  -4    9.66    0.31
  -6 -11  -4    9.07    0.31
   6 -11   4    9.67    0.31
  -6  11  -4    9.74    0.31
   7 -11   4    3.79    0.19
  -7 -11  -4    4.03    0.21
  -7  11  -4    3.72    0.20
  -8 -11  -4    4.59    0.24
   8 -11   4    5.07    0.23
  -8  11  -4    4.68    0.22
   9 -11   4    1.81    0.17
  -9 -11  -4    1.87    0.18
  -9  11  -4    1.74    0.17
  11 -12  -4    0.45    0.10
 -11 -12   4    0.36    0.11
  11  12  -4    0.49    0.11
  10 -12  -4    0.58    0.10
 -10 -12   4    0.57    0.11
  10  12  -4    0.55    0.11
  -9 -12   4    2.06    0.17
   9 -12  -4    2.06    0.15
   9  12  -4    1.93    0.17
   8 -12  -4    0.52    0.08
  -8 -12   4    0.37    0.09
   8  12  -4    0.41    0.09
  -7 -12   4    4.35    0.20
   7 -12  -4    4.46    0.18
   7  12  -4    3.99    0.20
  -6 -12   4    3.42    0.17
   6 -12  -4    3.37    0.15
   6 -12  -4    3.44    0.15
   6  12  -4    3.24    0.18
  -5 -12   4    1.17    0.11
   5 -12  -4    1.21    0.09
   5 -12  -4    1.26    0.09
   5  12  -4    1.16    0.12
   4 -12  -4    0.01    0.03
   4 -12  -4    0.00    0.03
  -4 -12   4    0.03    0.05
   4  12  -4    0.01    0.05
   3 -12  -4   13.18    0.32
   3 -12  -4   12.52    0.32
  -3 -12   4   12.83    0.35
   3  12  -4   12.72    0.36
   2 -12  -4    6.74    0.20
   2 -12  -4    7.14    0.21
   2 -12  -4    7.03    0.23
  -2 -12   4    6.43    0.23
   2  12  -4    6.91    0.24
   1 -12  -4    1.88    0.11
   1 -12  -4    1.77    0.10
  -1 -12   4    1.89    0.12
   1 -12  -4    1.87    0.10
   1  12  -4    1.78    0.12
   0 -12  -4   24.34    0.52
   0 -12   4   23.45    0.56
   0 -12  -4   24.23    0.56
   0 -12  -4   24.06    0.55
   0  12  -4   24.26    0.57
  -1 -12  -4    0.47    0.07
   1 -12   4    0.43    0.07
  -1 -12  -4    0.55    0.07
  -1 -12  -4    0.52    0.07
  -1  12  -4    0.38    0.07
  -2 -12  -4   14.90    0.39
   2 -12   4   14.54    0.39
  -2 -12  -4   14.93    0.39
  -2 -12  -4   14.47    0.37
  -2  12  -4   14.62    0.39
  -3 -12  -4   42.93    0.89
  -3 -12  -4   41.52    0.93
   3 -12   4   43.15    0.91
  -3  12  -4   43.06    0.91
   4 -12   4    0.21    0.07
  -4 -12  -4    0.23    0.07
  -4  12  -4    0.18    0.07
   5 -12   4   11.91    0.36
  -5 -12  -4   12.67    0.36
  -5  12  -4   12.62    0.37
   6 -12   4    3.62    0.19
  -6 -12  -4    3.38    0.19
  -6  12  -4    3.72    0.19
   7 -12   4    3.16    0.18
  -7 -12  -4    2.47    0.18
  -7  12  -4    3.07    0.18
  -8 -12  -4    0.21    0.09
   8 -12   4    0.22    0.09
  -8  12  -4    0.32    0.09
   9 -12   4    1.38    0.15
  -9 -12  -4    1.03    0.14
  -9  12  -4    1.29    0.15
 -10 -13   4    2.25    0.18
  10 -13  -4    2.31    0.17
  10  13  -4    1.78    0.17
  -9 -13   4    3.91    0.22
   9 -13  -4    3.96    0.19
   9  13  -4    3.52    0.22
   8 -13  -4    8.52    0.28
  -8 -13   4    8.92    0.31
   8  13  -4    8.68    0.32
   7 -13  -4    2.07    0.14
  -7 -13   4    2.21    0.16
   7  13  -4    2.23    0.16
  -6 -13   4    4.39    0.20
   6 -13  -4    4.75    0.19
   6  13  -4    4.60    0.22
   5 -13  -4    1.87    0.12
  -5 -13   4    2.08    0.14
   5 -13  -4    1.72    0.11
   5  13  -4    1.72    0.14
  -4 -13   4    0.99    0.11
   4 -13  -4    0.86    0.08
   4 -13  -4    0.82    0.08
   4  13  -4    0.71    0.10
   3 -13  -4    6.19    0.20
  -3 -13   4    6.38    0.23
   3 -13  -4    5.99    0.20
   3  13  -4    6.19    0.24
   2 -13  -4    8.06    0.23
   2 -13  -4    8.31    0.25
  -2 -13   4    8.37    0.27
   2 -13  -4    7.92    0.26
   2  13  -4    8.85    0.28
   1 -13  -4    0.94    0.08
   1 -13  -4    1.03    0.09
  -1 -13   4    0.86    0.10
   1 -13  -4    0.91    0.08
   1  13  -4    0.79    0.10
   0 -13  -4    0.45    0.07
   0 -13   4    0.57    0.08
   0 -13  -4    0.65    0.08
   0 -13  -4    0.41    0.07
   0  13  -4    0.68    0.09
  -1 -13  -4  129.56    2.54
   1 -13   4  130.17    2.47
  -1 -13  -4  125.11    2.43
  -1  13  -4  129.32    2.47
  -2 -13  -4   -0.05    0.05
   2 -13   4    0.01    0.06
  -2 -13  -4    0.03    0.04
  -2  13  -4   -0.04    0.06
   3 -13   4    0.51    0.09
  -3 -13  -4    0.47    0.08
  -3  13  -4    0.64    0.10
  -4 -13  -4   22.92    0.55
   4 -13   4   22.43    0.56
  -4  13  -4   22.79    0.56
   5 -13   4    5.95    0.24
  -5 -13  -4    6.03    0.24
  -5  13  -4    5.33    0.23
  -6 -13  -4   11.24    0.36
   6 -13   4   11.18    0.35
  -6  13  -4   11.78    0.36
   7 -13   4    0.87    0.12
  -7 -13  -4    0.78    0.12
  -7  13  -4    0.92    0.12
   8 -13   4    1.12    0.14
  -8 -13  -4    1.36    0.15
  -8  13  -4    1.44    0.15
  10 -14  -4    0.14    0.08
 -10 -14   4    0.17    0.09
  10  14  -4    0.12    0.09
   9 -14  -4   -0.08    0.06
  -9 -14   4    0.01    0.08
   9  14  -4    0.04    0.08
  -8 -14   4    4.21    0.22
   8 -14  -4    4.55    0.20
   8  14  -4    4.62    0.24
   7 -14  -4    5.63    0.22
  -7 -14   4    5.89    0.25
   7  14  -4    5.88    0.26
  -6 -14   4    0.80    0.11
   6 -14  -4    0.73    0.10
   6  14  -4    0.63    0.11
  -5 -14   4   20.02    0.52
   5 -14  -4   19.68    0.48
   5  14  -4   21.07    0.54
   4 -14  -4    8.98    0.26
  -4 -14   4    8.88    0.30
   4 -14  -4    8.60    0.27
   4  14  -4    9.10    0.31
   3 -14  -4    0.04    0.04
   3 -14  -4    0.03    0.04
  -3 -14   4   -0.03    0.05
   3  14  -4    0.06    0.06
   2 -14  -4    1.57    0.11
   2 -14  -4    1.82    0.11
  -2 -14   4    1.82    0.13
   2  14  -4    1.61    0.13
   1 -14  -4    9.77    0.29
   1 -14  -4    9.47    0.28
   1 -14  -4    8.98    0.27
  -1 -14   4    9.53    0.30
   1  14  -4    9.70    0.31
   0 -14  -4    0.14    0.06
   0 -14   4    0.08    0.06
   0 -14  -4    0.06    0.05
   0  14  -4    0.19    0.07
  -1 -14  -4   22.59    0.52
   1 -14   4   22.62    0.55
  -1 -14  -4   21.62    0.54
  -1  14  -4   21.99    0.55
  -2 -14  -4    0.10    0.05
   2 -14   4    0.11    0.07
  -2  14  -4    0.12    0.07
   3 -14   4   35.44    0.79
  -3 -14  -4   35.50    0.78
  -3  14  -4   34.91    0.79
  -4 -14  -4    0.33    0.08
   4 -14   4    0.29    0.08
  -4  14  -4    0.40    0.09
   5 -14   4    0.08    0.07
  -5 -14  -4    0.08    0.07
  -5  14  -4    0.16    0.07
   6 -14   4    0.20    0.07
  -6 -14  -4   -0.01    0.07
  -6  14  -4    0.10    0.07
  -7 -14  -4    0.10    0.08
   7 -14   4    0.13    0.09
  -7  14  -4    0.17    0.08
   8 -14   4    4.51    0.24
  -8 -14  -4    4.56    0.25
  -8  14  -4    4.29    0.23
   9 -15  -4    3.52    0.20
  -9 -15   4    3.16    0.21
   9  15  -4    3.35    0.22
   8 -15  -4    6.36    0.25
  -8 -15   4    5.76    0.27
   8  15  -4    5.79    0.27
   7 -15  -4    9.35    0.30
  -7 -15   4    9.12    0.33
   7  15  -4    9.38    0.34
   6 -15  -4    6.39    0.24
  -6 -15   4    6.44    0.27
   6  15  -4    6.61    0.28
   5 -15  -4    4.63    0.20
  -5 -15   4    5.24    0.23
   5  15  -4    5.12    0.24
  -4 -15   4   21.86    0.56
   4 -15  -4   22.36    0.53
   4  15  -4   22.03    0.57
   3 -15  -4    0.87    0.09
  -3 -15   4    0.82    0.11
   3  15  -4    1.12    0.13
   2 -15  -4    0.35    0.07
  -2 -15   4    0.27    0.08
   2  15  -4    0.31    0.08
   1 -15  -4   20.75    0.49
  -1 -15   4   20.78    0.53
   1  15  -4   21.45    0.54
   0 -15  -4    0.08    0.05
   0 -15   4    0.03    0.06
   0  15  -4    0.05    0.06
   1 -15   4    0.00    0.06
  -1 -15  -4    0.15    0.06
  -1  15  -4    0.19    0.07
  -2 -15  -4    1.82    0.13
   2 -15   4    2.06    0.15
  -2  15  -4    1.62    0.14
  -3 -15  -4    0.22    0.07
   3 -15   4   -0.02    0.06
  -3  15  -4    0.05    0.06
   4 -15   4    0.29    0.08
  -4 -15  -4    0.23    0.07
  -4  15  -4    0.19    0.08
   5 -15   4    1.98    0.16
  -5 -15  -4    2.01    0.15
  -5  15  -4    1.76    0.15
   6 -15   4   12.73    0.40
  -6 -15  -4   12.59    0.40
  -6  15  -4   13.28    0.40
  -7 -15  -4    0.05    0.08
   7 -15   4   -0.02    0.08
  -7  15  -4   -0.09    0.07
  -8 -16   4    2.61    0.19
   8 -16  -4    2.28    0.17
   8  16  -4    2.41    0.20
  -7 -16   4    0.81    0.12
   7 -16  -4    0.67    0.10
   7  16  -4    0.68    0.12
  -6 -16   4   19.87    0.54
   6 -16  -4   19.24    0.50
   6  16  -4   19.91    0.55
  -5 -16   4    0.22    0.09
   5 -16  -4    0.03    0.06
   5  16  -4    0.21    0.09
  -4 -16   4    0.21    0.08
   4 -16  -4    0.13    0.06
   4  16  -4    0.12    0.08
  -3 -16   4    3.71    0.20
   3 -16  -4    3.39    0.17
   3  16  -4    3.46    0.20
   2 -16  -4   31.85    0.70
  -2 -16   4   30.94    0.74
   2  16  -4   31.80    0.75
   1 -16  -4    2.37    0.14
  -1 -16   4    2.28    0.16
   1  16  -4    1.87    0.16
   0 -16  -4    0.81    0.10
   0 -16   4    0.72    0.11
   0  16  -4    0.57    0.10
  -1 -16  -4   -0.04    0.05
   1 -16   4   -0.04    0.06
  -1  16  -4    0.06    0.06
  -2 -16  -4    0.30    0.07
   2 -16   4    0.11    0.07
  -2  16  -4    0.17    0.07
   3 -16   4    0.31    0.09
  -3 -16  -4    0.41    0.09
  -3  16  -4    0.43    0.09
   4 -16   4    2.28    0.17
  -4 -16  -4    2.44    0.16
  -4  16  -4    2.46    0.17
  -5 -16  -4    2.32    0.18
   5 -16   4    2.27    0.18
  -5  16  -4    2.61    0.18
   6 -16   4    2.38    0.19
  -6 -16  -4    2.38    0.19
  -6  16  -4    2.25    0.17
   7 -17  -4   -0.03    0.06
  -7 -17   4   -0.13    0.07
   7  17  -4   -0.13    0.07
   6 -17  -4    1.48    0.14
  -6 -17   4    1.62    0.16
   6  17  -4    1.31    0.15
  -5 -17   4    0.79    0.12
   5 -17  -4    0.45    0.09
   5  17  -4    0.38    0.10
  -4 -17   4   11.34    0.38
   4 -17  -4   10.84    0.34
   4  17  -4   11.81    0.38
  -3 -17   4    0.04    0.08
   3 -17  -4    0.17    0.07
   3  17  -4    0.02    0.07
  -2 -17   4    9.88    0.34
   2 -17  -4   10.18    0.31
   2  17  -4    9.58    0.34
   1 -17  -4    0.20    0.07
  -1 -17   4    0.17    0.09
   1  17  -4    0.11    0.08
   0 -17   4    5.96    0.25
   0 -17  -4    5.75    0.23
   0  17  -4    5.81    0.25
  -1 -17  -4    3.58    0.18
   1 -17   4    3.37    0.20
  -1  17  -4    3.32    0.19
   2 -17   4    3.86    0.21
  -2 -17  -4    3.94    0.20
  -2  17  -4    3.58    0.20
   3 -17   4    4.53    0.23
  -3 -17  -4    4.63    0.22
  -3  17  -4    4.64    0.23
  -4 -17  -4    6.27    0.27
   4 -17   4    5.78    0.26
  -4  17  -4    5.67    0.25
   5 -17   4    4.00    0.22
  -5 -17  -4    3.76    0.22
  -5  17  -4    3.55    0.21
  -6 -17  -4    2.27    0.19
   6 -17   4    2.26    0.19
  -6  17  -4    2.25    0.18
  -6 -18   4    0.22    0.09
   6 -18  -4    0.04    0.07
   6  18  -4    0.13    0.08
  -5 -18   4    0.66    0.12
   5 -18  -4    0.45    0.09
   5  18  -4    0.47    0.11
  -4 -18   4    6.37    0.28
   4 -18  -4    6.18    0.25
   4  18  -4    6.33    0.27
   3 -18  -4    0.03    0.07
  -3 -18   4    0.04    0.08
   3  18  -4   -0.08    0.07
   2 -18  -4    0.20    0.08
  -2 -18   4    0.07    0.08
   2  18  -4    0.11    0.08
  -1 -18   4    9.61    0.34
   1 -18  -4    9.10    0.31
   1  18  -4    9.87    0.33
   0 -18   4    8.24    0.31
   0 -18  -4    8.44    0.29
   0  18  -4    8.04    0.30
  -1 -18  -4    0.17    0.08
   1 -18   4   -0.03    0.07
  -1  18  -4    0.04    0.07
  -2 -18  -4    6.04    0.25
   2 -18   4    6.07    0.27
  -2  18  -4    6.10    0.26
  -3 -18  -4   17.36    0.49
   3 -18   4   17.91    0.51
  -3  18  -4   17.59    0.49
  -4 -18  -4    1.05    0.13
   4 -18   4    1.05    0.14
  -4  18  -4    1.16    0.13
   5 -19  -4    1.28    0.14
  -5 -19   4    1.13    0.15
   5  19  -4    1.15    0.14
  -4 -19   4    0.22    0.10
   4 -19  -4    0.25    0.08
   4  19  -4    0.26    0.09
   3 -19  -4    4.21    0.21
  -3 -19   4    4.18    0.23
   3  19  -4    4.56    0.23
   2 -19  -4   -0.02    0.06
  -2 -19   4    0.03    0.08
   2  19  -4   -0.02    0.07
  -1 -19   4    2.04    0.18
   1 -19  -4    2.39    0.16
   1  19  -4    2.21    0.18
   0 -19  -4    0.42    0.10
   0 -19   4    0.64    0.12
   0  19  -4    0.55    0.11
   1 -19   4   10.81    0.38
  -1 -19  -4   10.98    0.36
  -1  19  -4   10.98    0.37
   2 -19   4    0.45    0.11
  -2 -19  -4    0.62    0.11
  -2  19  -4    0.35    0.10
   3 -19   4    1.78    0.17
  -3 -19  -4    1.97    0.17
  -3 -20   4    6.03    0.28
   3 -20  -4    5.31    0.24
  -2 -20   4   -0.03    0.08
   2 -20  -4    0.07    0.08
  -1 -20   4    0.39    0.11
   1 -20  -4    0.22    0.08
   0 -20   4    0.77    0.13
   0 -20  -4    0.93    0.12
  -1 -20  -4    4.28    0.23
   1 -20   4    4.67    0.25
  13   0  -5   -0.01    0.08
  12   0  -5   -0.05    0.07
  11   0  -5   -0.08    0.06
  10   0  -5    0.07    0.07
   9   0  -5    0.00    0.05
   8   0  -5   -0.02    0.04
   8   0  -5   -0.03    0.03
  -8   0   5    0.01    0.03
  -7   0   5    0.03    0.02
   7   0  -5   -0.04    0.03
   7   0  -5    0.01    0.03
   6   0  -5    0.07    0.03
   6   0  -5   -0.02    0.03
  -6   0   5    0.00    0.02
   5   0  -5   -0.01    0.02
   5   0  -5    0.04    0.04
   4   0  -5   -0.03    0.03
   4   0  -5   -0.02    0.02
   3   0  -5    0.00    0.01
   3   0  -5    0.07    0.03
   2   0  -5   -0.02    0.01
   1   0  -5    0.13    0.02
   0   0  -5    0.13    0.02
  -1   0  -5   -0.01    0.02
  -1   0  -5    0.02    0.02
   2   0   5   -0.02    0.02
  -2   0  -5   -0.01    0.02
  -2   0  -5   -0.01    0.02
  -3   0  -5   -0.02    0.03
   3   0   5   -0.04    0.02
  -3   0  -5    0.10    0.03
  -4   0  -5    0.08    0.03
  -4   0  -5   -0.02    0.03
   4   0   5    0.07    0.03
  -5   0  -5    0.03    0.04
  -5   0  -5    0.00    0.04
  -6   0  -5    0.04    0.04
   6   0   5    0.09    0.05
  -6   0  -5   -0.01    0.05
  -7   0  -5    0.00    0.06
   7   0   5    0.10    0.06
   8   0   5    0.00    0.06
  -8   0  -5    0.05    0.07
  -9   0  -5    0.07    0.07
 -10   0  -5    0.05    0.08
 -11   0  -5    0.05    0.08
  13  -1  -5    0.31    0.10
  13   1  -5    0.38    0.11
  12  -1  -5    3.33    0.20
  12   1  -5    3.17    0.20
  11  -1  -5    0.01    0.07
  11   1  -5   -0.05    0.07
  10  -1  -5   -0.03    0.06
  10   1  -5   -0.01    0.06
   9  -1  -5    2.27    0.13
   9   1  -5    2.31    0.14
   8  -1  -5    5.71    0.19
   8  -1  -5    5.86    0.20
  -8   1   5    5.72    0.16
   8   1  -5    5.93    0.20
   8   1  -5    5.86    0.20
  -7  -1   5    2.15    0.09
   7  -1  -5    2.44    0.11
   7  -1  -5    2.14    0.10
   7   1  -5    2.28    0.11
  -7   1   5    2.17    0.08
   7   1  -5    1.99    0.11
   6  -1  -5    8.61    0.22
   6  -1  -5    8.43    0.22
   6  -1  -5    8.53    0.26
  -6  -1   5    8.24    0.20
   6   1  -5    8.26    0.22
   6   1  -5    8.36    0.25
   5  -1  -5    7.82    0.24
   5  -1  -5    8.13    0.20
  -5  -1   5    8.22    0.18
   5   1  -5    8.02    0.21
   5   1  -5    8.35    0.24
   4  -1  -5    0.02    0.03
   4  -1  -5    0.01    0.01
   4   1  -5    0.01    0.03
   4   1  -5    0.05    0.02
   3  -1  -5    6.49    0.13
   3   1  -5    6.04    0.20
   3   1  -5    6.11    0.16
   3   1  -5    6.33    0.15
   2   1  -5    8.09    0.19
   2   1  -5    8.02    0.18
   1   1  -5   32.29    0.62
   1   1  -5   32.33    0.65
   0  -1  -5  520.55    9.40
   0   1  -5  501.25    9.51
   0   1  -5  517.14    9.91
  -1  -1  -5  110.08    2.05
  -1  -1  -5  101.83    2.10
  -1   1  -5  113.41    2.04
  -1   1  -5  113.20    2.12
  -2  -1  -5   13.54    0.30
   2  -1   5   12.93    0.28
  -2  -1  -5   13.01    0.30
  -2   1  -5   13.79    0.31
   2   1   5   13.58    0.26
  -2   1  -5   13.34    0.31
   3  -1   5   19.46    0.40
  -3  -1  -5   18.68    0.41
  -3  -1  -5   19.02    0.42
  -3   1  -5   18.98    0.42
  -3   1  -5   19.33    0.43
   3   1   5   18.72    0.39
  -4  -1  -5   74.06    1.43
  -4  -1  -5   71.16    1.38
   4   1   5   71.44    1.36
  -4   1  -5   69.07    1.38
  -4   1  -5   71.32    1.43
  -5  -1  -5   32.13    0.69
  -5  -1  -5   33.10    0.71
   5  -1   5   32.30    0.68
  -5   1  -5   32.92    0.72
  -5   1  -5   32.96    0.70
  -6  -1  -5   11.98    0.32
   6  -1   5   11.99    0.31
  -6  -1  -5   10.69    0.32
  -6   1  -5   11.61    0.32
   6   1   5   11.95    0.31
   7  -1   5    0.03    0.05
  -7  -1  -5    0.01    0.05
  -7  -1  -5   -0.03    0.06
  -7   1  -5    0.11    0.06
   7   1   5    0.00    0.05
  -8  -1  -5   19.81    0.51
   8  -1   5   20.23    0.49
   8   1   5   19.47    0.48
  -8   1  -5   19.52    0.51
  -9  -1  -5    9.09    0.32
  -9   1  -5    9.13    0.32
 -10  -1  -5    0.21    0.08
 -10   1  -5    0.08    0.09
 -11  -1  -5    1.27    0.15
 -11   1  -5    1.64    0.17
  13  -2  -5   -0.04    0.08
  13   2  -5    0.10    0.09
  12  -2  -5    0.18    0.09
  12   2  -5    0.25    0.09
  11  -2  -5    6.16    0.25
  11   2  -5    5.80    0.25
  10  -2  -5   10.93    0.32
  10   2  -5   10.01    0.33
   9  -2  -5    0.25    0.06
   9   2  -5    0.29    0.07
   9   2  -5    0.15    0.07
   8  -2  -5    0.00    0.03
   8  -2  -5    0.05    0.04
   8   2  -5    0.04    0.05
   8   2  -5    0.03    0.05
   7  -2  -5    0.90    0.07
   7  -2  -5    1.03    0.07
   7   2  -5    0.98    0.09
   7   2  -5    1.01    0.09
   7   2  -5    0.80    0.08
   6  -2  -5    0.93    0.06
   6  -2  -5    0.90    0.06
   6  -2  -5    0.92    0.09
  -6  -2   5    0.92    0.06
   6   2  -5    0.84    0.07
   6   2  -5    0.82    0.08
   6   2  -5    0.95    0.08
  -5  -2   5   13.05    0.28
   5  -2  -5   13.08    0.35
   5  -2  -5   13.12    0.28
   5   2  -5   12.95    0.33
   5   2  -5   12.94    0.31
   5   2  -5   12.50    0.31
  -4  -2   5    1.70    0.06
   4  -2  -5    1.60    0.05
   4   2  -5    1.58    0.09
   4   2  -5    1.73    0.08
   4   2  -5    1.63    0.08
   3  -2  -5    0.28    0.05
   3   2  -5    0.10    0.02
   3   2  -5    0.06    0.03
   3   2  -5    0.08    0.02
  -2  -2   5   78.41    1.45
  -2  -2   5   80.79    1.46
   2   2  -5   78.92    1.49
   2   2  -5   80.55    1.55
   2   2  -5   80.58    1.49
  -1  -2   5   56.89    1.06
  -1  -2   5   59.07    1.06
   1   2  -5   58.09    1.14
   1   2  -5   57.28    1.09
   0   2  -5   78.19    1.48
   0   2  -5   79.11    1.54
  -1  -2  -5    7.98    0.18
  -1  -2  -5    7.91    0.18
  -1   2  -5    7.91    0.20
  -1   2  -5    8.16    0.21
  -2  -2  -5  277.00    5.56
  -2  -2  -5  291.39    5.31
   2  -2   5  290.90    5.28
  -2   2  -5  278.87    5.40
  -2   2  -5  281.05    5.48
  -3  -2  -5   16.56    0.36
  -3  -2  -5   15.54    0.36
   3  -2   5   16.68    0.36
  -3   2  -5   15.96    0.38
   3   2   5   16.45    0.33
  -3   2  -5   15.70    0.37
  -4  -2  -5   51.95    1.02
  -4  -2  -5   51.17    1.05
   4   2   5   51.68    0.99
  -4   2  -5   50.69    1.02
  -5  -2  -5    0.04    0.04
  -5  -2  -5    0.06    0.04
   5  -2   5    0.09    0.04
  -5   2  -5    0.02    0.04
  -6  -2  -5   56.73    1.15
  -6  -2  -5   57.05    1.19
   6  -2   5   57.03    1.14
   7  -2   5    6.54    0.23
  -7  -2  -5    6.48    0.24
  -7  -2  -5    6.50    0.24
   7   2   5    6.63    0.22
  -7   2  -5    6.98    0.24
  -8  -2  -5    4.46    0.21
   8  -2   5    4.13    0.19
  -8   2  -5    4.47    0.21
  -9  -2  -5    0.41    0.09
  -9   2  -5    0.18    0.08
 -10  -2  -5    0.34    0.10
 -10   2  -5    0.32    0.09
 -11  -2  -5    0.10    0.08
 -11   2  -5    0.13    0.08
  13  -3  -5   -0.07    0.08
  13   3  -5    0.02    0.08
  12  -3  -5    0.55    0.11
  12   3  -5    0.61    0.11
  11  -3  -5    1.05    0.12
  11   3  -5    0.86    0.12
  10  -3  -5   10.35    0.31
  10   3  -5   10.28    0.33
   9  -3  -5    2.89    0.14
  -9  -3   5    2.83    0.14
   9   3  -5    2.80    0.16
   9   3  -5    2.84    0.16
   8  -3  -5    2.28    0.12
  -8  -3   5    2.24    0.11
   8  -3  -5    2.15    0.12
   8   3  -5    2.36    0.14
   8   3  -5    2.20    0.13
   7  -3  -5    1.38    0.08
   7  -3  -5    1.45    0.08
   7   3  -5    1.50    0.10
   7   3  -5    1.43    0.10
   7   3  -5    1.37    0.09
   6  -3  -5    2.09    0.12
  -6  -3   5    1.74    0.08
   6  -3  -5    1.84    0.08
   6  -3  -5    1.88    0.08
   6   3  -5    1.82    0.10
   6   3  -5    1.73    0.10
   6   3  -5    1.74    0.10
  -5  -3   5   38.53    0.76
   5  -3  -5   38.91    0.74
   5  -3  -5   39.12    0.85
   5   3  -5   38.72    0.81
   5   3  -5   37.94    0.83
   5   3  -5   38.87    0.78
   4  -3  -5   47.79    0.86
  -4  -3   5   45.60    0.89
   4   3  -5   45.95    0.91
   4   3  -5   46.33    0.97
   4   3  -5   46.20    0.95
   3   3  -5    1.86    0.08
   3   3  -5    1.90    0.08
   3   3  -5    1.90    0.08
   3   3  -5    1.96    0.10
   2  -3  -5   94.87    1.95
   2   3  -5   97.27    1.80
   2   3  -5   95.52    1.87
   1   3  -5    2.04    0.08
   0   3  -5   25.20    0.52
  -1  -3  -5   75.89    1.47
  -1  -3  -5   78.27    1.47
  -1  -3  -5   76.27    1.41
   1  -3   5   76.85    1.43
  -1   3  -5   75.62    1.46
  -2  -3  -5    7.49    0.18
  -2  -3  -5    7.07    0.18
   2  -3   5    7.16    0.18
  -2   3  -5    7.44    0.20
  -3  -3  -5   23.95    0.49
  -3  -3  -5   23.50    0.51
   3   3   5   23.15    0.45
  -3   3  -5   23.47    0.51
   4  -3   5    5.69    0.18
  -4  -3  -5    5.71    0.18
  -4  -3  -5    5.58    0.18
   4   3   5    5.83    0.15
   4   3   5    5.76    0.15
  -4   3  -5    5.67    0.19
  -5  -3  -5   30.33    0.66
  -5  -3  -5   28.77    0.64
   5  -3   5   31.39    0.64
   5   3   5   29.25    0.61
   6  -3   5    4.85    0.18
  -6  -3  -5    4.37    0.18
  -6  -3  -5    4.28    0.18
  -7  -3  -5    5.04    0.21
  -7  -3  -5    5.11    0.21
   7  -3   5    5.46    0.21
  -7   3  -5    5.41    0.21
  -8  -3  -5   11.40    0.35
  -8   3  -5   11.33    0.35
  -9  -3  -5    3.83    0.20
  -9   3  -5    3.58    0.20
  10  -3   5    1.15    0.15
 -10  -3  -5    1.17    0.14
 -10   3  -5    1.14    0.14
 -11  -3  -5    0.26    0.10
 -11   3  -5    0.41    0.10
  13  -4  -5    0.17    0.09
  13   4  -5    0.16    0.09
  12  -4  -5    0.54    0.11
  12   4  -5    0.67    0.12
  11  -4  -5    0.00    0.06
  11   4  -5    0.02    0.07
 -10  -4   5    1.09    0.10
  10  -4  -5    1.13    0.11
  10   4  -5    1.05    0.12
  -9  -4   5    1.09    0.10
   9  -4  -5    1.12    0.10
   9   4  -5    0.89    0.10
  -8  -4   5   42.02    0.86
   8  -4  -5   42.33    0.89
   8  -4  -5   41.22    0.86
   8   4  -5   41.84    0.89
   8   4  -5   42.55    0.93
   7  -4  -5    1.54    0.09
   7  -4  -5    1.83    0.09
  -7  -4   5    1.77    0.10
   7   4  -5    1.80    0.12
   7   4  -5    1.73    0.12
   6  -4  -5    0.23    0.03
   6  -4  -5    0.19    0.03
   6   4  -5    0.20    0.04
   6   4  -5    0.14    0.05
   6   4  -5    0.24    0.05
   5  -4  -5   11.56    0.25
  -5  -4   5   10.86    0.28
   5  -4  -5   11.46    0.25
   5   4  -5   11.59    0.30
   5   4  -5   10.97    0.29
   5   4  -5   10.86    0.29
   4  -4  -5    8.89    0.18
  -4  -4   5    8.89    0.21
   4   4  -5    8.36    0.23
   4   4  -5    8.51    0.24
   4   4  -5    8.52    0.24
   3  -4  -5   26.10    0.61
  -3  -4   5   26.32    0.52
   3   4  -5   25.67    0.54
  -2  -4   5  115.94    2.14
   2  -4  -5  117.47    2.33
   2   4  -5  114.47    2.17
  -1  -4   5    7.82    0.18
   1   4  -5    7.61    0.20
   0  -4   5   61.59    1.16
   0   4  -5   61.75    1.19
  -1  -4  -5   13.24    0.28
  -1  -4  -5   13.47    0.27
   1  -4   5   13.48    0.30
  -1  -4  -5   13.42    0.28
  -1   4  -5   13.73    0.32
  -2  -4  -5  128.95    2.46
  -2  -4  -5  127.92    2.37
  -2  -4  -5  129.44    2.46
  -2   4  -5  126.15    2.40
  -3  -4  -5   59.39    1.14
  -3  -4  -5   59.38    1.18
   3  -4   5   59.43    1.14
  -3   4  -5   58.07    1.16
  -4  -4  -5    1.55    0.09
  -4  -4  -5    1.64    0.09
   4  -4   5    1.45    0.09
   4   4   5    1.52    0.07
   5  -4   5    3.50    0.15
  -5  -4  -5    3.50    0.15
  -5  -4  -5    3.49    0.15
   5   4   5    3.50    0.12
   5   4   5    3.43    0.12
  -6  -4  -5   -0.05    0.05
  -6  -4  -5    0.00    0.05
   6  -4   5    0.05    0.05
  -6   4  -5    0.03    0.05
  -7  -4  -5   45.75    0.98
  -7  -4  -5   46.41    1.01
   7  -4   5   47.11    0.97
  -7   4  -5   46.22    0.99
   8  -4   5    1.04    0.12
  -8  -4  -5    1.15    0.12
  -8   4  -5    1.27    0.13
  -9  -4  -5    3.46    0.20
   9  -4   5    3.23    0.19
  -9   4  -5    3.22    0.20
 -10  -4  -5    1.32    0.15
  10  -4   5    1.26    0.14
 -10   4  -5    1.17    0.14
 -11  -4  -5    5.52    0.27
 -11   4  -5    4.88    0.26
  13  -5  -5    1.56    0.16
  13   5  -5    1.21    0.15
  12  -5  -5    0.82    0.12
  12   5  -5    1.03    0.14
  11  -5  -5    0.01    0.06
  11   5  -5    0.03    0.07
 -10  -5   5   -0.02    0.05
  10  -5  -5    0.01    0.05
  10   5  -5    0.04    0.07
  -9  -5   5   10.50    0.30
   9  -5  -5   10.34    0.29
   9   5  -5   10.29    0.33
   8  -5  -5   16.13    0.39
  -8  -5   5   15.61    0.39
   8  -5  -5   15.18    0.37
   8   5  -5   15.10    0.41
   7  -5  -5   11.60    0.29
  -7  -5   5   11.28    0.30
   7  -5  -5   11.65    0.28
   7   5  -5   11.49    0.32
   6  -5  -5    1.64    0.08
  -6  -5   5    1.80    0.09
   6  -5  -5    1.65    0.08
   6   5  -5    1.57    0.10
   5  -5  -5    6.68    0.16
   5  -5  -5    6.41    0.16
   5  -5  -5    6.59    0.23
   5  -5  -5    6.48    0.17
   5   5  -5    6.48    0.19
   5   5  -5    6.54    0.20
   5   5  -5    6.49    0.20
   4  -5  -5    3.31    0.08
   4  -5  -5    3.32    0.15
   4   5  -5    3.29    0.13
   4   5  -5    3.35    0.13
   4   5  -5    3.28    0.12
   3  -5  -5    2.52    0.13
  -3  -5   5    2.70    0.10
   3   5  -5    2.69    0.11
   2  -5  -5   56.39    1.18
  -2  -5   5   55.45    1.07
   2   5  -5   55.18    1.09
  -1  -5   5   39.29    0.77
   1   5  -5   39.71    0.80
   0   5  -5    2.87    0.12
  -1  -5  -5    0.00    0.01
  -1  -5  -5    0.10    0.02
  -1  -5  -5    0.01    0.01
  -1   5  -5    0.02    0.03
  -2  -5  -5    1.15    0.06
  -2  -5  -5    0.91    0.06
  -2  -5  -5    1.11    0.06
   2  -5   5    1.07    0.07
  -2   5  -5    1.03    0.08
  -3  -5  -5   93.54    1.79
   3  -5   5   85.53    1.73
  -3  -5  -5   94.01    1.73
  -3  -5  -5   92.59    1.80
  -3   5  -5   92.08    1.78
   4  -5   5   33.47    0.70
  -4  -5  -5   33.76    0.70
  -4  -5  -5   34.19    0.73
  -4   5  -5   34.53    0.75
  -5  -5  -5   43.66    0.91
  -5  -5  -5   44.58    0.94
   5  -5   5   44.73    0.91
  -5   5  -5   44.09    0.95
   6  -5   5   21.03    0.50
  -6  -5  -5   20.92    0.51
  -6  -5  -5   20.83    0.50
  -6   5  -5   21.45    0.51
  -7  -5  -5    1.55    0.13
  -7  -5  -5    1.68    0.14
   7  -5   5    1.67    0.13
  -7   5  -5    1.52    0.14
  -8  -5  -5    0.87    0.11
   8  -5   5    1.00    0.11
  -8   5  -5    1.05    0.12
  -9  -5  -5    2.62    0.18
   9  -5   5    2.40    0.17
  -9   5  -5    2.62    0.18
  10  -5   5    4.38    0.23
 -10  -5  -5    5.08    0.25
 -10   5  -5    4.76    0.24
  13  -6  -5    2.72    0.20
  13   6  -5    2.55    0.21
  12  -6  -5    2.16    0.17
  12   6  -5    2.41    0.20
  11  -6  -5    0.85    0.11
  11   6  -5    0.54    0.10
 -10  -6   5    1.34    0.12
  10  -6  -5    1.31    0.12
  10   6  -5    1.36    0.14
   9  -6  -5    2.35    0.13
  -9  -6   5    2.03    0.13
   9   6  -5    2.07    0.15
   8  -6  -5   -0.02    0.04
   8  -6  -5    0.04    0.04
  -8  -6   5   -0.01    0.04
   8   6  -5    0.06    0.05
  -7  -6   5   18.35    0.43
   7  -6  -5   18.19    0.41
   7  -6  -5   17.95    0.42
   6  -6  -5    0.03    0.03
   6  -6  -5   -0.04    0.02
  -6  -6   5    0.06    0.04
   5  -6  -5    2.41    0.08
   5  -6  -5    2.35    0.08
  -5  -6   5    2.38    0.11
   5  -6  -5    2.35    0.13
   5  -6  -5    2.43    0.08
   5   6  -5    2.32    0.12
   5   6  -5    2.42    0.10
   5   6  -5    2.34    0.12
   4  -6  -5    4.44    0.11
   4  -6  -5    4.54    0.11
   4  -6  -5    4.42    0.18
  -4  -6   5    4.49    0.16
   4   6  -5    4.37    0.16
   4   6  -5    4.57    0.15
   3  -6  -5   19.72    0.49
   3   6  -5   19.68    0.45
   2  -6  -5    2.71    0.13
   2   6  -5    3.17    0.12
   1  -6  -5    3.82    0.16
   1   6  -5    3.46    0.13
   0   6  -5   24.92    0.56
   0   6  -5   24.81    0.54
  -1  -6  -5   27.87    0.56
   1  -6   5   28.76    0.59
  -1  -6  -5   27.87    0.57
  -1  -6  -5   28.50    0.55
  -1   6  -5   28.31    0.60
  -1   6  -5   27.90    0.63
  -2  -6  -5   26.58    0.55
   2  -6   5   25.36    0.55
  -2  -6  -5   26.64    0.56
  -2  -6  -5   26.51    0.53
  -2   6  -5   26.46    0.59
  -3  -6  -5   17.26    0.41
  -3  -6  -5   17.77    0.40
  -3  -6  -5   17.67    0.39
   3  -6   5   17.93    0.41
  -3   6  -5   18.19    0.44
  -4  -6  -5    0.81    0.07
   4  -6   5    0.75    0.08
  -4  -6  -5    0.86    0.08
  -4  -6  -5    0.83    0.08
  -4   6  -5    0.75    0.09
  -5  -6  -5   44.04    0.90
   5  -6   5   43.21    0.90
  -5  -6  -5   43.95    0.93
  -6  -6  -5    7.95    0.26
   6  -6   5    7.35    0.25
  -6  -6  -5    7.62    0.25
  -6   6  -5    7.62    0.26
  -7  -6  -5    2.70    0.16
  -7  -6  -5    3.00    0.16
   7  -6   5    2.80    0.16
  -7   6  -5    2.82    0.17
   8  -6   5    1.67    0.15
  -8  -6  -5    1.72    0.15
  -8   6  -5    1.40    0.14
  -9  -6  -5    1.92    0.17
   9  -6   5    1.73    0.15
  -9   6  -5    1.70    0.16
 -10  -6  -5    0.37    0.10
  10  -6   5    0.24    0.09
 -10   6  -5    0.20    0.09
  12  -7  -5    7.83    0.30
  12   7  -5    8.02    0.33
  11  -7  -5    1.62    0.14
  11   7  -5    1.42    0.16
  10  -7  -5   -0.01    0.05
  10   7  -5   -0.09    0.06
  -9  -7   5    0.65    0.09
   9  -7  -5    0.76    0.09
   9   7  -5    0.61    0.10
  -8  -7   5    2.49    0.14
   8  -7  -5    2.71    0.13
   8  -7  -5    2.73    0.13
   8   7  -5    2.61    0.16
   7  -7  -5   32.12    0.68
   7  -7  -5   31.75    0.66
  -7  -7   5   31.72    0.69
   6  -7  -5    8.33    0.22
   6  -7  -5    8.11    0.21
  -6  -7   5    8.47    0.24
   5  -7  -5    7.64    0.19
   5  -7  -5    7.56    0.25
  -5  -7   5    7.61    0.22
   5  -7  -5    7.42    0.19
   5   7  -5    7.27    0.20
   4  -7  -5    5.34    0.13
   4  -7  -5    5.52    0.20
   4  -7  -5    5.45    0.13
   4  -7  -5    5.39    0.13
  -4  -7   5    5.07    0.17
   4   7  -5    5.35    0.16
   4   7  -5    5.62    0.20
   3  -7  -5    4.69    0.10
  -3  -7   5    4.67    0.16
   3  -7  -5    4.82    0.18
   3  -7  -5    4.68    0.10
   3   7  -5    4.71    0.17
   3   7  -5    4.70    0.17
   2  -7  -5   17.76    0.45
  -2  -7   5   17.77    0.40
   2   7  -5   18.30    0.44
   2   7  -5   17.32    0.42
  -1  -7   5    0.88    0.07
   1  -7  -5    0.71    0.08
   1   7  -5    0.88    0.08
   1   7  -5    0.93    0.08
   0  -7  -5  173.86    3.21
   0  -7   5  175.84    3.25
   0  -7  -5  175.02    3.34
   0   7  -5  175.59    3.40
  -1  -7  -5   45.12    0.86
  -1  -7  -5   45.36    0.87
  -1  -7  -5   44.98    0.89
   1  -7   5   45.80    0.91
  -1  -7  -5   46.41    0.90
  -1   7  -5   44.69    0.96
  -2  -7  -5    0.51    0.05
   2  -7   5    0.51    0.06
  -2  -7  -5    0.55    0.05
  -2  -7  -5    0.52    0.05
  -2   7  -5    0.54    0.07
   3  -7   5  108.23    2.07
  -3  -7  -5  109.33    2.14
  -3  -7  -5  109.12    2.06
  -3  -7  -5  110.76    2.15
  -3   7  -5  109.30    2.17
   4  -7   5   20.41    0.47
  -4  -7  -5   20.74    0.48
  -4  -7  -5   20.13    0.48
  -4  -7  -5   20.41    0.46
  -4   7  -5   20.14    0.50
   5  -7   5    6.97    0.23
  -5  -7  -5    7.00    0.23
  -5  -7  -5    7.10    0.23
  -5   7  -5    7.13    0.24
  -6  -7  -5   21.32    0.51
   6  -7   5   20.75    0.50
  -6  -7  -5   20.26    0.51
  -6   7  -5   20.77    0.52
  -7  -7  -5    0.22    0.07
   7  -7   5    0.18    0.07
  -7  -7  -5    0.30    0.08
  -7   7  -5    0.27    0.08
   8  -7   5   17.48    0.47
  -8  -7  -5   17.97    0.49
  -8   7  -5   18.13    0.49
   9  -7   5    8.64    0.31
  -9  -7  -5    9.34    0.34
  -9   7  -5    9.01    0.33
  10  -7   5    5.84    0.27
 -10  -7  -5    6.00    0.28
 -10   7  -5    5.89    0.28
  12  -8  -5    0.05    0.07
  12   8  -5    0.14    0.10
  11  -8  -5    5.98    0.24
  11   8  -5    6.16    0.28
  11   8  -5    6.16    0.28
  10  -8  -5    8.36    0.27
  10   8  -5    8.19    0.32
  10   8  -5    8.24    0.31
   9  -8  -5    7.48    0.24
  -9  -8   5    7.26    0.26
   9   8  -5    7.57    0.28
   9   8  -5    7.28    0.28
   8  -8  -5    5.63    0.19
  -8  -8   5    5.65    0.21
   8  -8  -5    5.68    0.19
   8   8  -5    5.50    0.23
   8   8  -5    5.45    0.23
  -7  -8   5    4.40    0.18
   7  -8  -5    4.57    0.16
   7  -8  -5    4.38    0.15
   7   8  -5    4.51    0.20
   7   8  -5    4.97    0.20
   6  -8  -5    2.17    0.10
  -6  -8   5    2.18    0.12
   6  -8  -5    2.28    0.10
   6   8  -5    2.30    0.14
   5  -8  -5   57.33    1.14
   5  -8  -5   59.19    1.23
   5  -8  -5   56.53    1.10
  -5  -8   5   57.11    1.14
   5   8  -5   56.37    1.15
   5   8  -5   57.39    1.21
  -4  -8   5    5.92    0.19
   4  -8  -5    5.91    0.22
   4  -8  -5    5.74    0.15
   4  -8  -5    5.71    0.15
   4   8  -5    5.77    0.17
   3  -8  -5    1.03    0.09
  -3  -8   5    1.17    0.09
   3  -8  -5    1.07    0.04
   3  -8  -5    1.19    0.05
   3  -8  -5    1.21    0.05
   3   8  -5    1.15    0.09
   2  -8  -5   25.60    0.48
   2  -8  -5   24.91    0.48
   2  -8  -5   25.24    0.60
  -2  -8   5   25.12    0.55
   2   8  -5   25.20    0.59
   1  -8  -5   16.19    0.42
   1  -8  -5   16.63    0.32
   1  -8  -5   16.68    0.32
  -1  -8   5   16.47    0.38
   1  -8  -5   16.13    0.33
   1   8  -5   15.50    0.41
   0  -8  -5   34.77    0.67
   0  -8   5   35.09    0.72
   0  -8  -5   34.81    0.69
   0  -8  -5   34.50    0.69
   0  -8  -5   34.78    0.67
   0   8  -5   35.05    0.77
   1  -8   5   14.95    0.36
  -1  -8  -5   14.46    0.33
  -1  -8  -5   14.68    0.33
  -1  -8  -5   14.74    0.32
  -1   8  -5   14.91    0.38
  -2  -8  -5   39.38    0.80
  -2  -8  -5   38.60    0.81
   2  -8   5   38.85    0.80
  -2  -8  -5   38.78    0.77
  -2   8  -5   39.92    0.85
  -3  -8  -5   16.82    0.39
  -3  -8  -5   16.94    0.40
   3  -8   5   16.71    0.40
  -3  -8  -5   16.73    0.40
  -3   8  -5   17.04    0.43
  -4  -8  -5    0.11    0.05
  -4  -8  -5    0.07    0.04
   4  -8   5    0.14    0.05
  -4  -8  -5    0.13    0.05
  -4   8  -5    0.14    0.06
  -5  -8  -5    0.89    0.09
  -5  -8  -5    0.34    0.06
   5  -8   5    0.36    0.07
  -5   8  -5    0.49    0.08
  -6  -8  -5   14.74    0.40
  -6  -8  -5   14.56    0.40
   6  -8   5   14.79    0.39
  -6   8  -5   14.39    0.40
  -7  -8  -5    1.62    0.14
   7  -8   5    1.61    0.14
  -7   8  -5    1.59    0.15
  -8  -8  -5    1.24    0.14
   8  -8   5    1.37    0.14
  -8   8  -5    1.29    0.14
   9  -8   5    0.11    0.08
  -9  -8  -5    0.20    0.09
  -9   8  -5    0.19    0.09
  10  -8   5    5.87    0.27
 -10  -8  -5    6.08    0.29
 -10   8  -5    5.99    0.28
  12  -9  -5    1.33    0.14
  12   9  -5    1.50    0.17
  12   9  -5    1.54    0.18
  11  -9  -5    0.44    0.09
 -11  -9   5    0.53    0.10
  11   9  -5    0.34    0.11
  11   9  -5    0.69    0.13
 -10  -9   5   15.53    0.43
  10  -9  -5   14.87    0.40
  10   9  -5   14.51    0.45
  10   9  -5   15.36    0.46
  -9  -9   5    0.03    0.06
   9  -9  -5    0.05    0.05
   9   9  -5   -0.07    0.06
   9   9  -5    0.00    0.06
  -8  -9   5    0.52    0.08
   8  -9  -5    0.60    0.07
   8   9  -5    0.59    0.09
   7  -9  -5    9.07    0.25
  -7  -9   5    8.77    0.27
   7  -9  -5    8.89    0.24
   7   9  -5    8.38    0.29
   6  -9  -5   12.85    0.31
   6  -9  -5   12.48    0.30
  -6  -9   5   12.51    0.34
   6   9  -5   12.68    0.36
   5  -9  -5   12.39    0.29
  -5  -9   5   12.28    0.33
   5  -9  -5   12.44    0.29
   5  -9  -5   12.37    0.36
   5   9  -5   12.13    0.36
   4  -9  -5   72.14    1.41
   4  -9  -5   71.42    1.51
  -4  -9   5   73.08    1.42
   4  -9  -5   73.17    1.36
   4   9  -5   71.09    1.43
   4   9  -5   71.64    1.50
   3  -9  -5    0.34    0.03
  -3  -9   5    0.26    0.06
   3  -9  -5    0.54    0.08
   3  -9  -5    0.35    0.04
   3   9  -5    0.30    0.06
   2  -9  -5   81.77    1.68
   2  -9  -5   82.34    1.51
   2  -9  -5   82.79    1.52
   2  -9  -5   80.64    1.57
  -2  -9   5   80.74    1.58
   2   9  -5   80.37    1.66
   1  -9  -5    0.21    0.03
  -1  -9   5    0.24    0.05
   1  -9  -5    0.24    0.06
   1  -9  -5    0.22    0.03
   1  -9  -5    0.24    0.03
   1  -9  -5    0.29    0.03
   1   9  -5    0.18    0.05
   0  -9  -5   12.42    0.28
   0  -9  -5   12.37    0.35
   0  -9  -5   12.86    0.29
   0  -9   5   12.76    0.32
   0  -9  -5   12.37    0.27
   0   9  -5   12.27    0.34
   1  -9   5   35.27    0.74
  -1  -9  -5   35.61    0.74
  -1  -9  -5   35.38    0.70
  -1  -9  -5   35.51    0.73
  -1   9  -5   35.22    0.79
  -2  -9  -5    1.98    0.09
   2  -9   5    2.21    0.12
  -2  -9  -5    1.99    0.10
  -2  -9  -5    1.86    0.09
  -2   9  -5    2.24    0.13
  -2   9  -5    2.07    0.13
  -3  -9  -5   13.44    0.34
  -3  -9  -5   12.87    0.32
  -3  -9  -5   13.40    0.34
   3  -9   5   13.23    0.34
  -3   9  -5   13.21    0.36
   4  -9   5    3.40    0.16
  -4  -9  -5    3.32    0.15
  -4  -9  -5    3.25    0.15
  -4  -9  -5    3.63    0.15
  -4   9  -5    3.35    0.16
   5  -9   5   46.28    0.97
  -5  -9  -5   46.00    1.00
  -5  -9  -5   47.79    0.97
  -5   9  -5   46.31    0.99
   6  -9   5    3.70    0.18
  -6  -9  -5    3.55    0.18
  -6  -9  -5    3.77    0.18
  -6   9  -5    3.23    0.18
   7  -9   5    0.66    0.10
  -7  -9  -5    0.83    0.11
  -7   9  -5    0.77    0.11
   8  -9   5   24.67    0.60
  -8  -9  -5   23.45    0.61
  -8   9  -5   23.88    0.61
   9  -9   5    2.58    0.18
  -9  -9  -5    2.46    0.19
  -9   9  -5    2.71    0.20
  12 -10  -5   -0.11    0.06
  12  10  -5    0.06    0.09
  12  10  -5   -0.02    0.09
 -11 -10   5    1.05    0.13
  11 -10  -5    0.94    0.12
  11  10  -5    0.93    0.14
  10 -10  -5    1.31    0.12
 -10 -10   5    1.39    0.14
  10  10  -5    1.36    0.15
   9 -10  -5    1.61    0.12
  -9 -10   5    1.56    0.14
   9  10  -5    1.82    0.17
   8 -10  -5    2.26    0.13
  -8 -10   5    2.43    0.15
   8  10  -5    2.57    0.17
   7 -10  -5    0.63    0.07
   7 -10  -5    0.76    0.08
  -7 -10   5    0.72    0.09
   7  10  -5    0.68    0.10
  -6 -10   5   -0.04    0.05
   6 -10  -5    0.03    0.04
   6 -10  -5   -0.03    0.03
   6  10  -5    0.04    0.06
  -5 -10   5    0.75    0.08
   5 -10  -5    0.72    0.06
   5 -10  -5    0.67    0.06
   5  10  -5    0.50    0.08
   4 -10  -5    7.53    0.25
   4 -10  -5    7.19    0.19
   4 -10  -5    7.58    0.19
  -4 -10   5    7.51    0.24
   4  10  -5    7.23    0.26
   4  10  -5    7.01    0.18
   4  10  -5    7.40    0.26
   3 -10  -5    1.40    0.07
   3 -10  -5    1.51    0.11
  -3 -10   5    1.34    0.10
   3 -10  -5    1.40    0.07
   3  10  -5    1.35    0.11
   2 -10  -5   16.13    0.34
   2 -10  -5   15.89    0.35
   2 -10  -5   16.07    0.42
  -2 -10   5   16.09    0.39
   2  10  -5   15.46    0.42
   1 -10  -5    0.58    0.05
   1 -10  -5    0.86    0.10
   1 -10  -5    0.60    0.05
  -1 -10   5    0.51    0.07
   1  10  -5    0.72    0.08
   0 -10  -5   33.16    0.68
   0 -10  -5   33.17    0.69
   0 -10   5   33.73    0.71
   0 -10  -5   32.81    0.66
   0 -10  -5   33.39    0.76
   0  10  -5   32.63    0.73
   0  10  -5   33.55    0.76
  -1 -10  -5    0.88    0.07
   1 -10   5    1.04    0.09
  -1 -10  -5    0.97    0.07
  -1 -10  -5    0.98    0.07
  -1  10  -5    1.17    0.10
  -1  10  -5    0.94    0.10
  -2 -10  -5    2.40    0.11
  -2 -10  -5    2.45    0.11
   2 -10   5    2.14    0.13
  -2 -10  -5    2.45    0.11
  -3 -10  -5    9.04    0.26
  -3 -10  -5    9.89    0.28
   3 -10   5    9.54    0.28
  -3 -10  -5    9.64    0.26
  -3  10  -5    9.31    0.29
  -4 -10  -5    1.51    0.10
   4 -10   5    1.45    0.12
  -4 -10  -5    1.41    0.11
  -4 -10  -5    1.41    0.11
  -4  10  -5    1.51    0.13
  -5 -10  -5    7.19    0.25
  -5 -10  -5    7.59    0.26
   5 -10   5    7.65    0.26
  -5  10  -5    7.79    0.27
  -6 -10  -5    0.19    0.07
   6 -10   5    0.21    0.08
  -6 -10  -5    0.14    0.06
  -6  10  -5    0.23    0.08
   7 -10   5   14.72    0.41
  -7 -10  -5   14.23    0.42
  -7  10  -5   13.71    0.42
   8 -10   5    5.35    0.24
  -8 -10  -5    5.35    0.25
  -8  10  -5    5.36    0.25
   9 -10   5    0.01    0.08
  -9 -10  -5   -0.02    0.08
  -9  10  -5    0.09    0.08
  11 -11  -5    0.14    0.08
 -11 -11   5    0.28    0.09
  11  11  -5    0.09    0.09
  10 -11  -5    0.31    0.08
 -10 -11   5    0.35    0.09
  10  11  -5    0.52    0.11
   9 -11  -5   13.28    0.37
  -9 -11   5   13.75    0.40
   9  11  -5   13.59    0.43
   8 -11  -5    1.04    0.10
  -8 -11   5    0.96    0.12
   8  11  -5    1.02    0.12
   7 -11  -5    0.75    0.08
   7 -11  -5    0.78    0.08
  -7 -11   5    0.94    0.11
   7  11  -5    0.54    0.10
  -6 -11   5    9.95    0.30
   6 -11  -5    9.31    0.26
   6 -11  -5    8.96    0.26
   6  11  -5   10.08    0.32
   5 -11  -5    0.03    0.03
   5 -11  -5    0.03    0.03
  -5 -11   5    0.13    0.06
   5  11  -5    0.03    0.05
   4 -11  -5    0.07    0.03
   4 -11  -5    0.04    0.05
  -4 -11   5    0.04    0.04
   4 -11  -5    0.09    0.04
   4  11  -5    0.03    0.05
   3 -11  -5    7.06    0.19
  -3 -11   5    7.21    0.24
   3 -11  -5    7.57    0.25
   3 -11  -5    7.14    0.20
   3  11  -5    7.37    0.25
   2 -11  -5   13.98    0.39
   2 -11  -5   13.96    0.33
   2 -11  -5   14.21    0.32
  -2 -11   5   14.31    0.37
   2  11  -5   14.42    0.38
  -1 -11   5    0.16    0.06
   1 -11  -5    0.22    0.04
   1 -11  -5    0.25    0.04
   1 -11  -5    0.27    0.06
   1  11  -5    0.18    0.06
   0 -11  -5    9.51    0.30
   0 -11   5    9.42    0.28
   0 -11  -5    9.84    0.26
   0 -11  -5   10.13    0.25
   0  11  -5    9.89    0.30
  -1 -11  -5    5.95    0.19
  -1 -11  -5    5.96    0.18
  -1 -11  -5    5.84    0.22
   1 -11   5    5.57    0.20
  -1  11  -5    6.12    0.22
  -2 -11  -5    1.28    0.09
   2 -11   5    1.32    0.11
  -2 -11  -5    1.47    0.10
  -2 -11  -5    1.25    0.09
  -2  11  -5    1.38    0.12
   3 -11   5   33.62    0.74
  -3 -11  -5   34.22    0.75
  -3 -11  -5   33.62    0.75
  -3 -11  -5   33.80    0.72
  -3  11  -5   34.56    0.76
   4 -11   5    0.45    0.08
  -4 -11  -5    0.47    0.07
  -4 -11  -5    0.55    0.08
  -4  11  -5    0.53    0.09
  -5 -11  -5    5.71    0.22
  -5 -11  -5    5.67    0.22
   5 -11   5    5.98    0.23
  -5  11  -5    5.85    0.24
   6 -11   5    4.04    0.20
  -6 -11  -5    4.23    0.20
  -6 -11  -5    4.04    0.20
  -6  11  -5    4.04    0.20
  -7 -11  -5    1.88    0.16
   7 -11   5    2.11    0.16
  -7  11  -5    2.26    0.17
  -8 -11  -5    1.11    0.14
   8 -11   5    1.32    0.14
  -8  11  -5    1.18    0.14
   9 -11   5    0.14    0.09
  -9 -11  -5   -0.02    0.08
  -9  11  -5    0.12    0.09
  11 -12  -5    1.11    0.13
 -11 -12   5    1.19    0.15
  11  12  -5    1.30    0.16
 -10 -12   5    0.00    0.07
  10 -12  -5    0.05    0.07
  10  12  -5   -0.13    0.06
   9 -12  -5    1.15    0.11
  -9 -12   5    1.36    0.14
   9  12  -5    1.53    0.16
   8 -12  -5    3.57    0.17
  -8 -12   5    3.48    0.19
   8  12  -5    3.70    0.21
  -7 -12   5    3.17    0.17
   7 -12  -5    3.17    0.15
   7  12  -5    3.08    0.19
  -6 -12   5    0.46    0.08
   6 -12  -5    0.31    0.06
   6 -12  -5    0.43    0.07
   6  12  -5    0.46    0.09
  -5 -12   5    2.52    0.15
   5 -12  -5    2.36    0.12
   5 -12  -5    2.50    0.12
   5  12  -5    2.43    0.16
  -4 -12   5    2.12    0.14
   4 -12  -5    2.18    0.11
   4 -12  -5    2.13    0.10
   4  12  -5    2.33    0.15
  -3 -12   5    7.46    0.25
   3 -12  -5    7.55    0.21
   3 -12  -5    7.43    0.21
   3 -12  -5    7.43    0.25
   3  12  -5    7.42    0.26
   2 -12  -5   14.27    0.38
   2 -12  -5   13.72    0.34
   2 -12  -5   13.23    0.32
  -2 -12   5   13.66    0.37
   2  12  -5   14.16    0.39
   1 -12  -5    2.44    0.11
   1 -12  -5    2.03    0.10
   1 -12  -5    1.98    0.13
  -1 -12   5    2.08    0.13
   1  12  -5    2.13    0.14
   0 -12   5    0.02    0.05
   0 -12  -5    0.02    0.03
   0 -12  -5    0.02    0.04
   0 -12  -5    0.05    0.04
   0  12  -5   -0.01    0.05
  -1 -12  -5    7.79    0.26
  -1 -12  -5    7.84    0.24
  -1 -12  -5    7.47    0.22
   1 -12   5    7.80    0.25
  -1  12  -5    7.75    0.26
   2 -12   5   14.65    0.39
  -2 -12  -5   13.86    0.39
  -2 -12  -5   14.38    0.38
  -2 -12  -5   14.12    0.36
  -2  12  -5   14.67    0.40
  -3 -12  -5    5.35    0.20
  -3 -12  -5    5.04    0.19
  -3 -12  -5    5.02    0.19
   3 -12   5    5.08    0.21
  -3  12  -5    5.65    0.22
  -4 -12  -5    6.25    0.23
  -4 -12  -5    6.61    0.24
   4 -12   5    6.69    0.25
  -4  12  -5    6.98    0.26
  -5 -12  -5   15.84    0.43
  -5 -12  -5   15.92    0.44
   5 -12   5   15.90    0.43
  -5  12  -5   16.35    0.45
  -6 -12  -5    1.98    0.16
   6 -12   5    2.23    0.16
  -6  12  -5    2.07    0.16
  -7 -12  -5    3.05    0.20
   7 -12   5    3.43    0.19
  -7  12  -5    3.75    0.21
  -8 -12  -5    0.94    0.13
   8 -12   5    0.85    0.12
  -8  12  -5    1.06    0.14
 -10 -13   5    0.27    0.09
  10 -13  -5    0.63    0.10
  10  13  -5    0.56    0.12
  -9 -13   5    2.75    0.19
   9 -13  -5    2.65    0.16
   9  13  -5    2.82    0.20
   8 -13  -5    0.46    0.08
  -8 -13   5    0.43    0.10
   8  13  -5    0.59    0.12
  -7 -13   5   15.40    0.44
   7 -13  -5   15.62    0.40
   7  13  -5   16.20    0.47
  -6 -13   5    0.24    0.07
   6 -13  -5    0.28    0.06
   6  13  -5    0.14    0.08
  -5 -13   5    4.76    0.21
   5 -13  -5    4.43    0.17
   5 -13  -5    4.38    0.17
   5  13  -5    4.98    0.23
  -4 -13   5    0.57    0.09
   4 -13  -5    0.46    0.07
   4 -13  -5    0.46    0.06
   4  13  -5    0.48    0.09
  -3 -13   5   25.02    0.59
   3 -13  -5   24.85    0.56
   3 -13  -5   24.11    0.54
   3 -13  -5   24.71    0.60
   3  13  -5   24.75    0.60
   2 -13  -5   -0.01    0.03
   2 -13  -5    0.13    0.06
   2 -13  -5    0.03    0.04
  -2 -13   5   -0.03    0.05
   2  13  -5    0.00    0.05
   1 -13  -5    0.75    0.07
  -1 -13   5    0.86    0.10
   1 -13  -5    0.82    0.08
   1  13  -5    0.69    0.10
   0 -13   5    8.27    0.27
   0 -13  -5    8.17    0.25
   0 -13  -5    7.90    0.23
   0  13  -5    8.25    0.28
  -1 -13  -5    4.17    0.19
  -1 -13  -5    3.97    0.17
   1 -13   5    4.18    0.19
  -1 -13  -5    4.18    0.16
  -1  13  -5    4.05    0.19
  -2 -13  -5    0.16    0.05
  -2 -13  -5    0.12    0.05
  -2 -13  -5    0.26    0.06
   2 -13   5    0.15    0.07
  -2  13  -5    0.09    0.07
  -3 -13  -5    0.12    0.06
   3 -13   5    0.16    0.07
  -3  13  -5    0.16    0.07
  -4 -13  -5    3.26    0.17
   4 -13   5    3.00    0.17
  -4  13  -5    3.34    0.18
   5 -13   5    0.98    0.12
  -5 -13  -5    0.73    0.10
  -5  13  -5    0.71    0.11
  -6 -13  -5    3.31    0.19
   6 -13   5    3.47    0.19
  -6  13  -5    3.21    0.19
   7 -13   5    0.16    0.08
  -7 -13  -5    0.10    0.08
  -7  13  -5    0.03    0.07
   8 -13   5    0.98    0.13
  -8 -13  -5    0.67    0.12
  -8  13  -5    0.93    0.14
 -10 -14   5   -0.05    0.07
  10 -14  -5    0.03    0.07
  10  14  -5    0.10    0.10
   9 -14  -5    2.14    0.16
  -9 -14   5    2.50    0.18
   9  14  -5    2.09    0.18
  -8 -14   5    7.84    0.30
   8 -14  -5    7.57    0.27
   8  14  -5    7.94    0.32
  -7 -14   5   13.79    0.41
   7 -14  -5   13.45    0.37
   7  14  -5   13.53    0.43
   6 -14  -5    1.50    0.12
  -6 -14   5    1.23    0.13
   6  14  -5    1.40    0.15
   5 -14  -5    4.10    0.17
  -5 -14   5    4.32    0.21
   5  14  -5    4.24    0.22
   4 -14  -5   12.73    0.35
  -4 -14   5   13.75    0.39
   4 -14  -5   13.46    0.34
   4  14  -5   13.32    0.40
  -3 -14   5    0.60    0.09
   3 -14  -5    0.60    0.07
   3 -14  -5    0.51    0.07
   3  14  -5    0.67    0.10
   2 -14  -5    4.98    0.18
   2 -14  -5    5.24    0.21
   2 -14  -5    5.35    0.19
  -2 -14   5    5.41    0.22
   2  14  -5    5.46    0.23
   1 -14  -5    2.34    0.12
   1 -14  -5    2.25    0.12
  -1 -14   5    2.42    0.15
   1  14  -5    2.42    0.16
   0 -14  -5    0.97    0.09
   0 -14   5    0.88    0.11
   0 -14  -5    1.14    0.10
   0  14  -5    0.94    0.11
  -1 -14  -5   -0.03    0.04
  -1 -14  -5    0.08    0.05
  -1 -14  -5    0.08    0.05
   1 -14   5    0.05    0.06
  -1  14  -5    0.05    0.06
   2 -14   5    0.56    0.09
  -2 -14  -5    0.37    0.07
  -2  14  -5    0.41    0.09
   3 -14   5    0.09    0.07
  -3 -14  -5    0.06    0.06
  -3  14  -5    0.09    0.07
   4 -14   5    0.38    0.09
  -4 -14  -5    0.30    0.08
  -4  14  -5    0.28    0.08
   5 -14   5    1.57    0.14
  -5 -14  -5    1.19    0.13
  -5  14  -5    1.25    0.14
  -6 -14  -5    0.01    0.07
   6 -14   5    0.09    0.07
  -6  14  -5   -0.01    0.07
  -7 -14  -5    3.05    0.20
   7 -14   5    2.65    0.19
  -7  14  -5    2.99    0.20
  -9 -15   5    1.77    0.17
   9 -15  -5    1.92    0.15
   9  15  -5    1.77    0.18
  -8 -15   5    0.56    0.11
   8 -15  -5    0.55    0.09
   8  15  -5    0.38    0.11
   7 -15  -5    3.62    0.18
  -7 -15   5    3.64    0.21
   7  15  -5    3.66    0.23
  -6 -15   5   15.62    0.45
   6 -15  -5   15.70    0.41
   6  15  -5   16.00    0.47
   5 -15  -5    0.09    0.06
  -5 -15   5    0.05    0.07
   5  15  -5    0.18    0.09
   4 -15  -5    0.39    0.07
  -4 -15   5    0.26    0.09
   4  15  -5    0.49    0.10
  -3 -15   5    0.37    0.09
   3 -15  -5    0.27    0.06
   3 -15  -5    0.26    0.06
   3  15  -5    0.29    0.08
   2 -15  -5    0.85    0.09
  -2 -15   5    0.75    0.10
   2 -15  -5    0.97    0.10
   2 -15  -5    0.92    0.09
   2  15  -5    0.78    0.11
  -1 -15   5    3.34    0.18
   1 -15  -5    2.96    0.15
   1 -15  -5    2.98    0.15
   1 -15  -5    3.05    0.16
   1  15  -5    3.18    0.18
   0 -15  -5    2.16    0.13
   0 -15   5    2.26    0.15
   0  15  -5    2.13    0.16
   1 -15   5    6.86    0.26
  -1 -15  -5    6.76    0.24
  -1  15  -5    7.19    0.27
   2 -15   5    5.19    0.23
  -2 -15  -5    5.38    0.21
  -2  15  -5    5.33    0.23
  -3 -15  -5    1.83    0.14
   3 -15   5    1.99    0.15
  -3  15  -5    1.87    0.15
  -4 -15  -5    0.27    0.08
   4 -15   5    0.33    0.08
  -4  15  -5    0.42    0.09
  -5 -15  -5    1.43    0.14
   5 -15   5    1.44    0.15
  -5  15  -5    1.32    0.14
  -6 -15  -5    0.48    0.10
   6 -15   5    0.56    0.11
  -6  15  -5    0.52    0.11
  -8 -16   5    1.03    0.14
   8 -16  -5    0.89    0.11
   8  16  -5    1.06    0.15
   7 -16  -5    0.15    0.07
  -7 -16   5    0.15    0.08
   7  16  -5   -0.01    0.08
  -6 -16   5    0.99    0.13
   6 -16  -5    0.87    0.11
   6  16  -5    0.96    0.13
  -5 -16   5   12.51    0.40
   5 -16  -5   12.68    0.36
   5  16  -5   12.75    0.41
  -4 -16   5    1.10    0.14
   4 -16  -5    1.23    0.11
   4  16  -5    0.93    0.13
   3 -16  -5    0.79    0.09
  -3 -16   5    0.59    0.10
   3  16  -5    0.87    0.12
  -2 -16   5    5.87    0.25
   2 -16  -5    5.73    0.21
   2  16  -5    5.15    0.24
   1 -16  -5    9.40    0.28
  -1 -16   5    8.98    0.32
   1  16  -5    9.85    0.33
   0 -16   5    1.52    0.15
   0 -16  -5    1.38    0.12
   0  16  -5    1.51    0.14
  -1 -16  -5    0.80    0.10
   1 -16   5    0.60    0.11
  -1  16  -5    0.52    0.10
  -2 -16  -5    1.93    0.14
   2 -16   5    1.54    0.14
  -2  16  -5    1.69    0.15
  -3 -16  -5    0.74    0.10
   3 -16   5    0.44    0.10
  -3  16  -5    0.54    0.10
   4 -16   5    0.45    0.10
  -4 -16  -5    0.38    0.09
  -4  16  -5    0.41    0.10
  -5 -16  -5    0.70    0.11
   5 -16   5    0.70    0.12
  -5  16  -5    0.67    0.12
   6 -16   5    0.85    0.13
  -6 -16  -5    0.65    0.12
  -6  16  -5    0.66    0.12
  -7 -17   5    2.28    0.18
   7 -17  -5    2.29    0.16
   7  17  -5    2.43    0.19
   6 -17  -5    0.69    0.10
  -6 -17   5    0.61    0.11
   6  17  -5    0.66    0.12
   5 -17  -5    8.00    0.28
  -5 -17   5    7.71    0.31
   5  17  -5    8.26    0.32
   4 -17  -5   11.24    0.34
  -4 -17   5   11.42    0.38
   4  17  -5   11.61    0.39
   3 -17  -5    1.31    0.12
  -3 -17   5    1.37    0.15
   3  17  -5    1.38    0.16
  -2 -17   5    3.48    0.20
   2 -17  -5    3.46    0.17
   2  17  -5    3.82    0.22
  -1 -17   5    4.13    0.22
   1 -17  -5    4.41    0.19
   1  17  -5    4.12    0.22
   0 -17   5   -0.12    0.06
   0 -17  -5   -0.02    0.05
   0  17  -5    0.02    0.08
   1 -17   5    3.62    0.20
  -1 -17  -5    3.49    0.18
  -1  17  -5    3.49    0.20
   2 -17   5    0.71    0.12
  -2 -17  -5    0.92    0.11
  -2  17  -5    0.79    0.12
  -3 -17  -5    0.52    0.10
   3 -17   5    0.55    0.11
  -3  17  -5    0.43    0.10
  -4 -17  -5    2.48    0.18
   4 -17   5    2.61    0.19
  -4  17  -5    2.35    0.19
   5 -17   5    3.46    0.22
  -5 -17  -5    3.70    0.21
  -5  17  -5    3.26    0.21
   6 -18  -5    0.66    0.10
  -6 -18   5    0.60    0.12
   6  18  -5    0.56    0.11
   5 -18  -5    0.69    0.10
  -5 -18   5    0.87    0.13
   5  18  -5    0.88    0.13
  -4 -18   5    0.31    0.10
   4 -18  -5    0.28    0.08
   4  18  -5    0.33    0.10
   3 -18  -5    0.31    0.08
  -3 -18   5   -0.02    0.08
   3  18  -5    0.11    0.09
  -2 -18   5    0.62    0.11
   2 -18  -5    0.60    0.09
   2  18  -5    0.70    0.12
  -1 -18   5    1.38    0.15
   1 -18  -5    1.35    0.13
   1  18  -5    1.28    0.14
   0 -18   5    5.45    0.25
   0 -18  -5    5.14    0.22
   0  18  -5    5.12    0.25
   1 -18   5    2.31    0.18
  -1 -18  -5    2.21    0.16
  -1  18  -5    2.11    0.17
  -2 -18  -5    1.54    0.15
   2 -18   5    1.41    0.15
  -2  18  -5    1.35    0.15
  -3 -18  -5    0.39    0.10
   3 -18   5    0.39    0.11
  -3  18  -5    0.40    0.10
  -4 -19   5    0.05    0.08
   4 -19  -5   -0.11    0.06
   4  19  -5   -0.03    0.07
   3 -19  -5    7.29    0.28
  -3 -19   5    7.45    0.31
   3  19  -5    6.61    0.29
   2 -19  -5    2.48    0.17
  -2 -19   5    3.21    0.21
   2  19  -5    2.97    0.20
   1 -19  -5    0.25    0.08
  -1 -19   5    0.08    0.09
   1  19  -5    0.15    0.09
   0 -19  -5    9.66    0.32
   0 -19   5    9.44    0.35
   0  19  -5    9.02    0.34
   1 -19   5    0.38    0.11
  -1 -19  -5    0.65    0.11
  -1  19  -5    0.53    0.11
   2 -19   5    1.17    0.15
  -2 -19  -5    1.15    0.14
  -2  19  -5    1.32    0.15
  13   0  -6    4.04    0.24
  12   0  -6    0.90    0.13
  11   0  -6    2.24    0.16
  10   0  -6    9.72    0.31
   9   0  -6   18.00    0.45
   8   0  -6    3.41    0.15
   8   0  -6    3.41    0.15
   7   0  -6    8.58    0.24
   7   0  -6    8.55    0.27
   6   0  -6    5.58    0.20
   6   0  -6    5.42    0.16
   5   0  -6   32.65    0.66
   5   0  -6   33.77    0.75
   4   0  -6  132.89    2.45
   4   0  -6  133.51    2.66
   3   0  -6   18.17    0.36
   3   0  -6   18.53    0.46
   2   0  -6  398.84    7.43
   2   0  -6  407.11    7.71
   1   0  -6    0.04    0.02
   1   0  -6    0.16    0.03
   0   0  -6    0.43    0.04
   0   0  -6    0.23    0.03
  -1   0  -6   46.67    0.91
  -1   0  -6   47.57    0.95
  -2   0  -6   39.66    0.79
  -2   0  -6   39.83    0.82
  -3   0  -6   83.55    1.58
   3   0   6   82.96    1.54
  -3   0  -6   80.96    1.63
  -4   0  -6   31.64    0.67
   4   0   6   31.83    0.64
  -4   0  -6   31.74    0.69
  -5   0  -6   50.06    1.04
  -5   0  -6   48.88    1.01
  -6   0  -6   28.57    0.67
  -6   0  -6   29.42    0.65
  -7   0  -6   18.09    0.47
  -8   0  -6    1.20    0.12
  -9   0  -6    0.85    0.11
 -10   0  -6    0.15    0.08
  13  -1  -6    4.42    0.24
  13   1  -6    4.28    0.24
  12  -1  -6    3.75    0.21
  12   1  -6    3.38    0.21
  11  -1  -6    1.05    0.12
  11   1  -6    0.92    0.12
  10  -1  -6    7.14    0.25
  10   1  -6    7.21    0.26
   9  -1  -6    5.05    0.20
   9   1  -6    5.65    0.21
   8  -1  -6    7.36    0.23
   8  -1  -6    7.91    0.24
   8   1  -6    7.81    0.24
   8   1  -6    7.78    0.24
   7  -1  -6   44.59    0.99
   7  -1  -6   46.16    0.90
   7  -1  -6   45.44    0.94
  -7  -1   6   45.04    0.86
   7   1  -6   44.96    0.98
   7   1  -6   45.20    0.92
   6  -1  -6   15.02    0.34
  -6  -1   6   14.68    0.30
   6  -1  -6   15.90    0.41
   6   1  -6   15.30    0.40
   6   1  -6   15.34    0.35
   5  -1  -6   36.55    0.82
   5  -1  -6   36.22    0.71
   5   1  -6   37.01    0.81
   5   1  -6   36.39    0.73
   4  -1  -6    0.98    0.05
   4  -1  -6    0.95    0.09
   4   1  -6    1.15    0.06
   4   1  -6    1.10    0.09
   4   1  -6    1.06    0.06
   3  -1  -6   22.74    0.42
   3  -1  -6   22.93    0.55
   3   1  -6   22.12    0.45
   3   1  -6   22.13    0.47
   2   1  -6   77.19    1.44
   2   1  -6   77.22    1.49
   2   1  -6   76.79    1.44
   1  -1  -6   15.12    0.28
   1  -1  -6   15.12    0.28
   1   1  -6   14.99    0.33
   1   1  -6   14.25    0.31
   0  -1  -6  248.72    4.77
   0  -1  -6  246.91    4.59
   0   1  -6  252.13    4.81
   0   1  -6  242.17    4.58
  -1  -1  -6   41.35    0.82
  -1  -1  -6   41.48    0.79
  -1   1  -6   40.68    0.81
  -1   1  -6   41.22    0.84
   2  -1   6   79.57    1.49
  -2  -1  -6   79.10    1.58
  -2  -1  -6   82.07    1.52
  -2   1  -6   81.16    1.53
  -2   1  -6   81.00    1.59
  -3  -1  -6   20.66    0.45
   3  -1   6   20.47    0.42
  -3  -1  -6   20.59    0.46
  -3   1  -6   20.76    0.47
  -3   1  -6   19.79    0.45
   3   1   6   20.33    0.40
   4  -1   6    4.18    0.14
  -4  -1  -6    4.26    0.16
  -4  -1  -6    4.11    0.15
  -4   1  -6    4.42    0.16
   4   1   6    4.26    0.13
  -4   1  -6    4.21    0.16
  -5  -1  -6   54.77    1.11
  -5  -1  -6   55.54    1.15
  -5   1  -6   55.09    1.12
  -5   1  -6   55.25    1.15
   5   1   6   54.90    1.07
  -6  -1  -6    1.18    0.11
  -6  -1  -6    0.98    0.10
  -6   1  -6    0.99    0.10
  -6   1  -6    0.96    0.10
  -7  -1  -6   11.00    0.33
  -7   1  -6   10.75    0.33
  -8  -1  -6    0.17    0.07
  -8   1  -6   -0.01    0.06
  -9  -1  -6    0.13    0.07
  -9   1  -6    0.22    0.08
 -10  -1  -6    2.28    0.18
 -10   1  -6    2.69    0.19
  13  -2  -6    0.18    0.09
  13   2  -6    0.26    0.10
  12  -2  -6   -0.05    0.07
  12   2  -6    0.13    0.08
  11  -2  -6    0.02    0.07
  11   2  -6    0.05    0.07
  10  -2  -6    0.79    0.09
  10   2  -6    0.64    0.10
   9  -2  -6    8.79    0.27
   9   2  -6    8.72    0.29
   9   2  -6    8.97    0.28
   8  -2  -6   23.40    0.52
   8  -2  -6   23.16    0.53
   8   2  -6   23.13    0.54
   8   2  -6   23.28    0.56
   7  -2  -6    4.51    0.15
   7  -2  -6    4.28    0.19
   7  -2  -6    4.39    0.15
  -7  -2   6    4.23    0.13
   7   2  -6    4.23    0.16
   7   2  -6    4.48    0.18
   7   2  -6    4.33    0.17
   6  -2  -6    9.35    0.23
  -6  -2   6    9.68    0.21
   6  -2  -6    9.67    0.30
   6   2  -6    9.40    0.25
   6   2  -6    9.47    0.28
   6   2  -6    9.53    0.26
   5  -2  -6    3.44    0.16
  -5  -2   6    3.34    0.08
   5  -2  -6    3.24    0.10
   5  -2  -6    3.40    0.10
   5   2  -6    3.40    0.13
   5   2  -6    3.40    0.15
   5   2  -6    3.30    0.13
   4  -2  -6  106.52    2.20
   4  -2  -6  109.27    1.98
   4   2  -6  109.63    2.11
   4   2  -6  110.17    2.03
   4   2  -6  106.56    2.18
   3  -2  -6   21.59    0.53
   3   2  -6   21.78    0.45
   3   2  -6   21.42    0.46
   2   2  -6   26.88    0.54
   2   2  -6   26.67    0.56
   1   2  -6    7.36    0.20
   1   2  -6    7.50    0.19
   0  -2  -6   20.50    0.39
   0   2  -6   20.28    0.45
   0   2  -6   20.16    0.43
   1  -2   6    2.17    0.07
  -1  -2  -6    2.14    0.07
  -1  -2  -6    2.15    0.08
  -1   2  -6    1.98    0.09
  -1   2  -6    2.24    0.10
  -2  -2  -6    0.50    0.05
  -2  -2  -6    0.50    0.05
   2  -2   6    0.61    0.05
  -2   2  -6    0.47    0.05
  -2   2  -6    0.47    0.05
   3  -2   6    9.83    0.24
  -3  -2  -6    9.69    0.25
  -3  -2  -6   10.09    0.25
  -3   2  -6    9.64    0.27
  -3   2  -6    9.95    0.26
  -4  -2  -6    0.17    0.05
  -4  -2  -6    0.11    0.04
  -4   2  -6    0.18    0.05
  -4   2  -6    0.14    0.05
   4   2   6    0.18    0.03
  -5  -2  -6   19.97    0.47
  -5  -2  -6   19.81    0.48
  -5   2  -6   20.54    0.48
  -5   2  -6   20.42    0.49
   6  -2   6    0.08    0.05
  -6  -2  -6    0.06    0.05
  -6  -2  -6    0.14    0.06
  -6   2  -6    0.15    0.07
  -6   2  -6    0.09    0.05
  -7  -2  -6    3.54    0.18
   7  -2   6    3.43    0.18
  -7   2  -6    3.47    0.18
  -8  -2  -6   10.79    0.34
  -8   2  -6   10.09    0.33
  -9  -2  -6    0.24    0.08
  -9   2  -6    0.11    0.08
 -10  -2  -6    2.11    0.17
 -10   2  -6    1.99    0.18
  13  -3  -6    0.34    0.10
  13   3  -6    0.29    0.10
  12  -3  -6    0.02    0.07
  12   3  -6   -0.06    0.07
  11  -3  -6   14.63    0.41
  11   3  -6   13.93    0.42
  10  -3  -6   12.58    0.35
  10   3  -6   12.66    0.38
   9  -3  -6    0.43    0.07
   9   3  -6    0.59    0.09
   9   3  -6    0.51    0.08
   8  -3  -6    5.38    0.18
   8  -3  -6    5.13    0.18
   8   3  -6    5.52    0.20
   8   3  -6    5.36    0.21
   7  -3  -6    2.56    0.11
   7  -3  -6    2.57    0.15
  -7  -3   6    2.50    0.10
   7  -3  -6    2.55    0.11
   7   3  -6    2.59    0.13
   7   3  -6    2.74    0.13
   7   3  -6    2.63    0.14
  -6  -3   6   18.84    0.40
   6  -3  -6   18.92    0.49
   6  -3  -6   18.66    0.40
   6   3  -6   18.88    0.45
   6   3  -6   18.71    0.46
   6   3  -6   19.35    0.44
   5  -3  -6   88.93    1.63
   5  -3  -6   89.45    1.62
   5  -3  -6   90.49    1.81
  -5  -3   6   88.11    1.63
   5   3  -6   86.39    1.78
   5   3  -6   86.59    1.67
   5   3  -6   84.03    1.74
   4  -3  -6    5.09    0.11
   4  -3  -6    5.20    0.11
  -4  -3   6    4.98    0.12
   4   3  -6    5.01    0.16
   4   3  -6    4.86    0.16
   4   3  -6    5.28    0.19
  -3  -3   6   35.76    0.68
   3   3  -6   36.41    0.75
   3   3  -6   36.26    0.73
   3   3  -6   36.66    0.73
  -2  -3   6   90.05    1.67
   2   3  -6   90.00    1.72
   2   3  -6   93.59    1.79
  -1  -3   6   29.84    0.57
   1   3  -6   30.59    0.62
   1   3  -6   30.46    0.64
   0  -3   6   14.85    0.30
   0   3  -6   13.96    0.34
   0   3  -6   14.45    0.33
   1  -3   6   18.01    0.37
  -1  -3  -6   18.85    0.38
  -1  -3  -6   18.51    0.37
  -1  -3  -6   18.41    0.38
  -1   3  -6   16.70    0.42
  -1   3  -6   18.33    0.41
   2  -3   6   11.23    0.25
  -2  -3  -6   10.68    0.25
  -2  -3  -6   10.99    0.26
  -2   3  -6   11.00    0.28
  -2   3  -6   10.77    0.29
  -3  -3  -6    7.14    0.20
  -3  -3  -6    6.80    0.19
  -3   3  -6    7.26    0.21
  -3   3  -6    7.25    0.22
  -4  -3  -6    9.21    0.26
  -4  -3  -6    9.38    0.26
   4  -3   6    9.69    0.26
  -4   3  -6    9.66    0.28
  -4   3  -6    9.23    0.27
  -5  -3  -6   16.08    0.41
  -5  -3  -6   15.94    0.40
   5  -3   6   16.13    0.39
  -5   3  -6   16.45    0.42
  -5   3  -6   15.79    0.41
  -6  -3  -6    1.33    0.12
  -6  -3  -6    1.36    0.11
   6  -3   6    1.49    0.11
  -6   3  -6    1.18    0.11
  -7  -3  -6    6.81    0.25
   7  -3   6    6.96    0.24
  -7   3  -6    7.02    0.26
  -8  -3  -6    0.14    0.07
  -8   3  -6    0.02    0.07
  -9  -3  -6    2.07    0.16
  -9   3  -6    1.46    0.15
 -10  -3  -6    3.09    0.20
 -10   3  -6    2.57    0.20
  13  -4  -6    1.27    0.15
  13   4  -6    1.27    0.15
  12  -4  -6    0.03    0.07
  12   4  -6   -0.04    0.07
  11  -4  -6    0.40    0.09
  11   4  -6    0.44    0.10
  10  -4  -6    0.99    0.10
  10   4  -6    1.11    0.12
   9  -4  -6    0.28    0.06
   9   4  -6    0.45    0.08
   9   4  -6    0.34    0.08
   8  -4  -6    6.11    0.19
   8  -4  -6    5.72    0.19
   8   4  -6    6.26    0.23
   8   4  -6    5.73    0.22
   7  -4  -6    0.81    0.07
   7  -4  -6    0.77    0.10
   7  -4  -6    0.74    0.06
   7   4  -6    0.76    0.09
   7   4  -6    0.77    0.08
  -6  -4   6    5.59    0.16
   6  -4  -6    5.53    0.16
   6  -4  -6    5.58    0.15
   6   4  -6    5.34    0.19
   6   4  -6    5.26    0.19
   6   4  -6    5.49    0.19
   5  -4  -6    0.08    0.02
  -5  -4   6    0.04    0.03
   5  -4  -6    0.02    0.02
   5   4  -6    0.04    0.04
   5   4  -6    0.18    0.05
   5   4  -6    0.04    0.04
  -4  -4   6   17.93    0.38
   4   4  -6   18.01    0.41
   4   4  -6   18.87    0.43
   4   4  -6   17.56    0.41
   4   4  -6   18.40    0.45
   3  -4  -6   10.19    0.31
  -3  -4   6   10.60    0.23
   3   4  -6   10.68    0.26
   3   4  -6    9.47    0.27
   2  -4  -6   23.94    0.58
  -2  -4   6   23.31    0.47
   2   4  -6   23.29    0.51
   2   4  -6   24.48    0.53
  -1  -4   6   58.08    1.09
   1   4  -6   58.01    1.17
   1   4  -6   57.40    1.13
   0  -4   6   42.84    0.82
   0   4  -6   43.60    0.90
   0   4  -6   42.52    0.86
  -1  -4  -6    5.99    0.15
   1  -4   6    6.06    0.16
  -1  -4  -6    6.16    0.15
  -1  -4  -6    6.34    0.14
  -1   4  -6    5.88    0.19
  -1   4  -6    6.10    0.19
  -2  -4  -6    3.86    0.12
  -2  -4  -6    4.06    0.12
  -2  -4  -6    3.95    0.12
  -2   4  -6    4.11    0.15
  -2   4  -6    3.91    0.15
  -3  -4  -6    9.38    0.24
  -3  -4  -6    9.33    0.24
  -3   4  -6    8.98    0.26
  -3   4  -6    9.23    0.27
  -4  -4  -6    0.05    0.04
   4  -4   6    0.03    0.04
  -4  -4  -6    0.14    0.04
  -4   4  -6    0.11    0.05
  -4   4  -6    0.05    0.05
  -5  -4  -6   11.94    0.33
   5  -4   6   12.26    0.32
  -5  -4  -6   11.87    0.32
  -5   4  -6   12.09    0.35
  -5   4  -6   12.19    0.34
  -6  -4  -6    0.03    0.06
  -6  -4  -6    0.00    0.04
   6  -4   6    0.06    0.05
  -6   4  -6    0.08    0.06
   7  -4   6    3.33    0.16
  -7  -4  -6    3.17    0.17
  -7  -4  -6    3.53    0.18
  -7   4  -6    3.34    0.18
  -8  -4  -6    5.14    0.23
  -8   4  -6    4.59    0.22
  -9  -4  -6    0.55    0.10
  -9   4  -6    0.28    0.09
 -10  -4  -6   -0.01    0.07
 -10   4  -6   -0.01    0.08
  13  -5  -6    2.27    0.18
  13   5  -6    1.95    0.19
  12  -5  -6    0.38    0.10
  12   5  -6    0.43    0.10
  11  -5  -6    7.73    0.28
  11   5  -6    7.83    0.30
  10  -5  -6    0.72    0.09
  10   5  -6    0.30    0.08
   9  -5  -6    1.10    0.10
   9   5  -6    1.11    0.12
   8  -5  -6    0.03    0.04
   8  -5  -6    0.05    0.04
   8   5  -6    0.02    0.05
   8   5  -6    0.05    0.05
   7  -5  -6   22.57    0.48
   7  -5  -6   22.84    0.50
   7   5  -6   22.90    0.55
   7   5  -6   22.61    0.53
   6  -5  -6   19.26    0.42
   6  -5  -6   19.86    0.41
   6   5  -6   19.16    0.46
   6   5  -6   19.57    0.48
   6   5  -6   19.52    0.46
   5  -5  -6    6.76    0.16
   5  -5  -6    6.89    0.16
   5   5  -6    6.99    0.21
   5   5  -6    6.47    0.22
   5   5  -6    6.77    0.21
   5   5  -6    6.78    0.21
  -4  -5   6    5.55    0.16
   4  -5  -6    5.79    0.22
   4   5  -6    5.61    0.19
   4   5  -6    5.42    0.18
   4   5  -6    5.24    0.19
   3  -5  -6   12.34    0.35
  -3  -5   6   12.11    0.27
   3   5  -6   12.17    0.32
   3   5  -6   11.85    0.30
  -2  -5   6   39.33    0.76
   2  -5  -6   38.30    0.87
   2   5  -6   39.07    0.83
   2   5  -6   38.54    0.79
  -1  -5   6   25.66    0.52
   1   5  -6   25.43    0.55
   1   5  -6   26.41    0.58
   0  -5   6   69.53    1.32
   0   5  -6   68.96    1.41
   0   5  -6   70.13    1.35
  -1  -5  -6    0.19    0.03
  -1  -5  -6    0.15    0.02
  -1  -5  -6    0.17    0.02
  -1  -5  -6    0.16    0.02
  -1   5  -6    0.14    0.04
  -1   5  -6    0.20    0.05
  -2  -5  -6   69.59    1.37
  -2  -5  -6   69.02    1.37
  -2  -5  -6   69.50    1.32
  -2   5  -6   69.39    1.37
  -2   5  -6   71.48    1.42
  -3  -5  -6   22.65    0.50
   3  -5   6   22.59    0.50
  -3  -5  -6   23.44    0.49
  -3   5  -6   22.78    0.52
  -3   5  -6   22.98    0.54
  -4  -5  -6    0.08    0.04
   4  -5   6    0.08    0.05
  -4  -5  -6    0.12    0.05
  -4   5  -6    0.08    0.05
   5  -5   6    2.73    0.14
  -5  -5  -6    2.71    0.14
  -5  -5  -6    2.53    0.14
  -5   5  -6    2.71    0.15
  -6  -5  -6    0.34    0.07
   6  -5   6    0.43    0.07
  -6  -5  -6    0.36    0.07
  -6   5  -6    0.56    0.09
   7  -5   6    0.08    0.06
  -7  -5  -6    0.16    0.07
  -7  -5  -6    0.14    0.06
  -7   5  -6    0.09    0.07
  -8  -5  -6   10.13    0.33
  -8   5  -6    9.30    0.33
  -9  -5  -6    4.13    0.22
  -9   5  -6    4.14    0.23
 -10  -5  -6    0.21    0.09
 -10   5  -6    0.10    0.08
  12  -6  -6    0.19    0.08
  12   6  -6    0.27    0.09
  11  -6  -6    4.57    0.21
  11   6  -6    4.88    0.24
  10  -6  -6    0.55    0.08
  10   6  -6    0.63    0.11
   9  -6  -6    9.03    0.27
   9   6  -6    9.39    0.31
   8  -6  -6    1.59    0.10
  -8  -6   6    1.59    0.11
   8  -6  -6    1.72    0.10
   8   6  -6    1.55    0.13
   8   6  -6    1.79    0.13
   7  -6  -6    7.27    0.20
   7  -6  -6    7.41    0.21
  -7  -6   6    7.39    0.22
   7   6  -6    7.50    0.25
   7   6  -6    7.42    0.26
   6  -6  -6    1.11    0.07
  -6  -6   6    1.42    0.09
   6  -6  -6    1.14    0.07
   6   6  -6    1.23    0.10
   6   6  -6    1.44    0.09
   6   6  -6    1.21    0.11
   6   6  -6    1.34    0.11
   5  -6  -6    5.99    0.15
   5  -6  -6    6.20    0.15
   5   6  -6    6.24    0.20
   5   6  -6    6.32    0.21
   5   6  -6    6.32    0.22
   4  -6  -6   31.11    0.74
   4   6  -6   32.72    0.71
   4   6  -6   31.86    0.70
   4   6  -6   30.78    0.68
   3  -6  -6   21.76    0.54
   3   6  -6   21.40    0.51
   3   6  -6   21.52    0.49
   2  -6  -6   28.66    0.67
   2   6  -6   27.76    0.63
   2   6  -6   26.98    0.60
   1   6  -6    3.01    0.13
   1   6  -6    3.25    0.14
   0   6  -6    4.12    0.16
   0   6  -6    3.71    0.15
  -1  -6  -6   15.61    0.33
  -1  -6  -6   15.11    0.32
  -1  -6  -6   15.36    0.32
   1  -6   6   15.37    0.35
  -1  -6  -6   15.18    0.32
  -1  -6  -6   15.56    0.32
  -1   6  -6   15.15    0.38
  -2  -6  -6   30.75    0.60
  -2  -6  -6   29.47    0.63
  -2  -6  -6   30.28    0.62
   2  -6   6   30.09    0.62
  -2   6  -6   29.43    0.65
  -3  -6  -6    0.79    0.07
  -3  -6  -6    0.75    0.07
   3  -6   6    0.71    0.07
  -3  -6  -6    0.87    0.07
  -4  -6  -6   14.47    0.36
  -4  -6  -6   14.65    0.35
   4  -6   6   14.26    0.36
   5  -6   6    1.10    0.10
  -5  -6  -6    0.86    0.09
  -5  -6  -6    0.85    0.09
  -5   6  -6    0.93    0.10
  -6  -6  -6    2.71    0.15
  -6  -6  -6    2.46    0.14
   6  -6   6    2.77    0.14
  -6   6  -6    2.46    0.16
  -7  -6  -6    3.84    0.20
  -7  -6  -6    3.74    0.18
  -7   6  -6    3.44    0.19
  -8  -6  -6    0.23    0.08
  -8   6  -6    0.04    0.08
  -9  -6  -6    0.58    0.11
  -9   6  -6    0.59    0.12
 -10  -6  -6    0.18    0.09
 -10   6  -6    0.37    0.10
  12  -7  -6    0.14    0.08
  12   7  -6    0.05    0.08
  11  -7  -6    0.14    0.07
  11   7  -6    0.10    0.08
  10  -7  -6    0.15    0.06
  10   7  -6    0.18    0.08
  -9  -7   6    2.19    0.14
   9  -7  -6    2.33    0.13
   9   7  -6    2.49    0.16
  -8  -7   6    6.29    0.22
   8  -7  -6    6.73    0.21
   8  -7  -6    6.79    0.20
   8   7  -6    6.66    0.25
   8   7  -6    6.50    0.25
   7  -7  -6    1.43    0.09
  -7  -7   6    1.66    0.11
   7  -7  -6    1.43    0.08
   7   7  -6    1.58    0.13
   7   7  -6    1.71    0.13
   7   7  -6    1.48    0.13
   6  -7  -6   17.36    0.39
   6  -7  -6   18.02    0.48
  -6  -7   6   17.81    0.42
   6  -7  -6   17.67    0.38
   6   7  -6   17.51    0.46
   6   7  -6   17.37    0.44
   6   7  -6   17.54    0.42
   5  -7  -6    1.77    0.07
  -5  -7   6    1.98    0.10
   5  -7  -6    1.75    0.07
   5  -7  -6    1.94    0.13
   5   7  -6    1.85    0.12
   5   7  -6    1.67    0.12
   5   7  -6    1.90    0.10
  -4  -7   6   17.08    0.39
   4  -7  -6   16.71    0.45
   4  -7  -6   16.87    0.33
   4   7  -6   16.93    0.42
   4   7  -6   16.93    0.44
   4   7  -6   16.95    0.41
  -3  -7   6    0.45    0.06
   3  -7  -6    0.48    0.08
   3   7  -6    0.36    0.06
   2  -7  -6   53.44    1.18
  -2  -7   6   55.07    1.07
   2   7  -6   54.59    1.10
   1  -7  -6   25.59    0.62
  -1  -7   6   25.35    0.54
   1   7  -6   25.34    0.57
   0  -7   6    3.87    0.14
   0  -7  -6    4.08    0.10
   0  -7  -6    3.98    0.10
   0   7  -6    3.56    0.16
   1  -7   6    3.28    0.13
  -1  -7  -6    3.17    0.10
  -1  -7  -6    3.35    0.10
  -1  -7  -6    3.24    0.10
   2  -7   6   14.52    0.34
  -2  -7  -6   13.86    0.31
  -2  -7  -6   13.59    0.32
  -2  -7  -6   13.69    0.33
   3  -7   6    1.30    0.10
  -3  -7  -6    1.44    0.09
  -3  -7  -6    1.47    0.08
  -3  -7  -6    1.45    0.09
  -4  -7  -6    2.47    0.13
  -4  -7  -6    2.51    0.12
  -4  -7  -6    2.80    0.13
   4  -7   6    2.86    0.13
  -4   7  -6    2.71    0.15
   5  -7   6    0.79    0.09
  -5  -7  -6    0.59    0.08
  -5  -7  -6    0.62    0.08
  -5   7  -6    0.75    0.10
  -6  -7  -6    5.52    0.22
  -6  -7  -6    5.59    0.22
   6  -7   6    5.68    0.22
  -6   7  -6    5.77    0.23
  -7  -7  -6    6.62    0.25
  -7   7  -6    6.22    0.26
   8  -7   6   -0.02    0.06
  -8  -7  -6    0.09    0.08
  -8   7  -6    0.06    0.08
  -9  -7  -6    0.95    0.13
  -9   7  -6    0.99    0.14
  12  -8  -6    0.17    0.08
  12   8  -6    0.31    0.11
  12   8  -6    0.17    0.10
  11  -8  -6    1.85    0.14
  11   8  -6    1.97    0.19
  11   8  -6    1.76    0.18
  10  -8  -6    0.18    0.06
  10   8  -6    0.03    0.07
  10   8  -6    0.13    0.08
   9  -8  -6    4.66    0.18
  -9  -8   6    4.35    0.19
   9   8  -6    4.42    0.22
   9   8  -6    4.87    0.23
   8  -8  -6    2.03    0.11
  -8  -8   6    2.17    0.13
   8  -8  -6    1.86    0.11
   8   8  -6    1.73    0.14
   8   8  -6    1.91    0.15
  -7  -8   6    3.89    0.17
   7  -8  -6    3.98    0.14
   7  -8  -6    3.99    0.14
   7   8  -6    3.73    0.18
   6  -8  -6   -0.01    0.02
   6  -8  -6    0.07    0.03
   6  -8  -6   -0.07    0.05
  -6  -8   6    0.01    0.04
   6   8  -6   -0.01    0.03
   6   8  -6    0.10    0.06
   5  -8  -6   13.75    0.30
  -5  -8   6   14.26    0.35
   5  -8  -6   13.83    0.31
   5  -8  -6   13.27    0.40
   5   8  -6   14.05    0.34
   4  -8  -6   42.96    0.85
   4  -8  -6   44.44    0.99
   4  -8  -6   43.71    0.83
  -4  -8   6   44.70    0.90
   4   8  -6   44.31    0.93
  -3  -8   6    1.86    0.10
   3  -8  -6    1.70    0.13
  -2  -8   6    1.02    0.08
   2  -8  -6    1.04    0.11
  -1  -8   6    5.64    0.18
   1  -8  -6    5.50    0.22
   0  -8  -6   38.77    0.77
   0  -8  -6   39.79    0.75
   0  -8   6   39.67    0.81
  -1  -8  -6    2.73    0.10
  -1  -8  -6    2.70    0.09
   1  -8   6    2.68    0.13
  -1  -8  -6    2.74    0.10
   2  -8   6    5.23    0.18
  -2  -8  -6    5.26    0.16
  -2  -8  -6    5.14    0.16
  -2  -8  -6    5.31    0.17
  -3  -8  -6    0.29    0.05
   3  -8   6    0.46    0.07
  -3  -8  -6    0.43    0.06
  -3  -8  -6    0.30    0.05
   4  -8   6    0.02    0.04
  -4  -8  -6    0.01    0.04
  -4  -8  -6    0.06    0.04
  -4  -8  -6    0.07    0.04
  -4   8  -6    0.04    0.06
   5  -8   6    2.48    0.14
  -5  -8  -6    2.29    0.14
  -5  -8  -6    2.26    0.13
  -5   8  -6    2.28    0.15
  -6  -8  -6    0.23    0.07
  -6  -8  -6    0.15    0.06
   6  -8   6    0.16    0.07
  -6   8  -6    0.22    0.08
  -7  -8  -6    5.00    0.22
   7  -8   6    4.90    0.22
  -7   8  -6    4.81    0.23
   8  -8   6    0.64    0.10
  -8  -8  -6    0.64    0.11
  -8   8  -6    0.80    0.12
   9  -8   6    2.62    0.19
  -9  -8  -6    2.43    0.19
  -9   8  -6    2.68    0.19
  12  -9  -6    0.15    0.08
  12   9  -6    0.20    0.10
  12   9  -6    0.16    0.09
  11  -9  -6    0.39    0.09
  11   9  -6    0.46    0.11
  11   9  -6    0.42    0.11
  10  -9  -6    0.36    0.08
  10   9  -6    0.45    0.10
  10   9  -6    0.19    0.09
   9  -9  -6    0.62    0.08
   9   9  -6    0.62    0.11
   8  -9  -6    7.41    0.23
  -8  -9   6    7.45    0.25
   8  -9  -6    7.29    0.23
   8   9  -6    7.64    0.29
   7  -9  -6    4.52    0.16
  -7  -9   6    4.75    0.19
   7  -9  -6    4.34    0.16
   7   9  -6    4.89    0.22
   6  -9  -6    2.74    0.11
  -6  -9   6    2.73    0.14
   6  -9  -6    2.63    0.11
   6   9  -6    2.67    0.16
   5  -9  -6    7.06    0.18
  -5  -9   6    7.29    0.23
   5  -9  -6    7.03    0.18
   5  -9  -6    6.97    0.26
   5   9  -6    6.88    0.20
   4  -9  -6    0.83    0.05
   4  -9  -6    0.96    0.11
  -4  -9   6    0.81    0.08
   4  -9  -6    0.75    0.05
   4   9  -6    0.71    0.07
   3  -9  -6    1.31    0.12
  -3  -9   6    1.18    0.10
   3  -9  -6    1.15    0.05
   3  -9  -6    1.12    0.05
  -2  -9   6    2.92    0.13
   2  -9  -6    2.83    0.15
   2  -9  -6    2.81    0.08
   1  -9  -6    2.33    0.07
   1  -9  -6    2.57    0.15
   1  -9  -6    2.44    0.08
  -1  -9   6    2.37    0.12
   0  -9   6   44.46    0.91
   0  -9  -6   45.00    0.89
   0  -9  -6   45.30    0.89
   0  -9  -6   45.54    0.86
   0   9  -6   44.20    1.02
  -1  -9  -6   11.65    0.29
   1  -9   6   12.47    0.32
  -1  -9  -6   11.91    0.28
  -1  -9  -6   12.20    0.28
  -1   9  -6   11.88    0.34
  -2  -9  -6   11.52    0.29
  -2  -9  -6   11.29    0.28
  -2  -9  -6   11.59    0.29
   2  -9   6   11.55    0.31
  -3  -9  -6    3.97    0.15
   3  -9   6    4.24    0.17
  -3  -9  -6    3.82    0.15
  -3  -9  -6    4.06    0.15
  -3   9  -6    4.09    0.18
   4  -9   6    1.59    0.11
  -4  -9  -6    1.49    0.11
  -4  -9  -6    1.58    0.11
  -4  -9  -6    1.62    0.11
  -4   9  -6    1.50    0.13
  -5  -9  -6    0.11    0.06
  -5  -9  -6    0.04    0.05
   5  -9   6   -0.04    0.05
  -5   9  -6    0.11    0.07
  -6  -9  -6    0.84    0.10
  -6  -9  -6    0.92    0.10
   6  -9   6    0.85    0.11
  -6   9  -6    1.02    0.12
   7  -9   6    1.80    0.15
  -7  -9  -6    1.76    0.15
  -7   9  -6    2.15    0.17
  -8  -9  -6    0.82    0.12
   8  -9   6    0.88    0.12
  -8   9  -6    0.90    0.13
  -9  -9  -6    2.62    0.20
   9  -9   6    2.47    0.18
  -9   9  -6    2.66    0.20
  11 -10  -6    1.18    0.12
  11  10  -6    1.10    0.15
  10 -10  -6   -0.05    0.05
  10  10  -6    0.02    0.08
   9 -10  -6    3.90    0.17
   9  10  -6    4.33    0.23
   8 -10  -6   12.81    0.34
   8  10  -6   13.60    0.41
   7 -10  -6    5.65    0.18
   7 -10  -6    5.46    0.18
  -7 -10   6    6.04    0.22
   7  10  -6    5.66    0.24
   6 -10  -6    9.71    0.25
  -6 -10   6    9.87    0.30
   6 -10  -6   10.20    0.26
   6  10  -6    9.73    0.32
   5 -10  -6    0.70    0.06
  -5 -10   6    0.48    0.08
   5 -10  -6    0.40    0.08
   5 -10  -6    0.46    0.05
   5  10  -6    0.43    0.09
   4 -10  -6   11.70    0.35
   4 -10  -6   10.59    0.26
  -4 -10   6   11.69    0.32
  -3 -10   6   22.58    0.52
   3 -10  -6   22.47    0.45
   3 -10  -6   22.07    0.46
   3 -10  -6   22.69    0.57
   3  10  -6   22.26    0.56
   2 -10  -6   15.94    0.44
   2 -10  -6   16.19    0.34
  -2 -10   6   16.30    0.40
   2 -10  -6   15.73    0.34
   2  10  -6   16.14    0.44
   1 -10  -6    4.60    0.20
  -1 -10   6    4.39    0.18
   1 -10  -6    4.38    0.12
   1 -10  -6    4.56    0.13
   1 -10  -6    4.34    0.13
   1  10  -6    4.24    0.19
   0 -10  -6   47.16    0.89
   0 -10  -6   47.62    0.92
   0 -10  -6   46.61    1.03
   0 -10   6   46.03    0.95
   0 -10  -6   46.39    0.93
   0  10  -6   42.44    1.01
  -1 -10  -6    4.29    0.15
   1 -10   6    4.22    0.17
  -1 -10  -6    4.23    0.14
  -1 -10  -6    4.31    0.14
  -1  10  -6    4.37    0.19
   2 -10   6    0.06    0.05
  -2 -10  -6    0.02    0.04
  -2 -10  -6    0.00    0.03
  -2 -10  -6   -0.02    0.03
  -2  10  -6    0.04    0.05
  -3 -10  -6    0.04    0.04
   3 -10   6    0.15    0.06
  -3 -10  -6    0.08    0.04
  -3 -10  -6    0.12    0.05
  -3  10  -6    0.08    0.06
  -4 -10  -6    0.02    0.04
  -4 -10  -6    0.04    0.04
   4 -10   6    0.06    0.06
  -4 -10  -6   -0.01    0.04
  -4  10  -6   -0.04    0.05
  -5 -10  -6   13.10    0.37
  -5 -10  -6   13.40    0.38
   5 -10   6   13.76    0.38
  -5  10  -6   13.65    0.40
  -6 -10  -6    0.01    0.05
  -6 -10  -6    0.01    0.06
   6 -10   6    0.00    0.06
  -6  10  -6    0.01    0.07
   7 -10   6    0.43    0.09
  -7 -10  -6    0.27    0.08
  -7  10  -6    0.36    0.10
   8 -10   6    2.82    0.18
  -8 -10  -6    2.54    0.19
  -8  10  -6    2.72    0.20
  11 -11  -6    1.50    0.14
  11  11  -6    1.74    0.18
  10 -11  -6    3.05    0.17
  10  11  -6    3.16    0.21
   9 -11  -6    3.13    0.16
  -9 -11   6    3.16    0.18
   9  11  -6    3.01    0.20
   8 -11  -6    5.03    0.19
   8  11  -6    4.84    0.23
   7 -11  -6    0.32    0.06
   7 -11  -6    0.31    0.06
  -7 -11   6    0.30    0.08
   7  11  -6    0.29    0.09
  -6 -11   6   10.50    0.32
   6 -11  -6   10.68    0.28
   6 -11  -6   11.04    0.28
   6  11  -6   10.84    0.35
   5 -11  -6   19.48    0.44
   5 -11  -6   19.81    0.43
  -5 -11   6   20.12    0.49
   5 -11  -6   19.63    0.52
   5  11  -6   19.23    0.51
   4 -11  -6    0.88    0.06
   4 -11  -6    0.83    0.07
  -4 -11   6    0.95    0.10
   4 -11  -6    0.85    0.11
   4  11  -6    0.86    0.11
  -3 -11   6   23.80    0.56
   3 -11  -6   25.20    0.62
   3 -11  -6   24.52    0.52
   3  11  -6   24.81    0.59
   2 -11  -6   92.63    1.82
  -2 -11   6   93.77    1.82
   2 -11  -6   95.87    1.95
   2  11  -6   92.72    1.85
  -1 -11   6   -0.17    0.04
   1 -11  -6    0.03    0.03
   1 -11  -6   -0.02    0.05
   1  11  -6   -0.04    0.05
   0 -11  -6    7.33    0.20
   0 -11  -6    7.43    0.21
   0 -11  -6    7.41    0.20
   0 -11  -6    7.20    0.26
   0 -11   6    7.45    0.24
   0  11  -6    6.99    0.25
  -1 -11  -6   -0.01    0.03
  -1 -11  -6   -0.02    0.04
   1 -11   6   -0.08    0.04
  -1 -11  -6   -0.04    0.02
  -1 -11  -6    0.04    0.03
  -1  11  -6   -0.02    0.05
  -2 -11  -6    0.12    0.04
  -2 -11  -6    0.15    0.05
  -2 -11  -6    0.16    0.04
   2 -11   6    0.08    0.05
  -2  11  -6    0.07    0.06
  -3 -11  -6    7.61    0.25
  -3 -11  -6    8.19    0.24
   3 -11   6    7.96    0.26
  -3 -11  -6    7.74    0.24
  -3  11  -6    7.54    0.27
  -4 -11  -6    3.49    0.16
   4 -11   6    3.32    0.17
  -4 -11  -6    3.78    0.17
  -4  11  -6    3.69    0.19
  -5 -11  -6   16.40    0.45
   5 -11   6   16.46    0.44
  -5 -11  -6   16.86    0.44
  -5  11  -6   17.17    0.47
  -6 -11  -6    0.26    0.08
   6 -11   6    0.23    0.08
  -6 -11  -6    0.12    0.06
  -6  11  -6    0.19    0.08
  -7 -11  -6    5.22    0.24
   7 -11   6    4.78    0.22
  -7  11  -6    4.43    0.24
   8 -11   6    0.12    0.08
  -8 -11  -6    0.37    0.10
  -8  11  -6    0.51    0.11
  10 -12  -6    0.88    0.10
  10  12  -6    1.13    0.15
  -9 -12   6    0.53    0.10
   9 -12  -6    0.59    0.09
   9  12  -6    0.78    0.12
  -8 -12   6    1.72    0.15
   8 -12  -6    1.60    0.12
   8  12  -6    1.68    0.16
  -7 -12   6    0.73    0.10
   7 -12  -6    0.62    0.08
   7 -12  -6    0.50    0.07
   7  12  -6    0.58    0.11
   6 -12  -6    3.35    0.14
  -6 -12   6    3.35    0.18
   6 -12  -6    3.31    0.14
   6  12  -6    3.62    0.20
   5 -12  -6    0.02    0.03
  -5 -12   6    0.03    0.06
   5 -12  -6    0.03    0.04
   5  12  -6    0.06    0.06
   4 -12  -6    3.69    0.14
   4 -12  -6    4.08    0.14
   4 -12  -6    3.68    0.18
  -4 -12   6    3.70    0.18
   4  12  -6    3.83    0.19
   3 -12  -6    8.70    0.22
   3 -12  -6    8.69    0.29
  -3 -12   6    8.65    0.27
   3 -12  -6    8.51    0.23
   3  12  -6    8.43    0.29
  -2 -12   6    1.41    0.11
   2 -12  -6    1.28    0.13
   2 -12  -6    1.25    0.08
   2 -12  -6    1.38    0.08
   2  12  -6    1.25    0.12
   1 -12  -6    9.38    0.24
   1 -12  -6    9.18    0.31
  -1 -12   6    9.35    0.29
   1 -12  -6    9.48    0.25
   1  12  -6    8.92    0.30
   0 -12  -6    3.61    0.14
   0 -12  -6    3.71    0.14
   0 -12  -6    3.83    0.18
   0 -12   6    3.69    0.17
   0  12  -6    3.51    0.18
   1 -12   6    9.62    0.29
  -1 -12  -6    9.13    0.25
  -1 -12  -6    9.52    0.27
  -1  12  -6    9.09    0.30
  -2 -12  -6    0.63    0.08
  -2 -12  -6    0.76    0.08
   2 -12   6    0.81    0.10
  -2 -12  -6    0.76    0.08
  -2  12  -6    0.60    0.10
  -3 -12  -6   23.03    0.55
  -3 -12  -6   22.48    0.56
   3 -12   6   23.52    0.56
  -3 -12  -6   23.39    0.54
  -3  12  -6   23.38    0.58
  -4 -12  -6    1.60    0.13
   4 -12   6    1.64    0.14
  -4 -12  -6    1.63    0.12
  -4  12  -6    1.72    0.15
  -5 -12  -6    0.06    0.05
   5 -12   6    0.13    0.07
  -5 -12  -6    0.00    0.06
  -5  12  -6    0.10    0.08
   6 -12   6   11.54    0.36
  -6 -12  -6   11.47    0.36
  -6  12  -6   10.94    0.37
   7 -12   6    2.20    0.17
  -7 -12  -6    2.95    0.19
  -7  12  -6    2.62    0.19
  10 -13  -6    1.55    0.14
  10  13  -6    1.62    0.17
  -9 -13   6    1.05    0.13
   9 -13  -6    1.14    0.12
   9  13  -6    0.78    0.13
   8 -13  -6    0.03    0.06
  -8 -13   6    0.05    0.06
   8  13  -6   -0.01    0.08
   7 -13  -6   17.57    0.43
  -7 -13   6   16.78    0.46
   7  13  -6   17.00    0.50
  -6 -13   6   16.10    0.44
   6 -13  -6   15.41    0.38
   6 -13  -6   15.43    0.40
   6  13  -6   15.43    0.46
   5 -13  -6   18.00    0.43
   5 -13  -6   18.33    0.44
  -5 -13   6   18.89    0.49
   5  13  -6   19.02    0.51
   4 -13  -6    3.73    0.14
  -4 -13   6    3.45    0.18
   4 -13  -6    3.74    0.14
   4 -13  -6    3.86    0.19
   4  13  -6    3.49    0.19
   3 -13  -6    1.73    0.14
  -3 -13   6    1.78    0.13
   3 -13  -6    1.97    0.10
   3 -13  -6    1.88    0.10
   3  13  -6    2.13    0.15
   2 -13  -6    0.00    0.06
   2 -13  -6    0.13    0.04
  -2 -13   6    0.02    0.05
   2 -13  -6    0.05    0.04
   2  13  -6    0.04    0.06
   1 -13  -6   -0.02    0.03
   1 -13  -6   -0.02    0.04
   1 -13  -6   -0.01    0.05
  -1 -13   6   -0.02    0.05
   1  13  -6   -0.04    0.05
   0 -13  -6   26.56    0.66
   0 -13  -6   26.78    0.61
   0 -13  -6   26.45    0.58
   0 -13   6   27.34    0.63
   0  13  -6   26.57    0.64
   1 -13   6    2.56    0.16
  -1 -13  -6    2.53    0.13
  -1 -13  -6    2.73    0.14
  -1  13  -6    2.68    0.17
  -2 -13  -6   36.57    0.78
  -2 -13  -6   36.17    0.86
   2 -13   6   36.95    0.81
  -2 -13  -6   36.41    0.81
  -2  13  -6   36.76    0.83
   3 -13   6   19.90    0.51
  -3 -13  -6   20.17    0.49
  -3  13  -6   19.64    0.53
  -4 -13  -6    2.92    0.16
  -4 -13  -6    3.18    0.17
   4 -13   6    2.98    0.18
  -4  13  -6    3.30    0.19
  -5 -13  -6    6.63    0.26
   5 -13   6    6.60    0.26
  -5 -13  -6    6.45    0.25
  -5  13  -6    6.47    0.27
   6 -13   6   -0.05    0.07
  -6 -13  -6    0.04    0.07
  -6  13  -6    0.08    0.08
  -7 -13  -6    0.03    0.07
   7 -13   6   -0.01    0.07
  -7  13  -6   -0.02    0.08
  -9 -14   6    0.28    0.09
   9 -14  -6    0.48    0.09
   9  14  -6    0.30    0.10
  -8 -14   6    0.67    0.11
   8 -14  -6    0.58    0.09
   8  14  -6    0.55    0.12
  -7 -14   6    4.89    0.23
   7 -14  -6    4.68    0.19
   7  14  -6    4.80    0.25
   6 -14  -6    1.44    0.12
  -6 -14   6    1.49    0.14
   6  14  -6    1.63    0.16
  -5 -14   6    4.01    0.21
   5 -14  -6    3.80    0.16
   5 -14  -6    3.92    0.16
   5  14  -6    4.04    0.22
  -4 -14   6    0.08    0.07
   4 -14  -6    0.12    0.05
   4 -14  -6    0.15    0.05
   4  14  -6    0.20    0.08
  -3 -14   6    6.64    0.25
   3 -14  -6    6.39    0.21
   3 -14  -6    6.40    0.20
   3 -14  -6    6.20    0.25
   3  14  -6    6.64    0.27
  -2 -14   6   11.01    0.33
   2 -14  -6   11.06    0.34
   2 -14  -6   10.49    0.30
   2 -14  -6   10.22    0.28
   2  14  -6   10.87    0.35
   1 -14  -6    0.17    0.07
   1 -14  -6    0.01    0.04
  -1 -14   6    0.08    0.06
   1 -14  -6   -0.03    0.04
   1  14  -6    0.14    0.07
   0 -14  -6    9.07    0.28
   0 -14   6    9.60    0.31
   0 -14  -6    9.61    0.31
   0 -14  -6    9.25    0.27
   0  14  -6    9.00    0.31
  -1 -14  -6    9.26    0.27
   1 -14   6    9.21    0.31
  -1 -14  -6    8.79    0.28
  -1 -14  -6    9.74    0.32
  -1  14  -6    9.30    0.32
  -2 -14  -6    5.81    0.22
   2 -14   6    5.97    0.24
  -2  14  -6    6.12    0.26
  -3 -14  -6    1.20    0.11
   3 -14   6    1.07    0.12
  -3  14  -6    1.09    0.13
  -4 -14  -6    1.13    0.12
   4 -14   6    1.08    0.12
  -4  14  -6    1.06    0.13
  -5 -14  -6    0.05    0.07
   5 -14   6    0.19    0.08
  -5  14  -6    0.35    0.09
   6 -14   6    0.76    0.12
  -6 -14  -6    0.52    0.10
  -6  14  -6    0.55    0.12
  -8 -15   6    8.32    0.31
   8 -15  -6    8.32    0.28
   8  15  -6    8.48    0.35
  -7 -15   6    0.31    0.09
   7  15  -6    0.43    0.11
   6 -15  -6    0.12    0.06
  -6 -15   6    0.13    0.08
   6  15  -6    0.12    0.09
  -5 -15   6   22.57    0.58
   5 -15  -6   21.88    0.52
   5  15  -6   22.83    0.60
   4 -15  -6    1.63    0.12
  -4 -15   6    1.88    0.15
   4 -15  -6    1.59    0.12
   4  15  -6    1.64    0.16
   3 -15  -6    1.53    0.11
   3 -15  -6    1.30    0.11
   3 -15  -6    1.50    0.13
  -3 -15   6    1.43    0.14
   3  15  -6    1.24    0.14
   2 -15  -6   15.05    0.37
  -2 -15   6   14.36    0.42
   2 -15  -6   15.15    0.39
   2 -15  -6   14.21    0.42
   2  15  -6   15.23    0.44
   1 -15  -6    0.81    0.09
   1 -15  -6    0.85    0.11
   1 -15  -6    0.84    0.09
  -1 -15   6    0.65    0.10
   1  15  -6    0.53    0.10
   0 -15   6   27.31    0.66
   0 -15  -6   26.24    0.64
   0 -15  -6   27.85    0.62
   0  15  -6   28.42    0.68
   1 -15   6    6.29    0.25
  -1 -15  -6    6.67    0.23
  -1  15  -6    6.70    0.27
  -2 -15  -6    2.48    0.15
   2 -15   6    2.33    0.16
  -2  15  -6    2.55    0.17
  -3 -15  -6   -0.02    0.06
   3 -15   6    0.02    0.07
  -3  15  -6   -0.10    0.06
  -4 -15  -6    2.04    0.15
   4 -15   6    2.03    0.16
  -4  15  -6    2.05    0.17
   5 -15   6    0.23    0.09
  -5 -15  -6    0.15    0.08
  -5  15  -6    0.08    0.09
  -6 -15  -6    0.21    0.09
   6 -15   6    0.00    0.08
  -6  15  -6    0.02    0.09
  -8 -16   6    5.22    0.26
   8 -16  -6    5.36    0.23
   8  16  -6    5.15    0.28
  -7 -16   6    3.71    0.22
   7 -16  -6    3.31    0.18
   7  16  -6    3.39    0.23
  -6 -16   6    4.90    0.24
   6  16  -6    4.63    0.25
  -5 -16   6    0.89    0.12
   5 -16  -6    0.85    0.10
   5  16  -6    0.77    0.13
  -4 -16   6    5.35    0.24
   4 -16  -6    5.34    0.21
   4  16  -6    5.44    0.26
   3 -16  -6    0.24    0.07
  -3 -16   6    0.29    0.09
   3  16  -6    0.18    0.09
  -2 -16   6    6.19    0.26
   2 -16  -6    6.54    0.22
   2  16  -6    6.02    0.27
   1 -16  -6    1.37    0.12
  -1 -16   6    1.22    0.13
   1  16  -6    1.62    0.16
   0 -16   6    4.87    0.23
   0 -16  -6    5.05    0.20
   0  16  -6    5.19    0.24
   1 -16   6    0.09    0.07
  -1 -16  -6    0.19    0.07
  -1  16  -6    0.02    0.07
  -2 -16  -6    1.31    0.12
   2 -16   6    1.00    0.13
  -2  16  -6    1.06    0.13
  -3 -16  -6    6.88    0.26
   3 -16   6    6.81    0.28
  -3  16  -6    6.99    0.29
   4 -16   6    0.01    0.08
  -4 -16  -6   -0.05    0.06
  -4  16  -6   -0.01    0.08
   5 -16   6    4.71    0.24
  -5 -16  -6    4.83    0.24
  -5  16  -6    5.06    0.26
  -7 -17   6    2.35    0.18
   7 -17  -6    2.23    0.16
   7  17  -6    2.36    0.21
  -6 -17   6    2.14    0.18
   6 -17  -6    1.80    0.14
   6  17  -6    2.09    0.19
   5 -17  -6    0.03    0.06
  -5 -17   6    0.00    0.07
   5  17  -6   -0.04    0.07
  -4 -17   6   -0.05    0.07
   4 -17  -6    0.03    0.06
   4  17  -6   -0.08    0.07
  -3 -17   6   16.08    0.47
   3 -17  -6   15.24    0.41
   3  17  -6   16.37    0.48
  -2 -17   6    1.84    0.17
   2 -17  -6    1.73    0.13
   2  17  -6    1.57    0.16
  -1 -17   6    1.67    0.16
   1 -17  -6    1.43    0.12
   1  17  -6    1.47    0.15
   0 -17  -6    9.92    0.32
   0 -17   6    9.51    0.34
   0  17  -6   10.01    0.36
   1 -17   6    7.24    0.29
  -1  17  -6    6.97    0.29
   2 -17   6    1.77    0.17
  -2 -17  -6    1.96    0.16
  -2  17  -6    1.84    0.17
   3 -17   6    0.19    0.09
  -3 -17  -6    0.04    0.07
  -3  17  -6    0.16    0.09
  -4 -17  -6    0.14    0.08
   4 -17   6    0.03    0.09
  -4  17  -6    0.02    0.09
   5 -18  -6    0.15    0.07
  -5 -18   6   -0.06    0.07
   5  18  -6    0.14    0.08
  -4 -18   6    0.12    0.08
   4 -18  -6    0.10    0.06
   4  18  -6    0.11    0.08
  -3 -18   6    1.11    0.14
   3 -18  -6    0.99    0.11
   3  18  -6    1.15    0.15
   2 -18  -6    2.21    0.15
  -2 -18   6    2.30    0.18
   2  18  -6    2.39    0.19
   1 -18  -6    8.80    0.30
  -1 -18   6    8.86    0.33
   1  18  -6    8.86    0.34
   0 -18   6    2.94    0.20
   0 -18  -6    3.09    0.18
   0  18  -6    3.00    0.20
  -1 -18  -6   -0.06    0.06
   1 -18   6   -0.05    0.08
  -1  18  -6    0.00    0.08
  -2 -18  -6    6.39    0.26
   2 -18   6    5.93    0.28
  -2  18  -6    6.39    0.28
   2 -19  -6   -0.04    0.06
  -2 -19   6    0.04    0.08
   2  19  -6    0.04    0.08
   1 -19  -6    2.09    0.16
  -1 -19   6    2.32    0.18
   1  19  -6    2.45    0.19
  13   0  -7   -0.09    0.08
  12   0  -7   -0.01    0.07
  11   0  -7   -0.01    0.06
  10   0  -7   -0.06    0.05
   9   0  -7   -0.08    0.05
   8   0  -7   -0.07    0.05
   8   0  -7   -0.05    0.04
   8   0  -7    0.01    0.04
   7   0  -7    0.01    0.05
   7   0  -7   -0.02    0.04
   6   0  -7    0.00    0.04
   6   0  -7    0.06    0.03
   5   0  -7    0.09    0.05
   5   0  -7    0.01    0.03
   4   0  -7   -0.01    0.02
   4   0  -7    0.01    0.02
   4   0  -7   -0.02    0.03
   3   0  -7    0.03    0.02
   3   0  -7    0.00    0.02
   3   0  -7    0.01    0.02
   2   0  -7    0.05    0.02
   2   0  -7    0.01    0.02
   1   0  -7    0.01    0.02
   1   0  -7    0.00    0.02
   0   0  -7    0.07    0.03
   0   0  -7    0.07    0.02
  -1   0  -7    0.02    0.03
  -1   0  -7    0.06    0.03
  -2   0  -7    0.08    0.03
  -2   0  -7    0.07    0.03
  -3   0  -7    0.05    0.03
  -3   0  -7    0.04    0.04
  -4   0  -7    0.06    0.04
  -4   0  -7    0.07    0.05
  -5   0  -7   -0.02    0.05
  -5   0  -7   -0.03    0.06
  -6   0  -7    0.03    0.06
  -6   0  -7    0.02    0.05
  -7   0  -7    0.06    0.06
  -8   0  -7    0.06    0.07
  -9   0  -7    0.03    0.07
  13  -1  -7    1.30    0.15
  13   1  -7    1.18    0.15
  12  -1  -7    0.49    0.10
  12   1  -7    0.30    0.10
  11  -1  -7    0.26    0.08
  11   1  -7    0.36    0.09
  10  -1  -7    2.42    0.15
  10   1  -7    1.96    0.15
  10   1  -7    2.06    0.15
   9  -1  -7   17.32    0.43
   9   1  -7   16.77    0.43
   9   1  -7   16.76    0.45
   8  -1  -7    0.21    0.05
   8  -1  -7    0.27    0.05
   8   1  -7    0.24    0.06
   8   1  -7    0.23    0.06
   8   1  -7    0.27    0.06
   7  -1  -7   32.42    0.67
   7  -1  -7   32.52    0.76
   7   1  -7   31.66    0.68
   7   1  -7   31.51    0.74
   7   1  -7   31.92    0.70
   6  -1  -7    4.03    0.18
   6  -1  -7    4.28    0.14
   6   1  -7    4.29    0.15
   6   1  -7    3.79    0.18
   6   1  -7    4.29    0.15
   5  -1  -7    7.27    0.18
   5  -1  -7    6.89    0.25
   5   1  -7    6.94    0.20
   5   1  -7    7.02    0.25
   5   1  -7    7.02    0.19
   4  -1  -7    0.06    0.02
   4  -1  -7    0.10    0.02
   4  -1  -7    0.04    0.05
   4   1  -7    0.04    0.03
   4   1  -7    0.06    0.03
   4   1  -7    0.06    0.05
   3  -1  -7   68.72    1.25
   3  -1  -7   68.97    1.25
   3  -1  -7   65.74    1.44
   3   1  -7   66.92    1.33
   3   1  -7   69.82    1.29
   2  -1  -7    2.37    0.06
   2  -1  -7    2.44    0.06
   2   1  -7    2.25    0.09
   2   1  -7    2.45    0.09
   1  -1  -7    2.12    0.07
   1   1  -7    1.86    0.08
   1   1  -7    2.01    0.08
   0  -1  -7   36.97    0.72
   0  -1  -7   35.23    0.69
   0  -1  -7   36.10    0.70
   0   1  -7   35.42    0.71
   0   1  -7   36.07    0.74
  -1  -1  -7   47.01    0.95
  -1  -1  -7   47.19    0.91
  -1   1  -7   47.03    0.97
  -1   1  -7   47.91    0.93
  -2  -1  -7   71.83    1.42
  -2  -1  -7   72.09    1.37
  -2   1  -7   70.57    1.43
  -2   1  -7   71.99    1.38
  -3  -1  -7   38.37    0.78
  -3  -1  -7   37.98    0.80
  -3   1  -7   37.96    0.78
  -3   1  -7   37.77    0.81
  -4  -1  -7   16.34    0.41
  -4  -1  -7   16.60    0.40
  -4   1  -7   16.29    0.40
  -4   1  -7   16.90    0.41
  -5  -1  -7   13.71    0.37
  -5  -1  -7   14.22    0.37
  -5   1  -7   13.86    0.38
  -5   1  -7   14.24    0.37
  -6  -1  -7   25.76    0.62
  -6  -1  -7   26.55    0.61
  -6   1  -7   26.75    0.61
  -6   1  -7   25.11    0.62
  -7  -1  -7    0.67    0.10
  -7   1  -7    0.66    0.10
  -8  -1  -7    0.01    0.06
  -8   1  -7    0.14    0.08
  -9  -1  -7    0.12    0.08
  -9   1  -7   -0.04    0.06
  13  -2  -7   -0.06    0.07
  13   2  -7   -0.04    0.08
  12  -2  -7    0.89    0.12
  12   2  -7    0.95    0.13
  11  -2  -7    0.32    0.08
  11   2  -7    0.47    0.10
  10  -2  -7    0.10    0.06
  10   2  -7    0.05    0.06
  10   2  -7   -0.02    0.05
   9  -2  -7    4.29    0.17
   9   2  -7    4.51    0.20
   9   2  -7    4.17    0.19
   8  -2  -7    3.43    0.14
   8  -2  -7    3.60    0.15
   8   2  -7    3.54    0.16
   8   2  -7    3.54    0.17
   7  -2  -7   15.70    0.44
   7  -2  -7   15.89    0.37
   7   2  -7   16.06    0.41
   7   2  -7   16.53    0.43
   7   2  -7   15.84    0.39
   6  -2  -7    0.03    0.03
   6  -2  -7    0.05    0.06
   6   2  -7   -0.01    0.03
   6   2  -7    0.05    0.04
   6   2  -7   -0.04    0.04
   5  -2  -7    0.24    0.06
   5  -2  -7    0.15    0.03
   5   2  -7    0.21    0.04
   5   2  -7    0.14    0.05
   5   2  -7    0.21    0.04
   4  -2  -7    1.04    0.04
   4  -2  -7    1.00    0.04
   4  -2  -7    1.12    0.12
   4   2  -7    1.04    0.07
   4   2  -7    1.07    0.07
   4   2  -7    0.92    0.10
   3  -2  -7   13.21    0.38
   3   2  -7   12.60    0.30
   3   2  -7   12.73    0.30
   3   2  -7   13.08    0.30
   2   2  -7   36.91    0.76
   2   2  -7   36.52    0.73
   1   2  -7   42.51    0.83
   1   2  -7   41.84    0.86
   0  -2  -7   72.08    1.44
   0  -2  -7   74.92    1.38
   0  -2  -7   75.57    1.38
   0   2  -7   75.65    1.42
   0   2  -7   73.51    1.48
  -1  -2  -7    2.13    0.08
  -1  -2  -7    2.12    0.08
  -1   2  -7    2.20    0.10
  -1   2  -7    2.04    0.10
  -2  -2  -7    3.39    0.12
   2  -2   7    3.37    0.10
  -2  -2  -7    3.13    0.11
  -2   2  -7    3.16    0.13
  -2   2  -7    3.39    0.13
   3  -2   7    0.05    0.03
  -3  -2  -7    0.03    0.03
  -3  -2  -7    0.00    0.04
  -3   2  -7    0.02    0.04
  -3   2  -7    0.05    0.03
  -4  -2  -7   26.57    0.58
  -4  -2  -7   26.30    0.59
  -4   2  -7   26.73    0.61
  -4   2  -7   26.32    0.59
  -5  -2  -7    9.71    0.29
  -5  -2  -7   10.05    0.30
  -5   2  -7   10.15    0.30
  -5   2  -7   10.32    0.31
  -6  -2  -7   14.05    0.38
  -6  -2  -7   13.99    0.38
  -6   2  -7   12.96    0.38
  -7  -2  -7    0.06    0.06
  -7   2  -7    0.09    0.07
  -8  -2  -7    4.94    0.22
  -8   2  -7    4.40    0.22
  -9  -2  -7    0.17    0.08
  -9   2  -7   -0.05    0.07
  13  -3  -7    0.20    0.09
  13   3  -7    0.18    0.09
  12  -3  -7    0.54    0.10
  12   3  -7    0.48    0.10
  11  -3  -7    0.13    0.07
  11   3  -7    0.28    0.09
  10  -3  -7    1.28    0.12
  10   3  -7    1.15    0.13
   9  -3  -7    0.90    0.09
   9  -3  -7    1.04    0.10
   9   3  -7    1.28    0.12
   9   3  -7    1.12    0.12
   8  -3  -7    7.31    0.21
   8  -3  -7    7.15    0.22
   8   3  -7    7.28    0.24
   8   3  -7    7.04    0.25
   7  -3  -7    0.91    0.07
   7  -3  -7    0.99    0.07
   7  -3  -7    1.14    0.12
   7   3  -7    0.97    0.10
   7   3  -7    1.04    0.10
   7   3  -7    0.88    0.10
   6  -3  -7   10.75    0.33
   6  -3  -7   10.24    0.24
   6   3  -7   10.77    0.32
   6   3  -7   10.12    0.28
   6   3  -7   10.50    0.29
   5  -3  -7    6.05    0.26
   5  -3  -7    6.40    0.15
   5   3  -7    6.61    0.23
   5   3  -7    6.32    0.20
   5   3  -7    6.49    0.20
   4   3  -7   28.95    0.64
   4   3  -7   30.02    0.62
   4   3  -7   29.28    0.69
   4   3  -7   30.07    0.62
   3   3  -7   72.82    1.36
   3   3  -7   69.10    1.41
   2   3  -7   26.77    0.55
   2   3  -7   25.70    0.57
   1   3  -7    0.70    0.07
   1   3  -7    0.72    0.07
   0  -3   7    4.29    0.10
   0  -3  -7    4.56    0.11
   0  -3  -7    4.68    0.11
   0   3  -7    4.37    0.16
   0   3  -7    4.25    0.15
  -1  -3  -7    0.55    0.04
  -1  -3  -7    0.51    0.04
   1  -3   7    0.50    0.04
  -1  -3  -7    0.56    0.04
  -1   3  -7    0.48    0.06
  -1   3  -7    0.51    0.06
  -2  -3  -7    0.79    0.06
   2  -3   7    0.90    0.06
  -2  -3  -7    0.75    0.06
  -2   3  -7    0.80    0.07
  -2   3  -7    0.71    0.07
  -3  -3  -7   12.73    0.31
   3  -3   7   12.29    0.29
  -3  -3  -7   12.40    0.30
  -3   3  -7   12.65    0.33
  -3   3  -7   12.57    0.33
  -4  -3  -7    9.63    0.27
  -4  -3  -7    9.27    0.27
  -4   3  -7   10.45    0.30
  -4   3  -7    9.76    0.29
  -5  -3  -7   25.27    0.57
  -5  -3  -7   24.57    0.58
  -5   3  -7   25.35    0.60
  -5   3  -7   24.90    0.58
  -6  -3  -7    4.38    0.19
  -6  -3  -7    4.23    0.18
  -6   3  -7    3.78    0.19
  -7  -3  -7    0.30    0.07
  -7   3  -7    0.30    0.08
  -8  -3  -7    1.10    0.13
  -8   3  -7    0.80    0.11
  -9  -3  -7    2.11    0.17
  -9   3  -7    1.88    0.16
  13  -4  -7    0.50    0.11
  13   4  -7    0.40    0.11
  12  -4  -7    0.06    0.07
  12   4  -7    0.06    0.08
  11  -4  -7    0.59    0.10
  11   4  -7    0.61    0.11
  10  -4  -7    1.47    0.12
  10   4  -7    1.62    0.15
   9  -4  -7    1.75    0.12
   9  -4  -7    1.68    0.11
   9   4  -7    1.79    0.14
   9   4  -7    1.47    0.13
   8  -4  -7    3.84    0.15
   8  -4  -7    3.65    0.15
   8   4  -7    3.67    0.18
   8   4  -7    4.33    0.19
   7  -4  -7    2.53    0.11
   7  -4  -7    2.73    0.11
   7  -4  -7    2.47    0.15
   7   4  -7    2.30    0.14
   7   4  -7    2.60    0.14
   7   4  -7    2.58    0.14
   6  -4  -7   19.83    0.41
   6   4  -7   20.56    0.47
   6   4  -7   19.99    0.49
   6   4  -7   20.34    0.50
  -5  -4   7   49.47    0.93
   5  -4  -7   50.33    0.92
   5   4  -7   49.05    1.06
   5   4  -7   48.34    0.99
   5   4  -7   48.27    1.03
   5   4  -7   49.10    0.99
  -4  -4   7    5.42    0.13
   4   4  -7    5.32    0.18
   4   4  -7    5.27    0.20
   4   4  -7    5.35    0.18
  -3  -4   7   42.27    0.79
   3   4  -7   41.36    0.88
   3   4  -7   42.50    0.85
  -2  -4   7  147.41    2.75
   2   4  -7  149.76    2.80
   2   4  -7  152.14    2.91
  -1  -4   7  169.23    3.15
   1   4  -7  169.42    3.32
   1   4  -7  175.92    3.19
   0  -4  -7    4.46    0.09
   0  -4   7    3.77    0.11
   0   4  -7    3.94    0.16
   0   4  -7    3.83    0.15
  -1  -4  -7    0.08    0.02
   1  -4   7   -0.01    0.02
  -1  -4  -7    0.04    0.02
  -1  -4  -7    0.04    0.02
  -1   4  -7   -0.02    0.04
  -1   4  -7    0.01    0.04
  -2  -4  -7    0.94    0.06
   2  -4   7    1.01    0.07
  -2  -4  -7    1.04    0.06
  -2   4  -7    0.89    0.08
  -2   4  -7    0.97    0.08
  -3  -4  -7   22.30    0.47
  -3  -4  -7   21.17    0.48
  -3   4  -7   21.97    0.52
  -3   4  -7   21.58    0.51
  -4  -4  -7  122.00    2.34
  -4  -4  -7  122.50    2.43
  -4   4  -7  127.21    2.46
  -4   4  -7  123.37    2.37
  -5  -4  -7    0.39    0.07
  -5  -4  -7    0.35    0.07
  -5   4  -7    0.55    0.09
  -5   4  -7    0.48    0.09
  -6  -4  -7    1.21    0.11
  -6  -4  -7    1.28    0.12
  -6   4  -7    1.24    0.13
  -7  -4  -7    3.01    0.17
  -7   4  -7    3.03    0.18
  -8  -4  -7    0.72    0.11
  -8   4  -7    0.51    0.10
  -9  -4  -7    0.78    0.12
  -9   4  -7    0.83    0.13
  12  -5  -7    0.16    0.08
  12   5  -7    0.31    0.09
  11  -5  -7    6.03    0.24
  11   5  -7    5.61    0.26
  10  -5  -7    6.35    0.23
  10   5  -7    6.67    0.27
   9  -5  -7   11.00    0.30
   9  -5  -7   10.84    0.31
   9   5  -7   11.19    0.35
   8  -5  -7   30.95    0.65
   8  -5  -7   30.77    0.67
   8   5  -7   30.74    0.70
   8   5  -7   31.22    0.73
   7  -5  -7    2.04    0.09
   7  -5  -7    1.84    0.09
   7  -5  -7    2.02    0.15
   7   5  -7    1.85    0.13
   7   5  -7    1.74    0.11
   7   5  -7    1.82    0.13
  -6  -5   7    0.68    0.06
   6  -5  -7    0.60    0.05
   6  -5  -7    0.60    0.05
   6   5  -7    0.67    0.08
   6   5  -7    0.71    0.09
   6   5  -7    0.62    0.08
   6   5  -7    0.65    0.08
   5  -5  -7   12.58    0.25
  -5  -5   7   12.47    0.28
   5   5  -7   12.49    0.33
   5   5  -7   12.50    0.35
   5   5  -7   12.41    0.34
   5   5  -7   12.53    0.33
  -4  -5   7    0.74    0.05
   4   5  -7    0.68    0.08
   4   5  -7    0.68    0.08
   4   5  -7    0.82    0.09
   3  -5  -7   97.60    2.02
  -3  -5   7   97.00    1.82
   3   5  -7  100.27    1.87
   3   5  -7   96.26    1.95
   2  -5  -7    1.50    0.13
  -2  -5   7    1.42    0.07
   2   5  -7    1.37    0.10
   2   5  -7    1.42    0.10
  -1  -5   7  119.27    2.19
   1   5  -7  116.80    2.33
   1   5  -7  118.47    2.24
   0  -5   7   28.04    0.56
   0   5  -7   27.80    0.61
   0   5  -7   28.64    0.64
  -1  -5  -7    0.43    0.04
  -1  -5  -7    0.45    0.04
  -1  -5  -7    0.38    0.04
   1  -5   7    0.29    0.05
  -1   5  -7    0.26    0.06
  -1   5  -7    0.33    0.06
  -2  -5  -7    1.90    0.09
  -2  -5  -7    2.13    0.09
  -2  -5  -7    2.17    0.09
  -2   5  -7    1.93    0.12
  -2   5  -7    1.96    0.12
  -3  -5  -7    0.94    0.07
  -3  -5  -7    0.78    0.07
  -3   5  -7    0.76    0.09
  -3   5  -7    0.93    0.10
  -4  -5  -7    0.54    0.08
  -4  -5  -7    0.67    0.08
  -4   5  -7    0.71    0.09
  -4   5  -7    0.78    0.10
  -5  -5  -7    0.12    0.05
  -5  -5  -7    0.15    0.06
   5  -5   7    0.05    0.05
  -5   5  -7    0.05    0.06
  -6  -5  -7    9.68    0.30
  -6  -5  -7   10.01    0.30
  -6   5  -7    9.55    0.31
  -7  -5  -7    3.06    0.17
  -7   5  -7    2.89    0.18
  -8  -5  -7    0.25    0.08
  -8   5  -7    0.05    0.08
  -9  -5  -7    0.00    0.07
  -9   5  -7    0.13    0.09
  12  -6  -7   -0.01    0.06
  12   6  -7    0.00    0.08
  11  -6  -7    7.43    0.27
  11   6  -7    8.06    0.31
  10  -6  -7    4.80    0.20
  10   6  -7    4.86    0.23
   9  -6  -7    1.41    0.10
   9  -6  -7    1.57    0.11
   9   6  -7    1.48    0.14
   8  -6  -7    0.35    0.06
   8  -6  -7    0.43    0.06
   8   6  -7    0.54    0.09
   8   6  -7    0.39    0.08
   7  -6  -7   15.52    0.36
   7  -6  -7   15.89    0.45
   7  -6  -7   15.63    0.35
   7   6  -7   15.01    0.40
   7   6  -7   15.42    0.41
   7   6  -7   15.03    0.41
   7   6  -7   15.30    0.42
   6  -6  -7   -0.06    0.03
   6  -6  -7   -0.01    0.02
   6   6  -7   -0.03    0.05
   6   6  -7    0.02    0.05
   6   6  -7    0.01    0.04
   6   6  -7   -0.04    0.04
   5  -6  -7    2.03    0.07
   5   6  -7    2.52    0.13
   5   6  -7    2.20    0.12
   5   6  -7    2.38    0.13
  -4  -6   7    7.24    0.19
   4  -6  -7    7.57    0.27
   4   6  -7    7.35    0.23
   4   6  -7    7.25    0.24
   4   6  -7    7.56    0.24
   3  -6  -7   51.01    1.14
  -3  -6   7   51.81    0.99
   3   6  -7   52.27    1.09
   3   6  -7   50.56    1.04
   2  -6  -7    8.91    0.30
  -2  -6   7    8.81    0.22
   2   6  -7    8.65    0.26
   2   6  -7    8.53    0.26
  -1  -6   7   18.48    0.40
   1   6  -7   19.21    0.47
   1   6  -7   18.97    0.45
   0  -6  -7   72.27    1.31
   0   6  -7   71.44    1.40
   0   6  -7   69.91    1.46
  -1  -6  -7    8.07    0.19
  -1  -6  -7    8.45    0.20
  -1  -6  -7    8.73    0.19
  -1   6  -7    8.19    0.25
  -1   6  -7    7.75    0.26
  -2  -6  -7   28.00    0.60
  -2  -6  -7   27.85    0.61
  -2  -6  -7   29.38    0.58
  -2   6  -7   28.15    0.64
  -2   6  -7   29.63    0.66
  -3  -6  -7    0.05    0.03
  -3  -6  -7    0.03    0.04
   3  -6   7   -0.13    0.04
  -3   6  -7   -0.11    0.05
  -3   6  -7   -0.05    0.05
   4  -6   7    4.39    0.17
  -4  -6  -7    4.03    0.16
  -4  -6  -7    4.15    0.16
  -4   6  -7    4.01    0.18
  -5  -6  -7   20.62    0.48
   5  -6   7   19.95    0.48
  -5  -6  -7   20.03    0.49
  -5   6  -7   19.57    0.50
  -6  -6  -7    2.56    0.15
  -6  -6  -7    2.61    0.15
  -6   6  -7    2.84    0.17
  -7  -6  -7    5.00    0.22
  -7   6  -7    5.20    0.23
  -8  -6  -7    9.51    0.33
  -8   6  -7    9.36    0.34
  -9  -6  -7    0.71    0.12
  -9   6  -7    0.58    0.11
  12  -7  -7    0.56    0.10
  12   7  -7    0.63    0.12
  11  -7  -7    4.32    0.20
  11   7  -7    4.41    0.24
  10  -7  -7    9.18    0.28
  10   7  -7    9.41    0.34
   9  -7  -7    1.87    0.12
   9   7  -7    1.92    0.16
   9   7  -7    2.06    0.16
   8  -7  -7   15.05    0.36
   8  -7  -7   15.35    0.38
   8   7  -7   16.15    0.44
   8   7  -7   15.26    0.43
   7  -7  -7    4.00    0.20
   7  -7  -7    4.09    0.14
   7  -7  -7    4.10    0.14
   7   7  -7    4.41    0.20
   7   7  -7    4.16    0.19
   7   7  -7    4.24    0.17
   7   7  -7    4.13    0.20
   6  -7  -7   37.20    0.77
   6  -7  -7   37.68    0.88
   6   7  -7   37.60    0.83
   6   7  -7   38.16    0.86
   6   7  -7   38.52    0.83
   5  -7  -7   44.78    0.85
   5  -7  -7   45.14    0.88
   5  -7  -7   45.43    1.02
   5   7  -7   45.33    0.97
   5   7  -7   44.83    0.95
   5   7  -7   44.70    0.98
   4  -7  -7   37.05    0.87
   4   7  -7   36.35    0.83
   4   7  -7   37.89    0.82
   4   7  -7   36.97    0.80
   3  -7  -7    0.45    0.09
   3   7  -7    0.49    0.07
   3   7  -7    0.49    0.08
   2  -7  -7    7.59    0.28
   2   7  -7    8.06    0.25
   2   7  -7    8.07    0.26
   1   7  -7   43.03    0.87
   1   7  -7   39.36    0.90
   0  -7  -7    2.31    0.07
   0   7  -7    2.41    0.14
   0   7  -7    2.30    0.13
  -1  -7  -7   31.46    0.64
  -1  -7  -7   31.56    0.62
  -1  -7  -7   31.22    0.64
   1  -7   7   32.04    0.66
  -1   7  -7   30.97    0.69
  -1   7  -7   31.99    0.72
  -2  -7  -7  191.57    3.70
  -2  -7  -7  195.97    3.55
   2  -7   7  193.65    3.58
  -2  -7  -7  191.05    3.69
  -2   7  -7  191.69    3.76
  -2   7  -7  191.77    3.62
  -3  -7  -7    0.11    0.04
  -3  -7  -7    0.07    0.04
   3  -7   7   -0.02    0.05
  -3  -7  -7    0.12    0.04
  -3   7  -7    0.03    0.06
  -3   7  -7    0.07    0.06
   4  -7   7   11.72    0.32
  -4  -7  -7   11.60    0.31
  -4  -7  -7   11.85    0.32
  -4   7  -7   11.90    0.35
  -5  -7  -7    1.65    0.12
  -5  -7  -7    1.80    0.13
   5  -7   7    1.51    0.12
  -5   7  -7    1.87    0.15
  -6  -7  -7   10.30    0.32
  -6  -7  -7    9.89    0.31
  -6   7  -7   10.27    0.33
  -7  -7  -7    5.32    0.23
  -7   7  -7    5.22    0.24
  -8  -7  -7    1.62    0.15
  -8   7  -7    1.51    0.16
  -9  -7  -7    0.24    0.10
  -9   7  -7    0.30    0.10
  12  -8  -7   -0.05    0.06
  12   8  -7    0.10    0.09
  12   8  -7    0.29    0.11
  11  -8  -7    0.46    0.09
  11   8  -7    0.50    0.11
  11   8  -7    0.34    0.10
  10  -8  -7    0.02    0.05
  10   8  -7    0.01    0.08
  10   8  -7    0.03    0.08
   9  -8  -7    1.17    0.10
   9   8  -7    0.95    0.12
   9   8  -7    1.02    0.13
   8  -8  -7    0.18    0.05
   8  -8  -7    0.11    0.04
   8   8  -7    0.09    0.07
  -7  -8   7    8.67    0.26
   7  -8  -7    8.86    0.32
   7  -8  -7    8.66    0.23
   7  -8  -7    8.67    0.23
   7   8  -7    8.76    0.30
   6  -8  -7    0.49    0.09
   6  -8  -7    0.42    0.05
  -6  -8   7    0.46    0.07
   6   8  -7    0.49    0.09
   6   8  -7    0.50    0.07
   6   8  -7    0.44    0.07
   5  -8  -7   61.89    1.35
  -5  -8   7   61.69    1.23
   5  -8  -7   61.27    1.20
   5   8  -7   61.90    1.26
   5   8  -7   64.09    1.32
   5   8  -7   59.53    1.28
   4  -8  -7   28.15    0.70
  -4  -8   7   29.29    0.60
   4   8  -7   28.38    0.64
   4   8  -7   27.09    0.67
   4   8  -7   27.60    0.64
   3  -8  -7    4.07    0.20
  -3  -8   7    3.94    0.15
   3   8  -7    4.00    0.18
   3   8  -7    3.76    0.17
   2  -8  -7    0.20    0.07
  -2  -8   7    0.21    0.05
   2   8  -7    0.27    0.06
   2   8  -7    0.30    0.07
   1  -8  -7    0.01    0.05
  -1  -8   7    0.02    0.04
   1   8  -7    0.00    0.05
   1   8  -7   -0.02    0.04
   0  -8  -7   82.45    1.51
   0  -8  -7   80.31    1.56
   0  -8   7   80.42    1.57
   0   8  -7   83.02    1.68
   0   8  -7   81.40    1.61
  -1  -8  -7   11.45    0.28
   1  -8   7   11.69    0.30
  -1  -8  -7   11.73    0.27
  -1  -8  -7   11.89    0.27
  -1   8  -7   11.41    0.33
  -1   8  -7   11.52    0.34
  -2  -8  -7   13.36    0.33
  -2  -8  -7   13.61    0.33
  -2  -8  -7   13.99    0.32
   2  -8   7   13.85    0.35
  -2   8  -7   13.55    0.39
  -2   8  -7   14.33    0.38
  -3  -8  -7    3.07    0.13
   3  -8   7    3.16    0.15
  -3  -8  -7    3.21    0.14
  -3  -8  -7    3.20    0.13
  -3   8  -7    3.08    0.17
  -4  -8  -7   11.83    0.32
   4  -8   7   11.17    0.31
  -4  -8  -7   11.53    0.31
  -4   8  -7   11.25    0.34
   5  -8   7   20.37    0.49
  -5  -8  -7   19.84    0.50
  -5  -8  -7   20.63    0.49
  -5   8  -7   19.58    0.52
  -6  -8  -7    0.07    0.06
  -6  -8  -7    0.17    0.06
  -6   8  -7    0.09    0.07
  -7  -8  -7    4.83    0.22
  -7   8  -7    4.66    0.23
  -8  -8  -7    0.85    0.12
  -8   8  -7    0.74    0.12
  11  -9  -7    0.34    0.08
  11   9  -7    0.42    0.10
  11   9  -7    0.21    0.09
  10  -9  -7    0.81    0.09
  10   9  -7    0.72    0.12
   9  -9  -7    5.82    0.20
   9   9  -7    5.65    0.26
   8  -9  -7    3.30    0.14
   8  -9  -7    3.40    0.14
   8   9  -7    3.36    0.19
  -7  -9   7    1.44    0.11
   7  -9  -7    1.46    0.09
   7  -9  -7    1.40    0.09
   7   9  -7    1.40    0.14
   6  -9  -7   32.44    0.65
   6  -9  -7   32.13    0.67
   6  -9  -7   32.25    0.78
  -6  -9   7   32.29    0.70
   6   9  -7   32.53    0.75
  -5  -9   7    8.75    0.25
   5  -9  -7    7.86    0.20
   5  -9  -7    8.29    0.31
   5   9  -7    8.16    0.29
   5   9  -7    7.91    0.26
   5   9  -7    8.58    0.29
   4  -9  -7   13.86    0.29
   4  -9  -7   13.25    0.41
  -4  -9   7   14.39    0.36
   4   9  -7   13.68    0.36
   4   9  -7   14.21    0.39
   4   9  -7   14.15    0.41
   3  -9  -7  173.99    3.49
  -3  -9   7  176.97    3.25
   3   9  -7  173.18    3.43
   3   9  -7  170.73    3.29
   2  -9  -7   -0.01    0.06
  -2  -9   7   -0.07    0.05
   2   9  -7    0.00    0.06
   2   9  -7   -0.16    0.06
  -1  -9   7   -0.03    0.05
   1  -9  -7    0.04    0.06
   1   9  -7   -0.09    0.05
   0  -9  -7   19.54    0.41
   0  -9   7   19.26    0.45
   0  -9  -7   19.11    0.40
   0   9  -7   19.31    0.49
  -1  -9  -7   16.58    0.38
   1  -9   7   16.54    0.41
  -1  -9  -7   16.98    0.37
  -1   9  -7   17.03    0.44
   2  -9   7    4.89    0.18
  -2  -9  -7    5.22    0.16
  -2  -9  -7    4.81    0.16
  -2  -9  -7    4.90    0.17
  -2   9  -7    4.90    0.21
  -3  -9  -7   -0.05    0.03
  -3  -9  -7    0.06    0.04
  -3  -9  -7    0.03    0.04
   3  -9   7    0.10    0.05
  -3   9  -7    0.04    0.06
  -4  -9  -7    7.53    0.24
   4  -9   7    7.67    0.25
  -4  -9  -7    7.90    0.24
  -4  -9  -7    7.45    0.25
  -4   9  -7    7.32    0.27
  -5  -9  -7    9.83    0.31
  -5  -9  -7   10.21    0.31
  -5   9  -7    9.98    0.33
  -6  -9  -7    3.35    0.18
  -6  -9  -7    3.61    0.18
  -6   9  -7    3.44    0.20
  -7  -9  -7    2.66    0.18
  -7   9  -7    2.07    0.18
  -8  -9  -7    2.09    0.17
  -8   9  -7    1.69    0.17
  11 -10  -7    0.20    0.07
  11  10  -7    0.22    0.10
  10 -10  -7    1.46    0.12
  10  10  -7    1.41    0.15
   9 -10  -7   -0.03    0.05
   9  10  -7    0.07    0.08
   8 -10  -7    0.70    0.08
   8 -10  -7    0.82    0.08
   8  10  -7    0.74    0.11
   7 -10  -7    0.15    0.04
   7 -10  -7    0.10    0.04
  -7 -10   7    0.10    0.05
   7  10  -7    0.09    0.07
  -6 -10   7    9.08    0.27
   6 -10  -7    8.62    0.32
   6 -10  -7    8.74    0.23
   6  10  -7    8.62    0.30
  -5 -10   7   36.35    0.78
   5 -10  -7   36.78    0.74
   5 -10  -7   36.11    0.87
   5  10  -7   37.44    0.83
   4 -10  -7    3.34    0.19
  -4 -10   7    3.41    0.16
   4 -10  -7    3.22    0.10
   4  10  -7    3.08    0.18
   3 -10  -7    0.12    0.07
  -3 -10   7    0.05    0.06
   3 -10  -7    0.04    0.02
   3  10  -7    0.01    0.06
  -2 -10   7   26.22    0.58
   2 -10  -7   26.28    0.52
   2 -10  -7   26.03    0.52
   2 -10  -7   26.66    0.66
   2  10  -7   25.65    0.62
   1 -10  -7   49.57    0.97
   1 -10  -7   49.31    0.96
   1 -10  -7   49.15    1.11
  -1 -10   7   48.14    1.00
   1  10  -7   49.66    1.04
   0 -10  -7   11.13    0.26
   0 -10  -7   11.39    0.27
   0 -10  -7   11.35    0.37
   0 -10   7   11.19    0.31
   0  10  -7   11.40    0.34
  -1 -10  -7    1.96    0.10
  -1 -10  -7    2.12    0.10
   1 -10   7    2.07    0.13
  -1 -10  -7    2.00    0.09
  -1  10  -7    2.06    0.14
  -2 -10  -7    1.65    0.10
   2 -10   7    2.00    0.12
  -2 -10  -7    1.58    0.09
  -2 -10  -7    1.74    0.10
  -2  10  -7    1.99    0.14
  -3 -10  -7   16.13    0.41
   3 -10   7   15.38    0.41
  -3 -10  -7   16.05    0.40
  -3 -10  -7   16.47    0.39
  -3  10  -7   15.76    0.44
  -4 -10  -7    0.39    0.07
  -4 -10  -7    0.37    0.07
  -4  10  -7    0.44    0.09
  -5 -10  -7    2.90    0.16
  -5 -10  -7    2.99    0.16
  -5  10  -7    2.85    0.18
  -6 -10  -7    0.16    0.07
  -6 -10  -7    0.26    0.07
   6 -10   7    0.15    0.07
  -6  10  -7    0.09    0.08
  -7 -10  -7    0.45    0.09
  -7  10  -7    0.55    0.11
  -8 -10  -7    0.26    0.09
  -8  10  -7    0.26    0.10
  11 -11  -7    0.30    0.08
  11  11  -7    0.53    0.12
  10 -11  -7    0.51    0.09
  10  11  -7    0.48    0.12
   9 -11  -7    0.85    0.10
   9  11  -7    0.93    0.13
   8 -11  -7    6.85    0.22
   8  11  -7    6.58    0.28
   7 -11  -7    0.79    0.08
   7 -11  -7    0.75    0.08
   7  11  -7    0.76    0.12
   6 -11  -7    1.82    0.15
  -6 -11   7    1.59    0.12
   6 -11  -7    1.58    0.09
   6 -11  -7    1.51    0.09
   6  11  -7    1.78    0.15
  -5 -11   7    0.81    0.09
   5 -11  -7    0.93    0.06
   5 -11  -7    0.87    0.12
   5  11  -7    0.82    0.11
  -4 -11   7    0.32    0.07
   4 -11  -7    0.31    0.09
   4 -11  -7    0.29    0.04
   4  11  -7    0.15    0.07
  -3 -11   7    3.07    0.15
   3 -11  -7    3.15    0.10
   3 -11  -7    2.88    0.17
   3  11  -7    3.16    0.17
  -2 -11   7    6.06    0.21
   2 -11  -7    6.04    0.16
   2 -11  -7    5.72    0.25
   2  11  -7    5.90    0.24
   1 -11  -7   15.94    0.36
   1 -11  -7   15.75    0.46
   1 -11  -7   16.08    0.36
  -1 -11   7   16.27    0.41
   1  11  -7   16.51    0.44
   0 -11  -7    2.87    0.17
   0 -11  -7    2.84    0.11
   0 -11  -7    2.76    0.11
   0 -11   7    2.68    0.14
   0  11  -7    2.75    0.17
  -1 -11  -7    0.05    0.03
  -1 -11  -7    0.00    0.03
   1 -11   7    0.00    0.05
  -1 -11  -7   -0.01    0.03
  -1  11  -7    0.08    0.06
  -2 -11  -7   11.19    0.29
  -2 -11  -7   11.15    0.31
   2 -11   7   11.28    0.32
  -2 -11  -7   11.68    0.30
  -2  11  -7   10.63    0.35
  -3 -11  -7    6.37    0.22
  -3 -11  -7    6.29    0.21
  -3 -11  -7    6.45    0.22
  -3  11  -7    6.53    0.26
  -4 -11  -7    2.21    0.13
  -4 -11  -7    1.92    0.13
  -4  11  -7    2.14    0.16
   5 -11   7    1.63    0.14
  -5 -11  -7    1.83    0.13
  -5 -11  -7    1.58    0.13
  -5  11  -7    1.83    0.16
  -6 -11  -7    1.46    0.14
  -6 -11  -7    1.73    0.14
   6 -11   7    1.52    0.14
  -6  11  -7    1.74    0.17
  -7 -11  -7    0.96    0.13
  -7  11  -7    1.05    0.14
  10 -12  -7    1.89    0.14
  10  12  -7    2.10    0.20
   9  12  -7    0.09    0.09
   8 -12  -7    2.77    0.14
   8  12  -7    3.14    0.20
   7 -12  -7    7.39    0.24
   7 -12  -7    7.39    0.23
   7  12  -7    7.54    0.30
   6 -12  -7    1.10    0.08
   6  12  -7    1.06    0.13
   5 -12  -7    6.09    0.18
   5 -12  -7    6.36    0.26
   5  12  -7    5.42    0.25
  -4 -12   7   -0.01    0.05
   4 -12  -7    0.00    0.05
   4 -12  -7    0.03    0.03
   4  12  -7   -0.03    0.06
   3 -12  -7    6.81    0.19
  -3 -12   7    7.09    0.24
   3 -12  -7    7.20    0.27
   3  12  -7    6.59    0.26
   2 -12  -7    0.26    0.04
  -2 -12   7    0.31    0.07
   2 -12  -7    0.47    0.09
   2  12  -7    0.19    0.07
  -1 -12   7   12.59    0.35
   1 -12  -7   12.74    0.39
   1 -12  -7   12.17    0.30
   1  12  -7   12.47    0.37
   0 -12  -7   14.92    0.36
   0 -12   7   14.56    0.39
   0 -12  -7   14.40    0.35
   0 -12  -7   14.14    0.43
   0  12  -7   14.73    0.42
  -1 -12  -7   18.36    0.44
  -1 -12  -7   18.74    0.43
  -1 -12  -7   19.14    0.53
   1 -12   7   18.66    0.47
  -1 -12  -7   18.81    0.45
  -1  12  -7   18.47    0.50
  -2 -12  -7    1.12    0.10
  -2 -12  -7    1.17    0.10
  -2 -12  -7    1.19    0.10
   2 -12   7    1.08    0.11
  -2  12  -7    1.30    0.14
   3 -12   7    1.29    0.12
  -3 -12  -7    1.32    0.11
  -3 -12  -7    1.34    0.11
  -3  12  -7    1.08    0.13
  -4 -12  -7    7.28    0.25
  -4 -12  -7    7.67    0.26
   4 -12   7    6.89    0.26
  -4  12  -7    7.35    0.29
  -5 -12  -7    1.02    0.12
  -5 -12  -7    0.82    0.11
   5 -12   7    0.96    0.12
  -5  12  -7    0.86    0.13
   6 -12   7    0.05    0.07
  -6 -12  -7    0.05    0.07
  -6  12  -7   -0.01    0.08
  -7 -12  -7    0.35    0.10
  -7  12  -7    0.47    0.11
   9 -13  -7    2.61    0.15
   9  13  -7    2.83    0.21
   8 -13  -7    1.18    0.11
   8  13  -7    1.15    0.15
   7 -13  -7    2.19    0.13
   7  13  -7    1.99    0.18
   6 -13  -7    2.47    0.12
   6  13  -7    2.10    0.17
   5 -13  -7    0.40    0.09
   5 -13  -7    0.55    0.06
   5  13  -7    0.42    0.10
   4 -13  -7    2.53    0.17
   4 -13  -7    2.62    0.11
   4  13  -7    2.55    0.17
   3 -13  -7    1.12    0.12
  -3 -13   7    1.20    0.13
   3 -13  -7    1.15    0.08
   3  13  -7    1.09    0.13
  -2 -13   7    7.28    0.25
   2 -13  -7    7.30    0.28
   2 -13  -7    7.13    0.21
   2  13  -7    7.34    0.28
   1 -13  -7    1.89    0.15
  -1 -13   7    1.86    0.14
   1 -13  -7    1.85    0.10
   1  13  -7    1.92    0.15
   0 -13  -7    0.06    0.06
   0 -13   7    0.04    0.06
   0 -13  -7   -0.01    0.04
   0 -13  -7    0.06    0.04
   0  13  -7    0.17    0.07
  -1 -13  -7    1.75    0.11
  -1 -13  -7    1.84    0.15
  -1 -13  -7    1.79    0.11
   1 -13   7    1.96    0.14
  -1  13  -7    1.94    0.16
  -2 -13  -7    0.87    0.09
  -2 -13  -7    0.84    0.09
  -2 -13  -7    0.76    0.09
  -2 -13  -7    0.86    0.12
   2 -13   7    0.90    0.11
  -2  13  -7    0.77    0.11
   3 -13   7   -0.08    0.05
  -3 -13  -7    0.05    0.05
  -3 -13  -7    0.03    0.05
  -3  13  -7   -0.06    0.06
   4 -13   7    0.54    0.10
  -4 -13  -7    0.43    0.09
  -4 -13  -7    0.33    0.07
  -4  13  -7    0.42    0.10
  -5 -13  -7    9.52    0.32
  -5 -13  -7    9.46    0.32
   5 -13   7    9.38    0.32
  -5  13  -7    9.89    0.35
   6 -13   7    0.32    0.09
  -6 -13  -7    0.47    0.10
  -6  13  -7    0.17    0.09
   9 -14  -7    0.29    0.07
   9  14  -7    0.07    0.09
   8 -14  -7    0.37    0.08
   8  14  -7    0.46    0.11
  -7 -14   7    0.23    0.08
   7 -14  -7    0.26    0.07
   7  14  -7    0.19    0.09
   6 -14  -7    0.12    0.05
  -6 -14   7    0.19    0.08
   6  14  -7    0.14    0.09
   5 -14  -7   11.42    0.31
  -5 -14   7   11.41    0.36
   5  14  -7   12.10    0.39
   4 -14  -7    6.63    0.27
   4 -14  -7    6.25    0.20
  -4 -14   7    6.51    0.25
   4  14  -7    6.25    0.27
  -3 -14   7    0.91    0.11
   3 -14  -7    0.94    0.12
   3 -14  -7    0.87    0.08
   3  14  -7    0.96    0.13
  -2 -14   7    0.28    0.07
   2 -14  -7    0.31    0.06
   2 -14  -7    0.34    0.09
   2  14  -7    0.29    0.09
   1 -14  -7    0.96    0.12
  -1 -14   7    0.63    0.10
   1 -14  -7    0.95    0.09
   1  14  -7    0.64    0.11
   0 -14  -7    3.51    0.16
   0 -14   7    3.66    0.18
   0 -14  -7    3.58    0.19
   0  14  -7    3.76    0.20
  -1 -14  -7    0.08    0.07
   1 -14   7    0.06    0.07
  -1 -14  -7    0.07    0.05
  -1 -14  -7    0.10    0.05
  -1  14  -7    0.14    0.08
   2 -14   7    0.08    0.07
  -2 -14  -7    0.05    0.05
  -2  14  -7    0.12    0.08
   3 -14   7   -0.07    0.06
  -3 -14  -7   -0.02    0.05
  -3  14  -7   -0.06    0.06
   4 -14   7    3.71    0.20
  -4 -14  -7    4.07    0.20
  -4  14  -7    3.78    0.22
   5 -14   7    0.07    0.07
  -5 -14  -7    0.06    0.07
  -5 -14  -7    0.10    0.06
  -5  14  -7   -0.02    0.08
   8 -15  -7    0.01    0.06
   8  15  -7    0.13    0.09
  -7 -15   7    0.53    0.11
   7  15  -7    0.60    0.12
  -6 -15   7    0.46    0.10
   6  15  -7    0.36    0.10
   5 -15  -7    3.10    0.15
  -5 -15   7    3.41    0.19
   5  15  -7    3.60    0.22
   4 -15  -7    5.05    0.24
   4 -15  -7    4.96    0.19
  -4 -15   7    5.29    0.23
   4  15  -7    5.02    0.25
   3 -15  -7    5.87    0.21
   3 -15  -7    6.03    0.26
  -3 -15   7    5.81    0.24
   3  15  -7    5.73    0.27
  -2 -15   7    1.21    0.13
   2 -15  -7    1.34    0.14
   2 -15  -7    1.27    0.10
   2  15  -7    1.17    0.14
   1 -15  -7   -0.01    0.06
   1 -15  -7    0.05    0.04
  -1 -15   7    0.01    0.06
   1  15  -7    0.14    0.08
   0 -15  -7    0.09    0.05
   0 -15   7    0.08    0.07
   0 -15  -7    0.13    0.06
   0  15  -7    0.08    0.08
   1 -15   7    7.43    0.28
  -1 -15  -7    6.63    0.23
  -1  15  -7    7.32    0.29
   2 -15   7    8.47    0.29
  -2 -15  -7    7.89    0.27
  -2  15  -7    7.48    0.30
   3 -15   7   -0.01    0.07
  -3  15  -7   -0.11    0.07
   4 -15   7    1.55    0.15
  -4 -15  -7    1.67    0.15
  -4  15  -7    1.55    0.16
   7 -16  -7    0.31    0.08
   7  16  -7    0.33    0.11
  -6 -16   7    0.09    0.07
   6  16  -7    0.17    0.09
  -5 -16   7    0.19    0.08
   5  16  -7    0.13    0.09
  -4 -16   7    3.06    0.19
   4  16  -7    3.02    0.21
   3 -16  -7    0.71    0.11
  -3 -16   7    0.76    0.11
   3  16  -7    0.65    0.12
   2 -16  -7    0.07    0.05
  -2 -16   7    0.01    0.07
   2  16  -7    0.06    0.08
  -1 -16   7    1.73    0.15
   1  16  -7    1.80    0.17
   0 -16  -7    1.10    0.11
   0 -16   7    1.09    0.13
   0  16  -7    1.14    0.14
  -1 -16  -7    0.98    0.11
   1 -16   7    1.05    0.13
  -1  16  -7    1.01    0.13
  -2 -16  -7    1.69    0.14
   2 -16   7    1.46    0.15
  -2  16  -7    1.54    0.16
   3 -16   7    1.10    0.13
  -3 -16  -7    1.11    0.12
  -3  16  -7    1.09    0.14
  -6 -17   7    2.98    0.20
   6  17  -7    3.36    0.23
  -5 -17   7    0.15    0.08
   5  17  -7    0.24    0.10
  -4 -17   7    0.27    0.09
   4  17  -7    0.27    0.10
  -3 -17   7    9.04    0.33
   3  17  -7    8.87    0.34
  -2 -17   7   -0.09    0.06
   2  17  -7   -0.06    0.07
  -1 -17   7    1.43    0.15
   1  17  -7    1.55    0.16
   0 -17   7    1.92    0.16
   0  17  -7    1.70    0.17
  -1 -17  -7   -0.04    0.06
   1 -17   7   -0.01    0.07
  -1  17  -7   -0.04    0.07
  -2 -17  -7    1.13    0.12
   2 -17   7    1.11    0.14
  -2  17  -7    1.17    0.14
  -3 -18   7    2.06    0.18
   3  18  -7    2.28    0.20
  -2 -18   7    1.34    0.15
   2  18  -7    1.31    0.16
  -1 -18   7    0.96    0.13
   1  18  -7    0.97    0.14
   0 -18   7   -0.14    0.07
   0 -18  -7    0.05    0.06
   0  18  -7    0.01    0.08
  12   0  -8    5.09    0.24
  11   0  -8    1.36    0.13
  10   0  -8    2.50    0.16
   9   0  -8    0.52    0.08
   8   0  -8   22.57    0.58
   8   0  -8   21.29    0.50
   7   0  -8   19.91    0.46
   7   0  -8   21.24    0.55
   6   0  -8    2.00    0.15
   6   0  -8    2.09    0.11
   5   0  -8   54.17    1.04
   5   0  -8   53.02    1.18
   4   0  -8    2.91    0.10
   4   0  -8    3.12    0.17
   4   0  -8    2.98    0.10
   3   0  -8    0.65    0.05
   3   0  -8    0.57    0.04
   2   0  -8   19.21    0.41
   2   0  -8   19.42    0.40
   1   0  -8    5.42    0.15
   1   0  -8    5.73    0.15
   0   0  -8    0.04    0.03
   0   0  -8    0.07    0.03
  -1   0  -8    1.52    0.08
  -1   0  -8    1.52    0.08
  -2   0  -8   99.20    1.97
  -2   0  -8  100.34    1.90
  -3   0  -8   24.27    0.55
  -3   0  -8   23.83    0.53
  -4   0  -8   24.30    0.57
  -4   0  -8   24.80    0.56
  -5   0  -8    0.78    0.09
  -5   0  -8    0.56    0.08
  -6   0  -8    0.09    0.06
  -7   0  -8   12.99    0.39
  -8   0  -8    0.26    0.09
  -9   0  -8    1.50    0.16
  12  -1  -8    0.51    0.10
  12   1  -8    0.58    0.11
  11  -1  -8    2.38    0.16
  11   1  -8    2.43    0.17
  10  -1  -8   -0.01    0.06
  10   1  -8   -0.02    0.06
  10   1  -8    0.01    0.05
   9  -1  -8    2.27    0.14
   9   1  -8    2.09    0.14
   9   1  -8    2.23    0.14
   8  -1  -8    4.35    0.17
   8  -1  -8    4.49    0.21
   8   1  -8    4.33    0.18
   8   1  -8    4.05    0.18
   8   1  -8    4.39    0.20
   7  -1  -8    2.51    0.16
   7  -1  -8    2.51    0.12
   7   1  -8    2.62    0.13
   7   1  -8    2.52    0.13
   7   1  -8    2.52    0.16
   6  -1  -8   61.65    1.19
   6  -1  -8   63.87    1.35
   6   1  -8   60.46    1.25
   6   1  -8   61.24    1.21
   6   1  -8   62.05    1.34
   5  -1  -8   11.54    0.36
   5  -1  -8   11.22    0.26
   5   1  -8   10.77    0.34
   5   1  -8   11.40    0.28
   5   1  -8   10.93    0.28
   4  -1  -8   10.36    0.34
   4  -1  -8   10.41    0.23
   4   1  -8   11.05    0.34
   4   1  -8   10.38    0.26
   4   1  -8   10.82    0.26
   3  -1  -8    5.44    0.13
   3   1  -8    5.23    0.15
   3   1  -8    5.28    0.15
   3   1  -8    5.22    0.15
   2  -1  -8    2.06    0.07
   2   1  -8    2.06    0.09
   2   1  -8    1.95    0.09
   1  -1  -8   13.73    0.29
   1   1  -8   13.15    0.32
   1   1  -8   13.63    0.31
   0  -1  -8    0.08    0.03
   0  -1  -8    0.08    0.02
   0   1  -8    0.10    0.03
   0   1  -8    0.06    0.03
  -1  -1  -8    4.57    0.15
  -1  -1  -8    4.56    0.14
  -1   1  -8    4.70    0.16
  -1   1  -8    4.57    0.15
  -2  -1  -8    2.66    0.12
  -2  -1  -8    2.65    0.11
  -2   1  -8    2.70    0.12
  -2   1  -8    2.60    0.12
  -3  -1  -8    0.09    0.05
  -3  -1  -8    0.08    0.04
  -3   1  -8    0.06    0.05
  -3   1  -8    0.07    0.04
  -4  -1  -8   22.80    0.55
  -4  -1  -8   23.63    0.54
  -4   1  -8   23.62    0.54
  -4   1  -8   23.63    0.56
  -5  -1  -8    0.12    0.05
  -5  -1  -8    0.22    0.06
  -5   1  -8    0.10    0.05
  -5   1  -8    0.25    0.07
  -6  -1  -8    0.18    0.06
  -6  -1  -8    0.17    0.06
  -6   1  -8    0.20    0.07
  -7  -1  -8    1.72    0.15
  -7   1  -8    1.98    0.15
  -8  -1  -8   -0.07    0.06
  -8   1  -8    0.07    0.07
  -9  -1  -8    0.43    0.10
  -9   1  -8    0.59    0.12
  12  -2  -8    0.86    0.12
  12   2  -8    1.01    0.13
  11  -2  -8    5.01    0.22
  11   2  -8    5.34    0.24
  10  -2  -8    3.37    0.17
  10   2  -8    3.44    0.18
  10   2  -8    3.24    0.18
   9  -2  -8    0.07    0.06
   9   2  -8    0.22    0.07
   9   2  -8    0.15    0.06
   8  -2  -8    6.92    0.27
   8  -2  -8    7.07    0.22
   8  -2  -8    7.36    0.22
   8   2  -8    7.23    0.24
   8   2  -8    6.78    0.24
   8   2  -8    6.75    0.26
   7  -2  -8   21.89    0.57
   7  -2  -8   21.02    0.46
   7   2  -8   20.66    0.51
   7   2  -8   21.78    0.50
   7   2  -8   21.10    0.55
   6  -2  -8    7.32    0.19
   6  -2  -8    7.09    0.27
   6   2  -8    7.08    0.26
   6   2  -8    6.64    0.22
   6   2  -8    7.11    0.22
   5  -2  -8    1.76    0.07
   5  -2  -8    1.91    0.15
   5   2  -8    1.92    0.10
   5   2  -8    1.96    0.11
   5   2  -8    1.91    0.14
   4  -2  -8    0.10    0.07
   4  -2  -8    0.04    0.02
   4   2  -8    0.06    0.03
   4   2  -8    0.04    0.05
   4   2  -8    0.04    0.03
   3   2  -8  125.66    2.46
   3   2  -8  128.02    2.37
   2   2  -8    4.47    0.15
   2   2  -8    4.47    0.15
   1  -2  -8    5.81    0.13
   1   2  -8    5.41    0.17
   1   2  -8    5.52    0.18
   0  -2  -8   18.70    0.40
   0  -2  -8   19.42    0.39
   0   2  -8   18.67    0.44
   0   2  -8   18.83    0.42
  -1  -2  -8    7.96    0.21
  -1  -2  -8    8.31    0.21
  -1   2  -8    8.03    0.23
  -1   2  -8    8.29    0.24
  -2  -2  -8    2.80    0.11
  -2  -2  -8    2.64    0.11
  -2   2  -8    3.06    0.13
  -2   2  -8    2.83    0.13
  -3  -2  -8    4.15    0.15
  -3  -2  -8    3.94    0.15
  -3   2  -8    4.02    0.16
  -3   2  -8    4.05    0.17
  -4  -2  -8   18.54    0.44
  -4  -2  -8   18.47    0.45
  -4   2  -8   19.03    0.46
  -4   2  -8   18.37    0.47
  -5  -2  -8    0.34    0.06
  -5  -2  -8    0.44    0.07
  -5   2  -8    0.19    0.06
  -5   2  -8    0.27    0.07
  -6  -2  -8    1.14    0.11
  -6  -2  -8    1.42    0.12
  -6   2  -8    1.47    0.13
  -7  -2  -8    1.02    0.12
  -7   2  -8    1.32    0.14
  -8  -2  -8    0.68    0.11
  -8   2  -8    0.78    0.12
  -9  -2  -8    0.64    0.12
  -9   2  -8    0.80    0.13
  12  -3  -8    0.39    0.09
  12   3  -8    0.47    0.11
  11  -3  -8    5.41    0.23
  11   3  -8    5.45    0.25
  10  -3  -8    0.97    0.11
  10   3  -8    0.86    0.11
   9  -3  -8   37.75    0.80
   9  -3  -8   37.21    0.82
   9   3  -8   37.52    0.83
   9   3  -8   37.80    0.86
   8  -3  -8    4.90    0.23
   8  -3  -8    5.00    0.18
   8  -3  -8    5.04    0.18
   8   3  -8    5.34    0.21
   8   3  -8    5.06    0.22
   8   3  -8    4.87    0.21
   7  -3  -8   10.28    0.26
   7  -3  -8    9.93    0.34
   7   3  -8   10.55    0.30
   7   3  -8   10.01    0.32
   7   3  -8   10.42    0.31
   6  -3  -8    0.78    0.11
   6   3  -8    0.70    0.08
   6   3  -8    0.81    0.10
   6   3  -8    0.76    0.08
   5  -3  -8  133.46    2.75
   5  -3  -8  137.63    2.48
   5   3  -8  133.01    2.54
   5   3  -8  133.21    2.64
   5   3  -8  138.20    2.73
   4   3  -8    3.94    0.15
   4   3  -8    3.82    0.15
   4   3  -8    4.17    0.15
   4   3  -8    4.10    0.19
   3   3  -8   14.30    0.35
   3   3  -8   13.84    0.34
   2   3  -8    9.39    0.25
   2   3  -8    9.78    0.26
   1   3  -8   47.88    1.00
   1   3  -8   48.36    0.96
   0  -3  -8    0.08    0.02
   0   3  -8    0.05    0.03
   0   3  -8    0.04    0.04
  -1  -3  -8    9.16    0.22
  -1  -3  -8    9.34    0.22
  -1   3  -8    9.03    0.26
  -1   3  -8    9.10    0.27
  -2  -3  -8    6.11    0.18
  -2  -3  -8    6.19    0.18
  -2   3  -8    6.34    0.21
  -2   3  -8    6.21    0.21
  -3  -3  -8    0.85    0.08
  -3  -3  -8    0.89    0.08
  -3   3  -8    0.79    0.08
  -3   3  -8    0.91    0.09
  -4  -3  -8    0.50    0.07
  -4  -3  -8    0.66    0.08
  -4   3  -8    0.48    0.08
  -4   3  -8    0.60    0.09
  -5  -3  -8    0.73    0.09
  -5  -3  -8    0.75    0.09
  -5   3  -8    0.59    0.09
  -6  -3  -8    8.46    0.28
  -6  -3  -8    8.07    0.27
  -6   3  -8    8.37    0.29
  -7  -3  -8    0.03    0.07
  -7   3  -8   -0.02    0.07
  -8  -3  -8   -0.07    0.07
  -8   3  -8   -0.05    0.06
  12  -4  -8    0.11    0.07
  12   4  -8   -0.04    0.07
  11  -4  -8    1.25    0.13
  11   4  -8    1.16    0.14
  10  -4  -8    2.97    0.16
  10   4  -8    2.91    0.18
   9  -4  -8    7.25    0.24
   9  -4  -8    7.39    0.24
   9   4  -8    7.72    0.27
   9   4  -8    7.70    0.28
   8  -4  -8    6.43    0.20
   8  -4  -8    6.67    0.20
   8  -4  -8    6.18    0.26
   8   4  -8    6.48    0.24
   8   4  -8    6.53    0.24
   8   4  -8    6.67    0.25
   7  -4  -8    0.58    0.06
   7  -4  -8    0.75    0.11
   7   4  -8    0.50    0.08
   7   4  -8    0.66    0.09
   7   4  -8    0.56    0.08
   6  -4  -8   25.07    0.64
   6   4  -8   24.17    0.56
   6   4  -8   24.54    0.60
   6   4  -8   24.03    0.58
   5  -4  -8    0.68    0.04
   5   4  -8    0.76    0.10
   5   4  -8    0.78    0.08
   5   4  -8    0.51    0.08
   5   4  -8    0.63    0.08
   4   4  -8   10.29    0.28
   4   4  -8    9.84    0.28
   4   4  -8   10.04    0.32
   3   4  -8   41.38    0.85
   3   4  -8   41.40    0.88
   2   4  -8    2.26    0.12
   2   4  -8    2.26    0.12
   1   4  -8   36.92    0.80
   1   4  -8   36.89    0.77
   0  -4  -8    9.51    0.20
   0  -4  -8    9.27    0.20
   0   4  -8    9.09    0.27
   0   4  -8    9.16    0.26
  -1  -4  -8    0.51    0.04
  -1  -4  -8    0.51    0.05
  -1   4  -8    0.46    0.07
  -1   4  -8    0.50    0.07
  -2  -4  -8    0.04    0.03
  -2  -4  -8    0.04    0.03
  -2   4  -8   -0.02    0.03
  -2   4  -8    0.03    0.04
  -3  -4  -8   16.93    0.41
  -3  -4  -8   17.25    0.40
  -3   4  -8   17.19    0.44
  -3   4  -8   17.69    0.44
  -4  -4  -8   53.32    1.06
  -4  -4  -8   54.20    1.10
  -4   4  -8   50.25    1.12
  -4   4  -8   52.85    1.09
  -5  -4  -8    6.29    0.22
  -5  -4  -8    6.45    0.22
  -5   4  -8    6.10    0.24
  -6  -4  -8    2.11    0.14
  -6  -4  -8    2.01    0.14
  -6   4  -8    2.05    0.15
  -7  -4  -8    1.26    0.13
  -7   4  -8    1.03    0.13
  -8  -4  -8    0.52    0.10
  -8   4  -8    0.47    0.10
  12  -5  -8    0.07    0.07
  12   5  -8    0.11    0.08
  11  -5  -8    9.26    0.31
  11   5  -8    9.32    0.34
  10  -5  -8    0.57    0.08
  10   5  -8    0.84    0.12
   9  -5  -8   10.48    0.30
   9  -5  -8   10.88    0.30
   9   5  -8   11.07    0.35
   8  -5  -8   -0.11    0.08
   8  -5  -8    0.04    0.04
   8  -5  -8    0.05    0.04
   8   5  -8    0.01    0.05
   8   5  -8   -0.07    0.05
   8   5  -8   -0.04    0.06
   7  -5  -8    0.43    0.10
   7  -5  -8    0.39    0.05
   7  -5  -8    0.35    0.05
   7   5  -8    0.42    0.07
   7   5  -8    0.38    0.08
   7   5  -8    0.41    0.08
   7   5  -8    0.36    0.08
   6  -5  -8    8.29    0.31
   6   5  -8    8.53    0.28
   6   5  -8    9.27    0.28
   6   5  -8    9.20    0.27
   6   5  -8    8.80    0.28
   5   5  -8   13.42    0.35
   5   5  -8   12.51    0.35
   5   5  -8   12.86    0.37
   4   5  -8   30.67    0.74
   4   5  -8   31.42    0.68
   4   5  -8   31.93    0.71
   3   5  -8    2.94    0.14
   3   5  -8    2.91    0.14
   2   5  -8    0.81    0.09
   2   5  -8    0.74    0.08
   1   5  -8    9.86    0.29
   1   5  -8    9.55    0.27
   0  -5  -8   27.82    0.52
   0   5  -8   26.64    0.61
   0   5  -8   27.75    0.63
  -1  -5  -8   27.15    0.54
  -1  -5  -8   27.05    0.55
  -1  -5  -8   26.39    0.56
  -1   5  -8   26.59    0.60
  -1   5  -8   27.63    0.63
  -2  -5  -8   -0.01    0.03
  -2  -5  -8    0.06    0.03
  -2   5  -8    0.07    0.05
  -2   5  -8   -0.02    0.04
  -3  -5  -8    0.40    0.06
  -3  -5  -8    0.35    0.06
  -3   5  -8    0.57    0.09
  -3   5  -8    0.47    0.07
  -4  -5  -8    1.93    0.12
  -4  -5  -8    2.09    0.12
  -4   5  -8    2.20    0.15
  -4   5  -8    2.29    0.15
  -5  -5  -8    4.42    0.19
  -5  -5  -8    4.64    0.19
  -5   5  -8    4.20    0.20
  -6  -5  -8    0.85    0.10
  -6  -5  -8    0.65    0.09
  -6   5  -8    0.78    0.11
  -7  -5  -8   -0.05    0.06
  -7   5  -8   -0.09    0.06
  -8  -5  -8    0.48    0.10
  -8   5  -8    0.60    0.12
  12  -6  -8    0.08    0.08
  12   6  -8    0.23    0.10
  11  -6  -8    1.38    0.13
  11   6  -8    1.27    0.15
  10  -6  -8    1.85    0.13
  10   6  -8    1.95    0.17
   9  -6  -8    0.98    0.09
   9  -6  -8    1.11    0.10
   9   6  -8    1.10    0.13
   8  -6  -8    5.90    0.27
   8  -6  -8    6.40    0.20
   8  -6  -8    6.24    0.19
   8   6  -8    5.83    0.24
   8   6  -8    6.49    0.25
   8   6  -8    6.46    0.25
   8   6  -8    6.14    0.23
   7  -6  -8   18.05    0.41
   7  -6  -8   18.98    0.52
   7  -6  -8   17.63    0.41
   7   6  -8   17.86    0.48
   7   6  -8   18.18    0.47
   7   6  -8   18.42    0.47
   7   6  -8   18.41    0.47
   6  -6  -8    1.84    0.16
   6   6  -8    1.83    0.13
   6   6  -8    2.14    0.14
   6   6  -8    1.89    0.13
   5  -6  -8   12.65    0.39
   5   6  -8   12.72    0.36
   5   6  -8   11.99    0.35
   5   6  -8   11.84    0.34
   4  -6  -8    9.36    0.33
   4   6  -8    9.22    0.29
   4   6  -8    9.07    0.28
   4   6  -8    9.56    0.30
   3  -6  -8   11.36    0.37
   3   6  -8   11.19    0.33
   3   6  -8   11.41    0.32
   2  -6  -8   20.27    0.56
   2   6  -8   20.63    0.50
   2   6  -8   20.37    0.48
   1   6  -8    8.01    0.26
   1   6  -8    7.60    0.24
   0   6  -8    4.89    0.19
   0   6  -8    4.91    0.19
  -1  -6  -8   21.50    0.46
  -1  -6  -8   21.40    0.45
  -1   6  -8   22.07    0.53
  -1   6  -8   21.33    0.51
  -2  -6  -8    8.74    0.24
  -2  -6  -8    8.68    0.23
  -2  -6  -8    9.08    0.23
  -2   6  -8    8.81    0.28
  -2   6  -8    8.63    0.28
  -3  -6  -8    1.30    0.09
  -3  -6  -8    1.22    0.09
  -3   6  -8    1.11    0.11
  -3   6  -8    0.96    0.10
  -4  -6  -8   12.64    0.34
  -4  -6  -8   12.07    0.33
  -4   6  -8   12.61    0.37
  -5  -6  -8    0.73    0.09
  -5  -6  -8    0.52    0.08
  -5   6  -8    0.59    0.10
  -6  -6  -8    0.26    0.07
  -6  -6  -8    0.30    0.07
  -6   6  -8    0.30    0.08
  -7  -6  -8    3.15    0.18
  -7   6  -8    2.69    0.18
  -8  -6  -8    0.69    0.11
  -8   6  -8    0.36    0.10
  12  -7  -8    0.40    0.09
  12   7  -8    0.53    0.12
  11  -7  -8    2.37    0.16
  11   7  -8    2.63    0.20
  11   7  -8    2.43    0.19
  10  -7  -8    0.33    0.07
  10   7  -8    0.25    0.10
  10   7  -8    0.33    0.10
   9  -7  -8   -0.02    0.04
   9  -7  -8    0.04    0.04
   9   7  -8   -0.06    0.07
   9   7  -8   -0.17    0.06
   8  -7  -8    5.92    0.19
   8  -7  -8    6.03    0.19
   8   7  -8    6.04    0.25
   8   7  -8    6.16    0.25
   7  -7  -8    1.14    0.13
   7  -7  -8    1.08    0.08
   7   7  -8    1.19    0.13
   7   7  -8    1.11    0.12
   7   7  -8    1.23    0.11
   6  -7  -8    6.74    0.17
   6  -7  -8    6.86    0.28
   6   7  -8    7.25    0.26
   6   7  -8    6.75    0.24
   6   7  -8    6.55    0.25
   5  -7  -8    7.27    0.29
   5   7  -8    7.75    0.26
   5   7  -8    7.38    0.26
   5   7  -8    7.30    0.25
   4  -7  -8    0.10    0.07
   4   7  -8    0.16    0.06
   4   7  -8    0.27    0.07
   4   7  -8    0.12    0.06
   3  -7  -8    5.36    0.24
   3   7  -8    5.15    0.20
   3   7  -8    5.09    0.21
   2  -7  -8   36.57    0.89
   2   7  -8   38.27    0.84
   2   7  -8   37.73    0.81
   1   7  -8    0.25    0.07
   1   7  -8    0.35    0.07
   0   7  -8    0.09    0.05
   0   7  -8    0.11    0.05
  -1  -7  -8    1.52    0.07
  -1  -7  -8    1.54    0.08
  -1   7  -8    2.03    0.13
  -1   7  -8    1.52    0.12
  -2  -7  -8   21.45    0.47
  -2  -7  -8   20.91    0.46
  -2  -7  -8   21.36    0.45
  -2   7  -8   20.30    0.51
  -2   7  -8   20.93    0.53
  -3  -7  -8   -0.02    0.04
  -3  -7  -8   -0.01    0.03
  -3   7  -8    0.01    0.05
  -4  -7  -8    3.32    0.15
  -4  -7  -8    3.28    0.15
  -4   7  -8    3.38    0.18
  -5  -7  -8    0.56    0.08
  -5  -7  -8    0.62    0.09
  -5   7  -8    0.52    0.10
  -6  -7  -8    0.02    0.05
  -6  -7  -8    0.02    0.05
  -6   7  -8    0.05    0.07
  -7  -7  -8    1.02    0.12
  -7   7  -8    0.88    0.12
  -8  -7  -8    0.18    0.08
  -8   7  -8    0.07    0.08
  11  -8  -8    0.46    0.09
  11   8  -8    0.39    0.11
  11   8  -8    0.54    0.11
  10  -8  -8    0.09    0.06
  10   8  -8    0.09    0.08
  10   8  -8    0.10    0.08
   9  -8  -8    3.83    0.16
   9   8  -8    3.47    0.21
   8  -8  -8    1.73    0.10
   8  -8  -8    1.82    0.10
   8   8  -8    1.44    0.14
   7  -8  -8   22.86    0.50
   7  -8  -8   23.09    0.62
   7   8  -8   22.76    0.58
   6  -8  -8    1.86    0.16
   6  -8  -8    1.92    0.08
   6   8  -8    1.83    0.14
   6   8  -8    1.88    0.15
   6   8  -8    1.98    0.13
   5  -8  -8   -0.13    0.06
   5   8  -8   -0.02    0.05
   5   8  -8    0.06    0.05
   5   8  -8    0.00    0.05
   4  -8  -8    2.42    0.17
   4   8  -8    2.40    0.15
   4   8  -8    2.52    0.15
   4   8  -8    2.64    0.15
   3  -8  -8   -0.15    0.06
   3   8  -8    0.10    0.06
   3   8  -8    0.07    0.05
   2  -8  -8   14.20    0.44
   2   8  -8   13.64    0.38
   2   8  -8   14.74    0.40
   1  -8  -8    7.18    0.29
   1   8  -8    7.74    0.26
   1   8  -8    7.02    0.26
   0  -8  -8    2.32    0.08
   0  -8  -8    2.40    0.07
   0   8  -8    2.55    0.15
   0   8  -8    2.34    0.14
  -1  -8  -8   10.21    0.24
  -1  -8  -8    9.61    0.24
  -1   8  -8    9.75    0.31
  -1   8  -8   10.21    0.32
  -2  -8  -8    0.80    0.07
  -2  -8  -8    0.94    0.08
  -2  -8  -8    0.73    0.07
  -2   8  -8    0.87    0.11
  -3  -8  -8    0.03    0.04
  -3  -8  -8   -0.02    0.03
  -3  -8  -8   -0.03    0.04
  -3   8  -8    0.02    0.06
  -4  -8  -8    3.35    0.16
  -4  -8  -8    3.82    0.16
  -4   8  -8    3.44    0.18
  -5  -8  -8    0.57    0.08
  -5  -8  -8    0.60    0.09
  -5   8  -8    0.46    0.10
  -6  -8  -8    0.54    0.09
  -6  -8  -8    0.49    0.08
  -6   8  -8    0.50    0.10
  -7  -8  -8    0.37    0.09
  -7   8  -8    0.22    0.09
  11  -9  -8    1.75    0.14
  11   9  -8    1.76    0.18
  10  -9  -8    1.77    0.13
  10   9  -8    1.61    0.17
   9  -9  -8    0.54    0.08
   9   9  -8    0.68    0.12
   8  -9  -8    1.27    0.09
   8   9  -8    1.08    0.14
   7  -9  -8    0.36    0.05
   7  -9  -8    0.43    0.09
   7   9  -8    0.31    0.08
   6  -9  -8   28.84    0.60
   6  -9  -8   29.55    0.74
   6   9  -8   28.74    0.69
   5  -9  -8    2.43    0.08
   5  -9  -8    2.45    0.18
   5   9  -8    2.28    0.16
   4  -9  -8    9.41    0.33
   4   9  -8    9.68    0.30
   4   9  -8    9.45    0.31
   4   9  -8    9.36    0.32
   3  -9  -8    2.89    0.18
   3   9  -8    2.81    0.16
   3   9  -8    2.87    0.16
   2  -9  -8    6.85    0.28
   2   9  -8    7.32    0.26
   2   9  -8    7.29    0.27
   1  -9  -8    5.15    0.24
   1   9  -8    5.41    0.22
   1   9  -8    5.65    0.23
   0  -9   8    0.07    0.05
   0  -9  -8    0.03    0.02
   0  -9  -8    0.00    0.02
   0   9  -8    0.02    0.05
   0   9  -8   -0.03    0.06
  -1  -9  -8    1.88    0.09
   1  -9   8    1.77    0.12
  -1  -9  -8    1.97    0.09
  -1   9  -8    1.87    0.14
  -2  -9  -8    3.06    0.12
  -2  -9  -8    3.18    0.13
  -2  -9  -8    3.37    0.13
  -2   9  -8    3.29    0.18
  -3  -9  -8   -0.06    0.04
  -3  -9  -8    0.01    0.04
  -3  -9  -8   -0.01    0.04
  -3   9  -8    0.02    0.06
  -4  -9  -8    0.55    0.08
  -4  -9  -8    0.42    0.07
  -4   9  -8    0.30    0.09
  -5  -9  -8    0.89    0.10
  -5  -9  -8    1.06    0.11
  -5   9  -8    0.95    0.13
  -6  -9  -8    2.53    0.16
  -6  -9  -8    2.84    0.16
  -6   9  -8    2.65    0.19
  -7  -9  -8    0.96    0.13
  -7   9  -8    0.79    0.12
  10 -10  -8    0.98    0.10
  10  10  -8    0.93    0.13
   9 -10  -8    3.48    0.16
   9  10  -8    3.68    0.22
   8 -10  -8    2.34    0.12
   8  10  -8    2.35    0.17
   7 -10  -8    0.32    0.05
   7 -10  -8    0.31    0.09
   7  10  -8    0.31    0.09
   6 -10  -8    0.91    0.06
   6 -10  -8    0.83    0.13
   6  10  -8    0.78    0.11
   5 -10  -8   11.60    0.26
   5 -10  -8   11.88    0.39
   5  10  -8   12.25    0.37
   4 -10  -8    3.03    0.19
   4  10  -8    2.99    0.18
   3 -10  -8   10.55    0.36
  -3 -10   8   10.32    0.30
   3  10  -8   10.61    0.33
   2 -10  -8    0.33    0.09
  -2 -10   8    0.28    0.06
   2  10  -8    0.23    0.07
   1 -10  -8    0.54    0.04
   1 -10  -8    0.48    0.09
   1 -10  -8    0.55    0.04
  -1 -10   8    0.49    0.07
   1  10  -8    0.64    0.10
   0 -10  -8   33.12    0.67
   0 -10   8   32.91    0.71
   0 -10  -8   33.15    0.68
   0 -10  -8   32.79    0.82
   0  10  -8   33.14    0.76
   1 -10   8    2.55    0.14
  -1 -10  -8    2.62    0.11
  -1 -10  -8    2.53    0.11
  -1  10  -8    2.44    0.16
  -2 -10  -8    0.13    0.04
  -2 -10  -8    0.14    0.05
  -2 -10  -8    0.14    0.05
  -2  10  -8    0.11    0.07
  -3 -10  -8    8.24    0.26
  -3 -10  -8    8.47    0.25
  -3 -10  -8    8.27    0.25
  -3  10  -8    8.60    0.30
  -4 -10  -8    1.52    0.12
  -4 -10  -8    1.79    0.12
  -4  10  -8    1.34    0.14
  -5 -10  -8    0.01    0.05
  -5 -10  -8    0.10    0.06
  -5  10  -8    0.04    0.07
  -6 -10  -8    3.41    0.19
  -6 -10  -8    3.32    0.19
  -6  10  -8    3.21    0.20
  -7 -10  -8    2.25    0.17
  -7  10  -8    1.59    0.17
  10 -11  -8    4.29    0.19
  10  11  -8    4.32    0.25
   9  11  -8    6.61    0.29
   8 -11  -8    0.33    0.06
   8  11  -8    0.58    0.11
   7 -11  -8    0.48    0.06
   7  11  -8    0.41    0.10
   6 -11  -8    6.09    0.18
   6 -11  -8    6.36    0.27
   6  11  -8    6.40    0.27
   5 -11  -8    0.70    0.12
   5 -11  -8    0.67    0.05
   5  11  -8    0.69    0.10
   4 -11  -8    0.06    0.07
   4 -11  -8    0.10    0.02
   4  11  -8    0.06    0.06
   3 -11  -8    1.63    0.15
   3 -11  -8    1.94    0.07
  -3 -11   8    1.80    0.12
   3  11  -8    1.88    0.14
   2 -11  -8    0.73    0.05
  -2 -11   8    0.84    0.09
   2 -11  -8    0.71    0.05
   2 -11  -8    0.91    0.12
   2  11  -8    0.80    0.11
   1 -11  -8    6.93    0.18
   1 -11  -8    7.33    0.18
   1 -11  -8    7.47    0.29
  -1 -11   8    7.03    0.23
   1  11  -8    6.65    0.26
   0 -11  -8    0.51    0.06
   0 -11  -8    0.40    0.05
   0 -11  -8    0.66    0.12
   0 -11   8    0.43    0.07
   0  11  -8    0.44    0.09
   1 -11   8    5.94    0.22
  -1 -11  -8    6.31    0.20
  -1 -11  -8    6.24    0.19
  -1  11  -8    6.50    0.26
  -2 -11  -8    3.61    0.15
  -2 -11  -8    3.59    0.16
  -2 -11  -8    3.34    0.14
  -2  11  -8    3.57    0.19
  -3 -11  -8    3.46    0.16
  -3 -11  -8    3.54    0.16
  -3 -11  -8    3.57    0.16
  -3  11  -8    3.38    0.20
  -4 -11  -8    0.47    0.08
  -4 -11  -8    0.57    0.08
  -4  11  -8    0.43    0.10
  -5 -11  -8    0.19    0.07
  -5 -11  -8    0.13    0.06
  -5  11  -8    0.00    0.08
  -6 -11  -8    1.07    0.12
  -6  11  -8    1.01    0.14
   9  12  -8    1.32    0.16
   8  12  -8    1.84    0.18
   7 -12  -8    0.43    0.06
   7  12  -8    0.45    0.10
   6 -12  -8    0.10    0.04
   6 -12  -8    0.05    0.07
   6  12  -8    0.19    0.08
   5 -12  -8    0.74    0.12
   5 -12  -8    0.53    0.05
   5  12  -8    0.57    0.10
   4 -12  -8    6.23    0.27
   4 -12  -8    6.33    0.17
   4  12  -8    6.40    0.26
   3 -12  -8    0.20    0.08
  -3 -12   8    0.13    0.06
   3 -12  -8    0.22    0.04
   3  12  -8    0.31    0.08
   2 -12  -8    2.18    0.09
   2 -12  -8    2.60    0.17
  -2 -12   8    2.08    0.13
   2  12  -8    2.23    0.16
  -1 -12   8   14.45    0.38
   1 -12  -8   14.42    0.33
   1 -12  -8   14.86    0.45
   1 -12  -8   14.16    0.34
   1  12  -8   13.75    0.42
   0 -12  -8   -0.02    0.06
   0 -12  -8    0.07    0.03
   0 -12  -8    0.08    0.04
   0  12  -8   -0.02    0.06
  -1 -12  -8    2.23    0.18
  -1 -12  -8    2.12    0.12
  -1 -12  -8    2.38    0.12
  -1  12  -8    2.34    0.17
  -2 -12  -8   24.30    0.57
  -2 -12  -8   25.04    0.58
  -2  12  -8   24.67    0.63
  -3 -12  -8    4.18    0.18
  -3 -12  -8    3.72    0.17
  -3  12  -8    4.24    0.23
  -4 -12  -8    3.98    0.19
  -4 -12  -8    4.24    0.22
  -4  12  -8    4.35    0.24
  -5 -12  -8    4.16    0.20
  -5 -12  -8    4.30    0.21
  -5  12  -8    4.36    0.24
  -6 -12  -8    1.30    0.14
  -6  12  -8    0.93    0.14
   9  13  -8    0.01    0.09
   8  13  -8    6.95    0.31
   7 -13  -8   -0.02    0.04
   7  13  -8    0.12    0.09
   6 -13  -8    1.44    0.16
   6 -13  -8    1.37    0.09
   6  13  -8    1.44    0.16
   5 -13  -8    2.47    0.11
   5 -13  -8    2.53    0.18
   5  13  -8    2.91    0.20
   4 -13  -8    9.00    0.24
   4 -13  -8    8.79    0.33
   4  13  -8    8.67    0.32
   3 -13  -8    0.20    0.08
   3 -13  -8    0.19    0.04
   3  13  -8    0.20    0.08
   2 -13  -8    5.64    0.25
   2 -13  -8    5.61    0.17
   2  13  -8    5.74    0.25
   1 -13  -8    4.66    0.16
   1 -13  -8    4.53    0.23
   1  13  -8    4.12    0.22
   0 -13  -8    5.92    0.26
   0 -13  -8    5.43    0.19
   0  13  -8    5.68    0.25
  -1 -13  -8   13.60    0.36
  -1 -13  -8   13.60    0.44
  -1 -13  -8   13.05    0.35
  -1  13  -8   13.66    0.42
  -2 -13  -8    0.06    0.05
  -2 -13  -8    0.00    0.07
  -2 -13  -8    0.01    0.06
  -2 -13  -8    0.07    0.05
  -2  13  -8   -0.02    0.07
  -3 -13  -8    0.36    0.07
  -3 -13  -8    0.22    0.07
  -3  13  -8    0.47    0.11
  -4 -13  -8   11.16    0.35
  -4  13  -8   11.97    0.40
  -5 -13  -8    3.86    0.21
  -5 -13  -8    3.80    0.20
  -5  13  -8    3.54    0.22
   8  14  -8    4.54    0.26
   7  14  -8    0.35    0.11
   6 -14  -8    8.16    0.25
   6  14  -8    8.40    0.33
   5 -14  -8    0.59    0.07
   5 -14  -8    0.70    0.13
   5  14  -8    0.52    0.11
   4 -14  -8    4.82    0.17
   4 -14  -8    5.09    0.25
   4  14  -8    5.37    0.26
   3 -14  -8   13.13    0.33
   3 -14  -8   12.55    0.42
   3  14  -8   13.84    0.43
   2 -14  -8    2.95    0.13
   2 -14  -8    2.88    0.19
   2  14  -8    2.90    0.20
   1 -14  -8    5.22    0.25
   1 -14  -8    5.43    0.19
   1  14  -8    5.49    0.26
   0 -14  -8    2.22    0.17
   0 -14  -8    2.05    0.12
   0  14  -8    1.96    0.17
  -1 -14  -8    0.91    0.10
   1 -14   8    0.86    0.12
  -1  14  -8    0.99    0.14
  -2  14  -8    2.76    0.20
  -3 -14  -8    0.12    0.06
  -3  14  -8    0.05    0.08
  -4 -14  -8    1.00    0.12
  -4 -14  -8    1.02    0.12
  -4  14  -8    1.07    0.14
   7  15  -8    0.09    0.09
   6  15  -8   12.62    0.44
   5 -15  -8   13.18    0.36
   5  15  -8   14.08    0.45
   4 -15  -8   12.43    0.34
   4 -15  -8   12.98    0.42
   4  15  -8   12.93    0.43
   3 -15  -8    1.62    0.17
   3 -15  -8    1.54    0.11
   3  15  -8    1.56    0.17
   2 -15  -8    3.98    0.17
   2 -15  -8    4.39    0.23
   2  15  -8    4.21    0.24
   1 -15  -8   16.40    0.42
  -1 -15   8   16.00    0.45
   1 -15  -8   16.15    0.49
   1  15  -8   16.49    0.49
   0 -15  -8   -0.03    0.04
   0 -15   8   -0.04    0.07
   0  15  -8   -0.19    0.07
  -1  15  -8    0.56    0.12
  -2  15  -8    0.55    0.11
  -3 -15  -8    1.62    0.14
  -3  15  -8    1.45    0.16
   6  16  -8    1.37    0.16
   5  16  -8    5.65    0.28
   4 -16  -8    1.20    0.11
   4 -16  -8    1.46    0.16
   4  16  -8    1.26    0.16
   3 -16  -8   25.78    0.62
   3 -16  -8   26.65    0.70
   3  16  -8   28.17    0.71
   2 -16  -8    0.15    0.05
   2  16  -8    0.14    0.10
   1  16  -8   -0.16    0.07
   0  16  -8    0.80    0.14
  -1  16  -8   -0.08    0.07
  -2  16  -8    0.55    0.12
   4  17  -8    0.33    0.11
   3  17  -8    0.13    0.09
   2  17  -8    0.51    0.12
   1  17  -8    2.74    0.20
   0  17  -8    2.03    0.19
  12   0  -9   -0.03    0.07
  11   0  -9   -0.04    0.05
  11   0  -9    0.06    0.07
  10   0  -9   -0.05    0.05
  10   0  -9   -0.03    0.06
   9   0  -9   -0.02    0.05
   9   0  -9   -0.01    0.05
   9   0  -9    0.00    0.06
   8   0  -9   -0.03    0.05
   8   0  -9   -0.04    0.04
   8   0  -9    0.03    0.06
   7   0  -9   -0.06    0.06
   7   0  -9    0.00    0.04
   7   0  -9   -0.06    0.04
   6   0  -9   -0.03    0.04
   6   0  -9    0.00    0.03
   6   0  -9   -0.02    0.06
   5   0  -9   -0.04    0.03
   5   0  -9    0.00    0.06
   5   0  -9   -0.01    0.03
   4   0  -9    0.00    0.03
   4   0  -9    0.00    0.03
   4   0  -9   -0.03    0.06
   3   0  -9   -0.01    0.03
   3   0  -9   -0.01    0.02
   3   0  -9   -0.03    0.03
   2   0  -9   -0.02    0.03
   2   0  -9   -0.02    0.02
   1   0  -9   -0.01    0.03
   1   0  -9    0.01    0.02
   0   0  -9    0.01    0.03
   0   0  -9    0.04    0.03
  -1   0  -9    0.05    0.04
  -1   0  -9    0.01    0.03
  -2   0  -9    0.04    0.04
  -2   0  -9    0.01    0.03
  -3   0  -9    0.01    0.04
  -3   0  -9    0.00    0.04
  -4   0  -9    0.00    0.04
  -4   0  -9   -0.12    0.04
  -5   0  -9    0.01    0.05
  -5   0  -9    0.00    0.05
  -6   0  -9    0.08    0.07
  -7   0  -9    0.03    0.07
  -8   0  -9   -0.06    0.07
  12  -1  -9    2.54    0.18
  12   1  -9    2.94    0.19
  11  -1  -9    0.01    0.07
  11   1  -9    0.04    0.07
  10  -1  -9    0.24    0.07
  10   1  -9    0.16    0.07
  10   1  -9    0.07    0.07
   9  -1  -9    4.97    0.24
   9  -1  -9    4.83    0.19
   9   1  -9    5.15    0.23
   9   1  -9    5.10    0.21
   9   1  -9    5.06    0.21
   8  -1  -9    0.01    0.05
   8  -1  -9    0.09    0.07
   8   1  -9    0.07    0.05
   8   1  -9   -0.01    0.06
   8   1  -9   -0.02    0.04
   7  -1  -9   16.08    0.47
   7  -1  -9   15.92    0.37
   7   1  -9   16.53    0.47
   7   1  -9   14.71    0.39
   7   1  -9   15.71    0.39
   6  -1  -9   28.77    0.72
   6  -1  -9   29.61    0.59
   6   1  -9   28.64    0.61
   6   1  -9   28.02    0.63
   6   1  -9   28.03    0.71
   5  -1  -9    3.44    0.20
   5   1  -9    3.45    0.14
   5   1  -9    3.85    0.14
   5   1  -9    3.68    0.20
   4  -1  -9    2.71    0.10
   4  -1  -9    2.68    0.18
   4  -1  -9    2.60    0.09
   4   1  -9    2.66    0.11
   4   1  -9    2.63    0.11
   4   1  -9    2.81    0.18
   3  -1  -9   43.87    0.84
   3  -1  -9   43.95    0.88
   3   1  -9   43.11    0.90
   3   1  -9   44.23    0.87
   2  -1  -9    6.08    0.16
   2  -1  -9    5.94    0.16
   2   1  -9    6.30    0.18
   2   1  -9    5.86    0.18
   1  -1  -9   41.91    0.85
   1  -1  -9   41.57    0.81
   1   1  -9   41.97    0.84
   1   1  -9   41.89    0.87
   0  -1  -9    0.76    0.06
   0  -1  -9    0.74    0.06
   0   1  -9    0.68    0.07
   0   1  -9    0.68    0.07
  -1  -1  -9   10.11    0.26
  -1  -1  -9   10.05    0.26
  -1   1  -9    9.98    0.27
  -1   1  -9    9.94    0.28
  -2  -1  -9    9.28    0.25
  -2  -1  -9    9.42    0.26
  -2   1  -9    9.17    0.27
  -2   1  -9    9.53    0.27
  -3  -1  -9   12.71    0.33
  -3  -1  -9   12.24    0.33
  -3   1  -9   13.40    0.34
  -3   1  -9   12.55    0.35
  -4  -1  -9    0.37    0.07
  -4  -1  -9    0.35    0.06
  -4   1  -9    0.58    0.09
  -4   1  -9    0.54    0.08
  -5  -1  -9    4.09    0.18
  -5  -1  -9    4.30    0.19
  -5   1  -9    3.72    0.18
  -5   1  -9    4.27    0.19
  -6  -1  -9    1.14    0.12
  -6   1  -9    1.28    0.13
  -7  -1  -9    1.48    0.15
  -7   1  -9    1.32    0.14
  -8  -1  -9    1.56    0.16
  -8   1  -9    1.77    0.17
  12  -2  -9    0.08    0.07
  12   2  -9   -0.05    0.07
  11  -2  -9    4.97    0.22
  11   2  -9    5.53    0.24
  10  -2  -9    6.63    0.24
  10   2  -9    6.30    0.26
  10   2  -9    6.52    0.26
   9  -2  -9    0.60    0.11
   9  -2  -9    0.39    0.08
   9   2  -9    0.44    0.09
   9   2  -9    0.43    0.09
   9   2  -9    0.36    0.08
   8  -2  -9   17.29    0.51
   8  -2  -9   17.29    0.41
   8   2  -9   17.64    0.49
   8   2  -9   17.57    0.44
   8   2  -9   17.38    0.46
   7  -2  -9    3.21    0.13
   7  -2  -9    3.71    0.21
   7   2  -9    3.33    0.16
   7   2  -9    3.44    0.16
   7   2  -9    2.97    0.18
   6  -2  -9   19.58    0.55
   6   2  -9   19.92    0.46
   6   2  -9   20.03    0.48
   6   2  -9   19.98    0.54
   5  -2  -9   16.50    0.48
   5   2  -9   16.40    0.40
   5   2  -9   16.36    0.39
   5   2  -9   16.54    0.47
   4  -2  -9    1.32    0.15
   4   2  -9    1.06    0.08
   4   2  -9    1.13    0.09
   4   2  -9    1.28    0.14
   3   2  -9    2.81    0.12
   3   2  -9    2.75    0.12
   2  -2  -9    1.70    0.06
   2   2  -9    1.59    0.10
   2   2  -9    1.65    0.10
   1  -2  -9    3.01    0.11
   1  -2  -9    3.17    0.10
   1   2  -9    3.33    0.13
   1   2  -9    3.31    0.14
   0  -2  -9    1.96    0.08
   0   2  -9    1.97    0.11
   0   2  -9    1.93    0.11
  -1  -2  -9   10.90    0.26
  -1  -2  -9   10.27    0.27
  -1   2  -9   10.37    0.29
  -1   2  -9   10.52    0.29
  -2  -2  -9    2.33    0.11
  -2  -2  -9    2.43    0.11
  -2   2  -9    2.27    0.12
  -2   2  -9    2.18    0.12
  -3  -2  -9    0.32    0.06
  -3  -2  -9    0.30    0.05
  -3   2  -9    0.23    0.06
  -3   2  -9    0.26    0.06
  -4  -2  -9    2.62    0.14
  -4  -2  -9    2.39    0.13
  -4   2  -9    2.46    0.14
  -4   2  -9    2.36    0.14
  -5  -2  -9   -0.02    0.04
  -5  -2  -9    0.03    0.05
  -5   2  -9    0.00    0.05
  -6  -2  -9    1.35    0.13
  -6   2  -9    1.39    0.14
  -7  -2  -9    7.78    0.30
  -7   2  -9    8.00    0.30
  -8  -2  -9    0.08    0.08
  -8   2  -9    0.14    0.09
  12  -3  -9    0.34    0.10
  12   3  -9    0.27    0.10
  11  -3  -9   -0.06    0.06
  11   3  -9   -0.05    0.07
  10  -3  -9    5.97    0.23
  10   3  -9    6.02    0.25
  10   3  -9    5.85    0.26
   9  -3  -9    3.86    0.17
   9  -3  -9    3.77    0.16
   9  -3  -9    3.89    0.22
   9   3  -9    3.80    0.19
   9   3  -9    3.66    0.19
   9   3  -9    3.74    0.19
   8  -3  -9    1.53    0.16
   8  -3  -9    1.36    0.10
   8   3  -9    1.26    0.12
   8   3  -9    1.15    0.13
   8   3  -9    1.38    0.12
   7  -3  -9   13.56    0.32
   7  -3  -9   13.28    0.42
   7   3  -9   13.52    0.41
   7   3  -9   12.98    0.37
   7   3  -9   13.58    0.36
   6  -3  -9    3.87    0.21
   6   3  -9    4.33    0.21
   6   3  -9    4.37    0.17
   6   3  -9    4.27    0.18
   5  -3  -9    7.05    0.29
   5   3  -9    6.85    0.27
   5   3  -9    6.91    0.22
   5   3  -9    6.85    0.22
   5   3  -9    7.15    0.23
   4  -3  -9    6.28    0.27
   4   3  -9    6.56    0.21
   4   3  -9    6.53    0.26
   4   3  -9    6.48    0.21
   3   3  -9    0.04    0.04
   3   3  -9    0.06    0.05
   2   3  -9   27.44    0.62
   2   3  -9   27.33    0.59
   1   3  -9   21.62    0.49
   1   3  -9   22.00    0.51
   0  -3  -9    3.84    0.12
   0   3  -9    3.90    0.16
   0   3  -9    3.90    0.16
  -1  -3  -9    9.44    0.23
  -1  -3  -9    9.55    0.24
  -1   3  -9    9.26    0.27
  -1   3  -9    9.18    0.28
  -2  -3  -9    1.71    0.10
  -2  -3  -9    1.71    0.09
  -2   3  -9    1.62    0.11
  -2   3  -9    1.80    0.12
  -3  -3  -9    5.61    0.19
  -3  -3  -9    5.81    0.19
  -3   3  -9    5.60    0.21
  -3   3  -9    5.65    0.21
  -4  -3  -9    0.01    0.04
  -4  -3  -9   -0.03    0.05
  -4   3  -9   -0.04    0.04
  -4   3  -9    0.02    0.06
  -5  -3  -9    0.04    0.05
  -5  -3  -9    0.03    0.06
  -5   3  -9    0.06    0.06
  -6  -3  -9    1.78    0.14
  -6  -3  -9    1.58    0.14
  -6   3  -9    1.45    0.14
  -7  -3  -9    0.00    0.07
  -7   3  -9   -0.07    0.07
  12  -4  -9    1.03    0.12
  12   4  -9    0.91    0.13
  11  -4  -9    0.45    0.09
  11   4  -9    0.41    0.10
  10  -4  -9    8.46    0.27
  10   4  -9    8.50    0.31
   9  -4  -9    9.97    0.29
   9  -4  -9    9.87    0.28
   9  -4  -9   10.11    0.37
   9   4  -9   10.56    0.34
   9   4  -9   10.10    0.33
   9   4  -9   10.42    0.33
   8  -4  -9    3.99    0.15
   8  -4  -9    3.52    0.22
   8  -4  -9    3.94    0.15
   8   4  -9    3.99    0.19
   8   4  -9    4.11    0.19
   8   4  -9    3.88    0.20
   7  -4  -9    5.60    0.26
   7   4  -9    5.59    0.24
   7   4  -9    5.49    0.21
   7   4  -9    5.38    0.22
   6  -4  -9   16.91    0.50
   6   4  -9   17.31    0.48
   6   4  -9   16.67    0.42
   6   4  -9   16.80    0.42
   6   4  -9   16.48    0.44
   5  -4  -9   28.64    0.72
   5   4  -9   27.23    0.69
   5   4  -9   27.49    0.62
   5   4  -9   27.17    0.64
   4  -4  -9  130.98    2.68
   4   4  -9  128.76    2.56
   4   4  -9  131.21    2.66
   4   4  -9  129.08    2.46
   3   4  -9   34.32    0.73
   3   4  -9   33.82    0.76
   2   4  -9    4.24    0.17
   2   4  -9    4.56    0.18
   1   4  -9   26.21    0.60
   1   4  -9   25.68    0.58
   0  -4  -9    3.90    0.11
   0   4  -9    3.75    0.16
   0   4  -9    3.66    0.16
  -1  -4  -9   25.13    0.54
  -1  -4  -9   25.81    0.53
[truncated: 68,611 more chars]
