# Supplementary material for: Crystal structure of 5-(1,3-di­thian-2-yl)-2H-1,3-benzodioxole
Source: Acta Crystallogr E Crystallogr Commun. 2015 Feb 13;71(Pt 3):o167–8. doi: 10.1107/S2056989015002455 (PMC4350690; doi:10.1107/S2056989015002455)
Supplement: Supplementary file 2 [file e-71-0o167-Isup2.hkl]

#
# h,k,l, Fc-squared, Fo-squared, sigma(Fo-squared), status flag
#
data_I
_shelx_title ' 1'
_shelx_refln_list_code          4
_shelx_F_calc_maximum      213.72
_exptl_crystal_F_000      1008.00
_reflns_d_resolution_high  0.8286

loop_
 _space_group_symop_operation_xyz
 'x, y, z'
 '-x, y+1/2, -z+1/2'
 '-x, -y, -z'
 'x, -y-1/2, z-1/2'

_cell_length_a    11.4765
_cell_length_b    17.5504
_cell_length_c    11.6397
_cell_angle_alpha  90.000
_cell_angle_beta  104.275
_cell_angle_gamma  90.000

_shelx_F_squared_multiplier     1.000

loop_
 _refln_index_h
 _refln_index_k
 _refln_index_l
 _refln_F_squared_calc
 _refln_F_squared_meas
 _refln_F_squared_sigma
 _refln_observed_status
   1   0   0        129.04        128.44         2.48 o
   2   0   0        125.30        141.86         1.98 o
   3   0   0       1606.19       1766.75        38.99 o
   4   0   0       5920.23       6020.89        86.61 o
   5   0   0        104.44         95.95         2.20 o
   6   0   0       2835.33       2900.42        33.02 o
   7   0   0       3799.34       4065.78        39.47 o
   8   0   0       1961.70       1926.72        28.06 o
   9   0   0          7.39          5.72         1.62 o
  10   0   0        195.64        178.46         5.53 o
  11   0   0          0.80          4.96         1.89 o
  12   0   0        301.36        344.09         8.77 o
  13   0   0          6.40          8.05         2.86 o
   1   1   0        172.68        157.47         1.85 o
   2   1   0      44355.59      29995.98       484.48 o
   3   1   0       8627.12       8273.59        91.40 o
   4   1   0        747.35        799.88        12.72 o
   5   1   0        533.31        586.71         4.77 o
   6   1   0       4812.02       4854.42        32.83 o
   7   1   0        242.47        251.97         3.07 o
   8   1   0        256.47        245.83         4.20 o
   9   1   0         74.86         79.13         2.57 o
  10   1   0         31.68         40.79         2.19 o
  11   1   0        111.94        130.55         3.72 o
  12   1   0         22.22         34.14         2.47 o
  13   1   0         34.68         49.49         3.08 o
   0   2   0        191.75        164.77         2.01 o
   1   2   0        183.04        206.55         1.40 o
   2   2   0       7056.76       6753.66        43.97 o
   3   2   0       6470.88       6284.41        61.54 o
   4   2   0       7142.34       7236.78        89.01 o
   5   2   0       9863.67       9629.02        61.93 o
   6   2   0        524.89        511.72         4.47 o
   7   2   0       2135.33       2136.94        16.39 o
   8   2   0         99.05         91.52         2.52 o
   9   2   0         51.86         43.54         2.10 o
  10   2   0        404.01        437.59         6.67 o
  11   2   0         97.73         89.67         4.52 o
  12   2   0          1.25          1.74         1.42 o
  13   2   0         76.52         70.65         3.43 o
   1   3   0        840.27        872.02         5.14 o
   2   3   0      42367.02      31337.85       381.32 o
   3   3   0       9960.86       9532.17        65.69 o
   4   3   0       1795.81       1890.21        16.96 o
   5   3   0        297.27        292.86         2.68 o
   6   3   0       1172.17       1218.28         9.78 o
   7   3   0       3125.83       3102.15        23.12 o
   8   3   0        451.05        492.09         6.58 o
   9   3   0        130.31        162.60         3.57 o
  10   3   0        131.52        147.83         3.72 o
  11   3   0         39.05         33.48         2.27 o
  12   3   0         10.72         22.70         2.10 o
  13   3   0          0.17          0.86         1.57 o
   0   4   0      41541.98      29695.90       535.42 o
   1   4   0        254.94        247.30         1.74 o
   2   4   0      10746.06      10483.50        71.35 o
   3   4   0       7496.93       7466.42        50.80 o
   4   4   0        192.56        244.66         3.07 o
   5   4   0       1278.02       1305.50        10.27 o
   6   4   0          2.82          5.34         0.66 o
   7   4   0         43.44         62.78         1.68 o
   8   4   0          5.56          8.62         1.14 o
   9   4   0        573.50        557.39         7.58 o
  10   4   0         77.46         75.54         2.81 o
  11   4   0          0.09         -0.64         1.18 o
  12   4   0          0.33          0.10         1.38 o
  13   4   0         33.03         30.63         2.93 o
   1   5   0       4535.78       4815.07        32.78 o
   2   5   0      13776.97      12906.95       100.84 o
   3   5   0        996.46       1097.08        10.12 o
   4   5   0        100.08         96.93         1.80 o
   5   5   0        316.67        354.62         3.89 o
   6   5   0        162.83        143.45         2.28 o
   7   5   0        404.93        407.18         5.72 o
   8   5   0        206.45        199.37         4.39 o
   9   5   0          0.03          2.34         1.09 o
  10   5   0          0.60          3.80         1.23 o
  11   5   0         98.99         90.43         3.23 o
  12   5   0         23.20         14.18         1.89 o
  13   5   0        119.65        138.42         5.07 o
   0   6   0      45674.35      36989.81       624.78 o
   1   6   0        420.96        451.39         5.74 o
   2   6   0        665.20        688.15         6.07 o
   3   6   0        844.60        877.09         9.44 o
   4   6   0       2893.13       2958.31        32.30 o
   5   6   0        395.78        455.73         4.70 o
   6   6   0        202.09        220.44         3.67 o
   7   6   0         12.29         15.59         1.54 o
   8   6   0        243.79        251.15         4.43 o
   9   6   0          0.84          6.17         1.28 o
  10   6   0         81.01         76.03         2.85 o
  11   6   0         59.24         64.36         5.01 o
  12   6   0         37.98         42.18         3.01 o
   1   7   0       1260.10       1304.62         9.94 o
   2   7   0         34.21         51.95         0.91 o
   3   7   0          5.95          6.33         0.70 o
   4   7   0       1335.65       1361.98        14.11 o
   5   7   0        355.10        359.29         4.49 o
   6   7   0         93.48         97.01         2.18 o
   7   7   0         88.97         86.63         2.51 o
   8   7   0        797.04        805.88         9.82 o
   9   7   0        336.73        349.45         5.67 o
  10   7   0         97.49        100.36         3.81 o
  11   7   0         55.61         51.29         2.66 o
  12   7   0          4.32          6.50         1.96 o
   0   8   0       7029.61       6909.84        76.28 o
   1   8   0         81.06         97.39         1.74 o
   2   8   0         59.83         65.42         2.97 o
   3   8   0        849.69        830.05        10.79 o
   4   8   0       2145.04       2082.15        31.09 o
   5   8   0       1255.87       1243.65        13.34 o
   6   8   0       2401.83       2361.49        33.18 o
   7   8   0        108.91        105.78         3.07 o
   8   8   0        106.17        119.24         2.79 o
   9   8   0        346.23        333.96         5.04 o
  10   8   0         25.35         30.37         2.14 o
  11   8   0         51.93         49.81         3.47 o
  12   8   0          0.01         -1.42         1.42 o
   1   9   0         51.17         87.74         2.27 o
   2   9   0       2281.99       2365.87        21.18 o
   3   9   0         77.60         82.01         1.99 o
   4   9   0         29.43         31.94         1.35 o
   5   9   0        243.79        253.31         4.13 o
   6   9   0        684.40        720.23        12.13 o
   7   9   0          3.84          6.39         1.14 o
   8   9   0         12.67         13.40         1.47 o
   9   9   0          2.60          7.57         1.21 o
  10   9   0         30.61         32.72         2.75 o
  11   9   0         28.74         34.55         2.97 o
  12   9   0          0.06         -0.14         1.47 o
   0  10   0       2003.93       2073.59        24.07 o
   1  10   0          2.22          5.74         1.26 o
   2  10   0        762.18        752.89         7.08 o
   3  10   0        111.33        115.04         2.21 o
   4  10   0       1161.35       1128.14        11.01 o
   5  10   0        907.13        879.03        14.02 o
   6  10   0        280.54        267.05         6.19 o
   7  10   0        730.84        764.02         9.38 o
   8  10   0        128.71        132.23         3.37 o
   9  10   0        339.64        318.32         6.60 o
  10  10   0        425.67        433.00         8.22 o
  11  10   0         39.65         43.44         3.07 o
   1  11   0        436.81        460.99         4.46 o
   2  11   0       1713.95       1701.74        14.91 o
   3  11   0       1067.38       1087.67        11.17 o
   4  11   0       1549.75       1550.83        18.57 o
   5  11   0         79.84         74.99         2.69 o
   6  11   0         62.35         74.47         4.02 o
   7  11   0         72.08         74.00         2.62 o
   8  11   0       1513.55       1456.36        16.11 o
   9  11   0          1.48          1.50         1.62 o
  10  11   0         51.19         70.53         3.65 o
  11  11   0          5.05          5.91         2.43 o
   0  12   0        819.84        782.18         8.99 o
   1  12   0         20.18         19.91         0.95 o
   2  12   0        616.83        604.10         6.75 o
   3  12   0       2707.28       2699.99        43.12 o
   4  12   0        658.77        659.45         9.17 o
   5  12   0        887.35        897.15        10.59 o
   6  12   0        189.22        179.32         3.70 o
   7  12   0        443.52        408.35         6.22 o
   8  12   0         14.48         22.53         2.82 o
   9  12   0        345.83        376.94         9.44 o
  10  12   0         84.05         80.45         4.72 o
  11  12   0         41.92         45.52         4.02 o
   1  13   0        250.64        220.02         3.74 o
   2  13   0       1130.34       1184.12        12.82 o
   3  13   0        697.51        712.96         8.62 o
   4  13   0         58.95         58.61         2.70 o
   5  13   0         13.17         15.73         1.42 o
   6  13   0         36.72         41.23         2.13 o
   7  13   0        421.80        402.32         9.16 o
   8  13   0          7.77         10.42         2.28 o
   9  13   0          8.58          7.02         4.39 o
  10  13   0        188.80        184.52        10.30 o
   0  14   0       2887.26       2876.52        40.06 o
   1  14   0         18.00         15.77         1.60 o
   2  14   0       1219.24       1204.27        13.15 o
   3  14   0        254.39        257.02         4.32 o
   4  14   0          0.17         -0.30         0.87 o
   5  14   0        763.56        735.94        10.79 o
   6  14   0        279.88        266.48         5.80 o
   7  14   0        203.63        207.61         6.46 o
   8  14   0        226.11        250.50        13.16 o
   9  14   0         39.73         37.61         5.53 o
  10  14   0         15.31         20.83         3.24 o
   1  15   0         14.76         10.76         1.18 o
   2  15   0        194.86        184.15         4.35 o
   3  15   0        613.83        607.39         9.25 o
   4  15   0         50.74         54.89         2.85 o
   5  15   0        294.12        287.26         5.94 o
   6  15   0        141.60        162.10         5.80 o
   7  15   0        354.27        348.48         8.89 o
   8  15   0         10.25         11.95         2.55 o
   9  15   0          0.70          0.95         2.16 o
   0  16   0        582.93        583.76        16.02 o
   1  16   0         12.37         11.26         2.16 o
   2  16   0        580.09        574.81        11.33 o
   3  16   0          2.29          5.34         1.89 o
   4  16   0          5.99         10.36         2.16 o
   5  16   0       1242.03       1255.63        20.77 o
   6  16   0          3.64          4.01         2.16 o
   7  16   0         11.52         12.66         2.86 o
   8  16   0        180.91        179.20         6.61 o
   1  17   0        519.86        512.36        10.65 o
   2  17   0        462.41        464.66        10.11 o
   3  17   0         83.13         91.58         4.59 o
   4  17   0         74.97         74.06         4.45 o
   5  17   0         20.83         23.30         3.09 o
   6  17   0         30.17         28.00         4.39 o
   7  17   0         72.67         72.00         4.83 o
   0  18   0       1298.09       1399.89        32.05 o
   1  18   0         72.81         61.55         5.34 o
   2  18   0          1.91          0.76         2.16 o
   3  18   0        311.75        325.85         8.50 o
   4  18   0        356.66        391.08         9.57 o
   5  18   0         26.11         37.24         6.87 o
   6  18   0         26.03         24.80         3.24 o
   7  18   0        111.29        104.92         7.82 o
   1  19   0         58.72         59.73         4.32 o
   2  19   0        512.44        516.13        12.78 o
   3  19   0         33.57         29.36         4.58 o
   4  19   0         49.74         44.07         3.78 o
   5  19   0         37.39         44.80         3.78 o
   0  20   0          3.83         14.12         4.20 o
   1  20   0         76.40         61.39         4.45 o
   2  20   0         73.56         66.74         4.45 o
   3  20   0         33.51         36.83         3.63 o
   4  20   0         10.62          8.15         2.55 o
   1  21   0          0.14          0.45         2.28 o
 -13   1   1         96.81        105.89         4.52 o
 -12   1   1          5.16          1.88         1.42 o
 -11   1   1         94.01        110.63         3.48 o
 -10   1   1         39.78         28.20         2.26 o
  -9   1   1        895.26        840.35        10.16 o
  -8   1   1         16.17         11.98         1.38 o
  -7   1   1         21.64         19.56         1.71 o
  -6   1   1          1.79          1.23         0.60 o
  -5   1   1       1378.55       1340.50        13.93 o
  -4   1   1       2289.90       2309.20        25.48 o
  -3   1   1      12540.56      12041.74        94.43 o
  -2   1   1      13921.07      13071.36        79.22 o
  -1   1   1       2275.40       2403.88        21.00 o
   0   1   1        286.80        320.53         5.34 o
   1   1   1        208.21        195.17         1.25 o
   2   1   1       1422.92       1391.46        12.04 o
   3   1   1        707.33        730.84         6.28 o
   4   1   1        177.66        171.92         3.01 o
   5   1   1       4626.46       5036.93        45.16 o
   6   1   1          3.07          2.66         0.46 o
   7   1   1         35.58         36.09         1.50 o
   8   1   1         45.71         45.37         2.97 o
   9   1   1        118.21        110.12         3.03 o
  10   1   1        152.98        150.01         3.67 o
  11   1   1         98.04         89.90         3.23 o
  12   1   1         41.61         52.87         3.30 o
  13   1   1          5.66          4.47         1.65 o
 -13   2   1         17.02         18.30         2.42 o
 -12   2   1         25.59         34.33         2.38 o
 -11   2   1         99.69        101.08         3.33 o
 -10   2   1        989.67        936.36        12.50 o
  -9   2   1         46.90         50.46         2.23 o
  -8   2   1        583.57        585.70         7.48 o
  -7   2   1        918.82        827.64         7.21 o
  -6   2   1       1430.16       1406.24        13.03 o
  -5   2   1        228.37        221.89         2.85 o
  -4   2   1        750.61        687.17         8.99 o
  -3   2   1        356.24        329.32         3.11 o
  -2   2   1         25.63         31.42         0.46 o
  -1   2   1       3806.54       3994.34        24.77 o
   0   2   1       5392.33       5369.58        41.41 o
   1   2   1        878.47        941.79         5.08 o
   2   2   1      17601.85      15848.18        96.93 o
   3   2   1       7629.48       7752.67        66.74 o
   4   2   1        613.19        627.54         5.71 o
   5   2   1        629.68        685.36         5.48 o
   6   2   1        254.17        299.64         3.07 o
   7   2   1       1624.36       1750.99        13.79 o
   8   2   1         51.99         36.45         1.84 o
   9   2   1         12.07         13.48         1.47 o
  10   2   1         18.57         24.43         1.85 o
  11   2   1          5.07          7.58         1.53 o
  12   2   1          0.12          1.64         1.42 o
  13   2   1         97.04        104.98         4.46 o
 -13   3   1          0.75         -1.27         1.76 o
 -12   3   1          8.85         12.55         1.79 o
 -11   3   1         49.37         53.57         3.90 o
 -10   3   1         15.92         13.64         1.57 o
  -9   3   1          2.96          3.57         1.27 o
  -8   3   1         18.87         17.97         1.61 o
  -7   3   1        307.97        305.03         4.31 o
  -6   3   1        416.27        428.17         4.27 o
  -5   3   1        202.16        187.18         4.18 o
  -4   3   1        204.01        226.09         3.80 o
  -3   3   1       2560.81       2671.30        24.06 o
  -2   3   1      27879.25      22624.34       280.62 o
  -1   3   1        250.46        280.15         1.76 o
   0   3   1         17.36         18.28         0.28 o
   1   3   1         67.98         68.53         0.91 o
   2   3   1       8593.75       8074.19        57.27 o
   3   3   1         30.33         38.73         1.62 o
   4   3   1        424.98        471.74         4.51 o
   5   3   1       5509.33       5868.42        39.35 o
   6   3   1        787.35        755.37         6.57 o
   7   3   1          0.35          0.74         0.56 o
   8   3   1        464.42        458.52         6.39 o
   9   3   1          0.02         -0.41         0.99 o
  10   3   1        336.96        341.74         5.82 o
  11   3   1          1.76          0.99         1.28 o
  12   3   1         10.01          7.21         1.70 o
 -13   4   1         45.97         44.78         4.37 o
 -12   4   1         43.12         29.99         2.64 o
 -11   4   1        635.84        611.09        10.06 o
 -10   4   1          0.32          2.18         1.16 o
  -9   4   1        143.23        137.09         3.28 o
  -8   4   1       1028.36       1065.28        13.73 o
  -7   4   1         43.26         65.15         1.95 o
  -6   4   1        145.26        154.32         2.30 o
  -5   4   1       4805.68       4772.82        37.18 o
  -4   4   1        115.27        124.34         1.78 o
  -3   4   1       2279.37       2318.20        18.36 o
  -2   4   1         66.12        109.65         1.09 o
  -1   4   1      31487.01      24756.14       411.99 o
   0   4   1        129.54        110.27         1.10 o
   1   4   1         54.02         44.60         0.82 o
   2   4   1        203.85        207.52         2.27 o
   3   4   1       1163.13       1153.40        11.95 o
   4   4   1       1700.35       1553.32        11.92 o
   5   4   1        745.36        744.87         6.85 o
   6   4   1        137.86        165.24         2.28 o
   7   4   1        304.83        271.59         3.89 o
   8   4   1       1154.70       1141.10        12.78 o
   9   4   1         37.74         44.29         2.53 o
  10   4   1        336.34        323.84         5.67 o
  11   4   1          3.68          2.19         1.34 o
  12   4   1         49.99         45.39         2.74 o
 -13   5   1          2.19          6.36         1.98 o
 -12   5   1          5.21          6.93         1.90 o
 -11   5   1          6.76         10.63         1.98 o
 -10   5   1         87.50         94.69         3.04 o
  -9   5   1        102.69         94.45         2.85 o
  -8   5   1        318.23        295.23         5.50 o
  -7   5   1         61.36         51.42         1.66 o
  -6   5   1         43.25         32.42         1.41 o
  -5   5   1       4191.92       4301.27        33.73 o
  -4   5   1        252.93        283.59         2.55 o
  -3   5   1       1429.17       1511.65        10.73 o
  -2   5   1        323.25        369.23         5.64 o
  -1   5   1       1898.68       2049.49        13.19 o
   0   5   1      11489.55      11210.78        75.87 o
   1   5   1       1609.37       1771.57        13.53 o
   2   5   1       1228.53       1380.74        11.31 o
   3   5   1        598.80        610.69         5.60 o
   4   5   1          3.47          4.51         0.46 o
   5   5   1        288.77        231.82         2.85 o
   6   5   1        787.08        875.22         9.87 o
   7   5   1        135.34        138.22         2.95 o
   8   5   1         68.92         71.68         3.08 o
   9   5   1          5.09          1.76         1.12 o
  10   5   1        289.14        297.75         5.38 o
  11   5   1         99.52        103.02         3.47 o
  12   5   1          0.38          0.14         1.71 o
 -13   6   1        101.83        119.31         5.55 o
 -12   6   1         32.78         33.61         2.85 o
 -11   6   1          7.57          8.49         1.90 o
 -10   6   1          2.31          1.85         1.71 o
  -9   6   1         61.02         61.52         2.44 o
  -8   6   1       1274.09       1236.42        15.71 o
  -7   6   1        480.28        447.00         6.96 o
  -6   6   1       1450.45       1409.90        12.11 o
  -5   6   1        347.61        367.94         6.70 o
  -4   6   1       3015.11       3052.60        19.68 o
  -3   6   1       2255.61       2291.88        14.94 o
  -2   6   1       2150.81       2154.89        17.22 o
  -1   6   1      17255.84      15888.49       178.20 o
   0   6   1        741.63        716.51         6.14 o
   1   6   1         43.25         34.75         0.80 o
   2   6   1       6872.47       6685.45        57.29 o
   3   6   1        287.77        348.37         3.38 o
   4   6   1        425.17        463.85         4.64 o
   5   6   1       1942.88       1948.40        16.01 o
   6   6   1         36.83         37.49         1.43 o
   7   6   1         44.20         27.06         2.04 o
   8   6   1        749.48        707.08         8.82 o
   9   6   1        425.32        416.65         6.39 o
  10   6   1         21.25         13.93         1.65 o
  11   6   1         16.60         20.46         1.99 o
  12   6   1          7.80          5.34         1.93 o
 -12   7   1         41.21         32.78         2.78 o
 -11   7   1        148.34        163.51         5.08 o
 -10   7   1        130.75        115.65         3.52 o
  -9   7   1         15.44          9.05         1.35 o
  -8   7   1         21.60         25.41         1.66 o
  -7   7   1          3.56          4.37         1.84 o
  -6   7   1        621.88        647.08         5.57 o
  -5   7   1       1245.01       1279.06        10.29 o
  -4   7   1       1042.79        970.55         7.32 o
  -3   7   1         70.69         68.16         1.21 o
  -2   7   1         72.98         63.30         1.23 o
  -1   7   1        116.97        114.92         1.37 o
   0   7   1       2968.64       3157.50        24.85 o
   1   7   1        911.03        907.51         7.78 o
   2   7   1        140.15        136.32         2.04 o
   3   7   1        873.50        835.59        11.43 o
   4   7   1        580.66        635.61         6.72 o
   5   7   1        815.49        740.07         9.49 o
   6   7   1        433.88        389.25         5.48 o
   7   7   1        544.54        560.01         6.58 o
   8   7   1         23.69         20.67         1.57 o
   9   7   1          6.74          7.78         1.34 o
  10   7   1          8.03          4.73         1.38 o
  11   7   1          0.78          1.21         1.38 o
  12   7   1         87.45        104.84         3.76 o
 -12   8   1          3.06          2.16         1.83 o
 -11   8   1        176.56        176.64         5.07 o
 -10   8   1        644.27        633.67         9.78 o
  -9   8   1         99.05        105.49         2.79 o
  -8   8   1       2527.19       2558.12        23.13 o
  -7   8   1        277.96        270.43         3.99 o
  -6   8   1        144.17        129.26         2.44 o
  -5   8   1       1543.19       1507.76        17.56 o
  -4   8   1         19.36         18.78         0.82 o
  -3   8   1       7769.32       7714.43        55.38 o
  -2   8   1        452.80        456.01         4.22 o
  -1   8   1        696.39        794.61         6.43 o
   0   8   1       4761.97       4980.98        38.97 o
   1   8   1        924.51        830.09         6.73 o
   2   8   1       4268.34       4284.27        33.49 o
   3   8   1         16.68          9.59         0.94 o
   4   8   1       2783.53       2824.57        24.83 o
   5   8   1        105.60        117.69         2.59 o
   6   8   1         84.04         78.60         3.24 o
   7   8   1       1349.75       1353.54        14.64 o
   8   8   1         13.79         14.00         1.25 o
   9   8   1         59.65         65.77         2.53 o
  10   8   1         44.86         43.30         2.19 o
  11   8   1         30.31         35.40         2.13 o
  12   8   1        176.53        179.43         6.88 o
 -12   9   1          7.00          4.65         1.66 o
 -11   9   1         22.84         29.94         3.08 o
 -10   9   1        252.49        251.81         6.88 o
  -9   9   1        309.91        303.31         5.43 o
  -8   9   1        791.72        796.75         8.78 o
  -7   9   1        918.70        915.98        10.57 o
  -6   9   1        846.34        824.91         8.43 o
  -5   9   1       2640.57       2472.64        22.13 o
  -4   9   1        360.34        321.82         4.62 o
  -3   9   1         16.49         13.49         0.83 o
  -2   9   1       5295.79       5441.07        42.28 o
  -1   9   1       5685.73       5935.38        45.94 o
   0   9   1        138.00        152.40         2.30 o
   1   9   1       1222.19       1209.90        10.21 o
   2   9   1       2757.38       2595.74        22.95 o
   3   9   1        198.70        205.88         4.24 o
   4   9   1         33.62         41.24         1.46 o
   5   9   1        551.50        568.16         8.29 o
   6   9   1       1549.63       1507.70        22.39 o
   7   9   1          9.11         11.79         1.54 o
   8   9   1        583.16        570.64         7.82 o
   9   9   1          2.54          4.20         2.07 o
  10   9   1        364.09        367.72         5.66 o
  11   9   1          5.55          1.72         2.16 o
 -12  10   1          6.15          6.56         1.70 o
 -11  10   1        159.09        146.68         4.84 o
 -10  10   1        539.73        533.67         9.32 o
  -9  10   1         79.76         63.19         3.23 o
  -8  10   1         22.90         17.60         1.90 o
  -7  10   1         89.97         76.64         2.55 o
  -6  10   1         33.73         32.95         1.74 o
  -5  10   1       1476.30       1409.75        19.62 o
  -4  10   1        250.57        268.02         4.28 o
  -3  10   1       9983.46       9488.91        89.14 o
  -2  10   1        111.82        117.93         2.73 o
  -1  10   1        667.49        662.40         5.66 o
   0  10   1        121.80        123.45         1.88 o
   1  10   1        667.29        641.84         9.74 o
   2  10   1       1188.80       1149.30        11.00 o
   3  10   1        104.81        100.69         1.96 o
   4  10   1        698.48        668.85         8.24 o
   5  10   1        482.14        526.03         9.44 o
   6  10   1         79.55         76.36         2.43 o
   7  10   1        280.78        280.52         4.80 o
   8  10   1        184.90        167.42         3.80 o
   9  10   1          0.12          0.79         1.74 o
  10  10   1         62.59         55.74         3.78 o
  11  10   1         44.36         45.19         6.68 o
 -11  11   1          2.41          5.98         1.98 o
 -10  11   1          1.73          1.00         1.65 o
  -9  11   1         41.01         35.07         3.07 o
  -8  11   1          7.04          7.17         1.61 o
  -7  11   1        140.47        128.83         3.95 o
  -6  11   1        135.03        149.72         3.90 o
  -5  11   1        256.07        281.27         8.89 o
  -4  11   1        258.18        258.03         4.85 o
  -3  11   1       1422.08       1395.82        15.59 o
  -2  11   1         19.94         14.05         0.89 o
  -1  11   1       1415.83       1425.22        12.16 o
   0  11   1       6266.92       6201.49        48.17 o
   1  11   1        177.31        163.62         2.64 o
   2  11   1          0.40          0.72         0.49 o
   3  11   1       1329.33       1265.91        11.96 o
   4  11   1        220.14        225.70         6.52 o
   5  11   1        174.01        157.89         5.50 o
   6  11   1        368.86        364.70         5.53 o
   7  11   1          1.12          2.94         1.09 o
   8  11   1          4.32          3.17         1.74 o
   9  11   1         28.55         25.79         2.97 o
  10  11   1          2.41          1.65         2.01 o
  11  11   1         17.23         17.22         2.93 o
 -11  12   1         42.37         43.57         3.23 o
 -10  12   1         18.24         17.42         2.34 o
  -9  12   1          9.76          7.29         2.06 o
  -8  12   1         47.60         51.68         3.14 o
  -7  12   1        168.04        141.87         4.30 o
  -6  12   1       1462.19       1384.92        17.62 o
  -5  12   1          4.97          0.65         1.16 o
  -4  12   1         53.80         62.10         3.09 o
  -3  12   1         26.85         27.70         1.83 o
  -2  12   1        454.23        410.77         8.51 o
  -1  12   1       2210.58       2181.70        19.98 o
   0  12   1          8.46          8.26         1.64 o
   1  12   1         31.98         25.09         2.75 o
   2  12   1        824.79        822.35        11.08 o
   3  12   1        356.57        321.98         4.38 o
   4  12   1         80.12         69.35         2.49 o
   5  12   1         35.99         40.29         1.92 o
   6  12   1          4.26          5.13         1.12 o
   7  12   1          4.77          5.15         1.38 o
   8  12   1         34.49         22.40         4.77 o
   9  12   1        138.68        132.22         5.53 o
  10  12   1          3.03          3.24         2.48 o
 -10  13   1        125.22        147.93         4.99 o
  -9  13   1         23.61         28.49         2.55 o
  -8  13   1        550.38        526.96         9.03 o
  -7  13   1        245.17        239.53         5.77 o
  -6  13   1        258.23        302.50         6.16 o
  -5  13   1         22.78         17.47         1.76 o
  -4  13   1         52.18         50.93         3.01 o
  -3  13   1          7.90         11.00         1.74 o
  -2  13   1          4.25         -0.35         1.01 o
  -1  13   1       1862.05       1849.02        22.16 o
   0  13   1         83.32         89.69         2.96 o
   1  13   1        246.43        212.26         5.26 o
   2  13   1         18.13         17.47         2.29 o
   3  13   1        197.80        204.72         5.38 o
   4  13   1          5.32          7.15         1.10 o
   5  13   1        196.41        179.98         5.01 o
   6  13   1         31.81         41.91         2.14 o
   7  13   1        222.63        237.24         6.88 o
   8  13   1         82.32         78.91         4.45 o
   9  13   1        140.12        166.33         6.19 o
  10  13   1          3.92          3.79         3.62 o
 -10  14   1         45.66         42.25         3.91 o
  -9  14   1         71.35         84.99         3.93 o
  -8  14   1        209.75        224.06         5.72 o
  -7  14   1        240.77        252.12         7.27 o
  -6  14   1         14.00         12.58         1.90 o
  -5  14   1         14.39         10.94         1.76 o
  -4  14   1        229.75        218.83         5.00 o
  -3  14   1        154.53        156.27         4.46 o
  -2  14   1        308.30        302.53         6.47 o
  -1  14   1        494.66        518.58        12.42 o
   0  14   1          0.04          0.59         1.53 o
   1  14   1        316.92        314.41         5.72 o
   2  14   1        142.44        141.62         3.67 o
   3  14   1        314.93        300.45         5.63 o
   4  14   1        553.08        557.03         8.66 o
   5  14   1        118.58        114.92         3.58 o
   6  14   1         13.14         15.78         1.96 o
   7  14   1         83.87         90.34         4.56 o
   8  14   1         88.42        104.16         5.13 o
   9  14   1         23.23         17.85         2.97 o
  -9  15   1          1.86          0.57         2.16 o
  -8  15   1         19.89         25.46         3.20 o
  -7  15   1          3.70          3.18         1.76 o
  -6  15   1          2.44          0.57         1.89 o
  -5  15   1         55.91         50.38         3.51 o
  -4  15   1         39.43         31.83         2.27 o
  -3  15   1          4.71          2.53         1.23 o
  -2  15   1          4.83          3.19         1.16 o
  -1  15   1        313.50        290.90         5.57 o
   0  15   1        222.49        239.04         4.99 o
   1  15   1         77.48         81.50         3.01 o
   2  15   1         27.71         19.58         1.76 o
   3  15   1         26.48         35.73         2.76 o
   4  15   1          4.84          4.83         1.34 o
   5  15   1         27.57         25.47         2.18 o
   6  15   1        353.91        336.91         8.50 o
   7  15   1        271.12        296.21         8.08 o
   8  15   1         37.86         25.99         3.24 o
   9  15   1         27.85         27.24         3.36 o
  -8  16   1        378.27        407.85        10.09 o
  -7  16   1         11.31         10.05         2.43 o
  -6  16   1        347.73        323.25         8.35 o
  -5  16   1        527.41        527.61        11.05 o
  -4  16   1          0.11         -1.62         1.62 o
  -3  16   1        147.13        144.03         4.03 o
  -2  16   1        597.23        578.46         9.03 o
  -1  16   1          1.88          0.10         1.06 o
   0  16   1         28.94         23.36         2.23 o
   1  16   1        699.73        638.78         9.61 o
   2  16   1          4.46          2.55         1.23 o
   3  16   1         43.34         55.71         2.85 o
   4  16   1        166.97        185.62         5.94 o
   5  16   1        273.64        276.84         7.55 o
   6  16   1        177.85        185.24        10.30 o
   7  16   1         11.25         14.48         4.20 o
   8  16   1         28.01         38.49         3.63 o
  -8  17   1         12.48          7.38         2.38 o
  -7  17   1         49.23         51.57         4.18 o
  -6  17   1         80.89         82.13         4.58 o
  -5  17   1         67.77         64.61         4.18 o
  -4  17   1         18.59         15.03         4.01 o
  -3  17   1         58.09         61.00         3.91 o
  -2  17   1         30.30         35.28         3.09 o
  -1  17   1        225.33        210.07         5.07 o
   0  17   1         73.30         74.97         6.49 o
   1  17   1         63.97         63.93         6.49 o
   2  17   1        415.25        427.66         9.57 o
   3  17   1          1.10          1.14         1.89 o
   4  17   1        171.27        181.70         7.06 o
   5  17   1         22.81         20.44         4.58 o
   6  17   1         36.12         31.07         3.82 o
   7  17   1         13.50         14.77         3.62 o
  -7  18   1          5.28          3.88         2.28 o
  -6  18   1         35.15         36.79         6.49 o
  -5  18   1          3.52          7.34         2.28 o
  -4  18   1         73.55         81.15         8.39 o
  -3  18   1        623.53        635.00        12.81 o
  -2  18   1         22.63         16.43         2.55 o
  -1  18   1        193.39        203.78         6.48 o
   0  18   1         32.99         33.70         3.24 o
   1  18   1         12.17         20.40         2.82 o
   2  18   1        126.78        133.46         5.53 o
   3  18   1          6.63          6.10         2.43 o
   4  18   1        167.34        152.68         5.94 o
   5  18   1        281.12        317.98         8.77 o
   6  18   1          2.83          2.06         3.82 o
  -6  19   1          3.94          4.49         2.28 o
  -5  19   1         11.60         13.78         2.70 o
  -4  19   1         59.25         57.61         4.32 o
  -3  19   1        366.69        359.61         9.17 o
  -2  19   1         60.63         60.28         4.32 o
  -1  19   1        489.86        491.29        11.06 o
   0  19   1        450.37        493.86        10.92 o
   1  19   1        193.11        200.78         6.73 o
   2  19   1          1.41         -2.01         2.01 o
   3  19   1        481.53        476.91        10.79 o
   4  19   1         21.04         22.00         5.15 o
   5  19   1         12.14         17.55         2.97 o
  -4  20   1         24.14         20.14         3.43 o
  -3  20   1        365.28        368.95        25.56 o
  -2  20   1        140.35        147.63         6.07 o
  -1  20   1        481.41        510.88        13.74 o
   0  20   1        225.46        249.73         7.82 o
   1  20   1          0.32         -0.76         2.16 o
   2  20   1        289.89        317.12         8.77 o
   3  20   1         38.44         39.11         3.63 o
   4  20   1          3.35          2.40         2.28 o
  -1  21   1          0.24         -0.16         2.67 o
   0  21   1        132.45        154.65         6.34 o
   1  21   1         37.99         39.39         4.77 o
 -13   0   2        345.53        414.74        14.50 o
 -12   0   2          3.49          1.53         1.89 o
 -11   0   2         12.51         20.34         2.70 o
 -10   0   2        311.92        311.98        14.12 o
  -9   0   2       1621.94       1707.03        35.48 o
  -8   0   2       3246.64       3221.00        62.57 o
  -7   0   2       3524.70       3585.71        49.21 o
  -6   0   2       2280.42       2097.44        33.19 o
  -5   0   2         93.68         66.19         3.43 o
  -4   0   2       3032.15       3065.81        29.30 o
  -3   0   2      11463.23      10855.15       117.19 o
  -2   0   2          0.03          0.76         0.17 o
   0   0   2       7127.91       7072.44        92.00 o
   1   0   2      11529.30      10802.47       170.73 o
   2   0   2       1967.47       2314.36        25.24 o
   3   0   2       2694.94       2719.59        43.69 o
   4   0   2       7296.78       7867.46       155.67 o
   5   0   2         66.83         68.61         2.05 o
   6   0   2       1249.55       1332.12        19.12 o
   7   0   2        132.29        119.48         4.77 o
   8   0   2        891.05        888.45        14.84 o
   9   0   2        264.35        234.50         6.48 o
  10   0   2          7.59         15.96         2.55 o
  11   0   2          7.62          4.39         2.16 o
  12   0   2        142.31        159.95         8.39 o
 -13   1   2         88.34         76.60         5.53 o
 -12   1   2          6.89          2.36         1.87 o
 -11   1   2        516.87        565.78         9.40 o
 -10   1   2        461.08        412.46         6.24 o
  -9   1   2        525.16        507.40         8.00 o
  -8   1   2        729.08        714.93        12.00 o
  -7   1   2        461.92        475.67         6.06 o
  -6   1   2        383.77        386.42         5.09 o
  -5   1   2         94.55        110.98         1.80 o
  -4   1   2       2101.90       2073.86        15.19 o
  -3   1   2       5273.21       5335.04        36.16 o
  -2   1   2        238.16        258.56         2.40 o
  -1   1   2      15994.28      13882.80       134.73 o
   0   1   2       2513.25       2715.90        21.12 o
   1   1   2          1.66          2.96         0.18 o
   2   1   2        444.95        484.40         3.62 o
   3   1   2         89.25         92.16         2.20 o
   4   1   2        966.74        969.60        11.82 o
   5   1   2       1971.75       2022.65        48.39 o
   6   1   2        118.33        163.92         2.49 o
   7   1   2        251.76        237.46         3.27 o
   8   1   2          7.46         10.53         1.38 o
   9   1   2         99.72        110.91         3.60 o
  10   1   2          8.11          6.13         1.43 o
  11   1   2         42.94         30.77         3.36 o
  12   1   2        109.59        137.22         5.01 o
 -13   2   2         27.02         25.17         2.69 o
 -12   2   2         71.74         71.51         4.72 o
 -11   2   2        484.83        490.90        12.00 o
 -10   2   2        196.16        182.78         3.95 o
  -9   2   2       2297.01       2279.52        26.72 o
  -8   2   2        199.39        214.72         4.39 o
  -7   2   2       1402.60       1432.58        13.37 o
  -6   2   2       2736.25       2711.73        23.90 o
  -5   2   2        240.10        219.49         2.54 o
  -4   2   2         91.23         61.77         0.99 o
  -3   2   2      10595.41      10383.21        79.49 o
  -2   2   2       1219.71       1255.34         8.34 o
  -1   2   2       4945.83       5195.40        44.56 o
   0   2   2          0.20          0.32         0.26 o
   1   2   2          1.67          1.40         0.15 o
   2   2   2       2165.71       2272.98        15.33 o
   3   2   2        200.50        204.64         3.07 o
   4   2   2        210.69        165.01         2.35 o
   5   2   2          1.25          1.18         0.42 o
   6   2   2       2312.33       2400.70        21.78 o
   7   2   2         37.59         23.18         1.82 o
   8   2   2        281.69        280.71         5.34 o
   9   2   2        462.41        444.95         6.58 o
  10   2   2         10.70         11.55         1.66 o
  11   2   2         13.80         21.57         2.10 o
  12   2   2         72.13         69.83         3.27 o
 -13   3   2          9.14          8.46         2.05 o
 -12   3   2         53.68         51.87         3.68 o
 -11   3   2       1152.59       1120.44        15.49 o
 -10   3   2         34.37         40.50         2.19 o
  -9   3   2       1572.87       1545.27        16.55 o
  -8   3   2        890.81        905.93        10.47 o
  -7   3   2       3395.12       3342.70        26.59 o
  -6   3   2        675.26        706.85         6.14 o
  -5   3   2       7406.53       7280.62        58.57 o
  -4   3   2        506.83        522.75         4.71 o
  -3   3   2      16026.53      15421.92        99.01 o
  -2   3   2       1567.59       1662.47        12.05 o
  -1   3   2      13938.69      13255.22       131.49 o
   0   3   2        369.24        401.94         5.13 o
   1   3   2       3319.05       3347.56        22.50 o
   2   3   2       3116.04       3130.75        20.98 o
   3   3   2        206.66        175.76         2.10 o
   4   3   2       3771.76       3933.04        30.69 o
   5   3   2        126.01        152.65         2.39 o
   6   3   2          0.82          9.48         0.85 o
   7   3   2       1232.05       1189.40        13.02 o
   8   3   2         16.53         19.92         1.57 o
   9   3   2          1.69          5.52         1.28 o
  10   3   2        537.50        537.56         7.87 o
  11   3   2         23.86         21.55         2.15 o
  12   3   2         34.08         36.81         2.61 o
 -13   4   2          5.76          4.59         1.90 o
 -12   4   2          0.55          1.26         1.57 o
 -11   4   2        264.22        270.94         7.90 o
 -10   4   2         51.55         48.11         2.38 o
  -9   4   2       1997.92       1992.03        20.60 o
  -8   4   2         50.31         49.77         2.12 o
  -7   4   2         73.27         78.46         1.62 o
  -6   4   2       1234.47       1178.80        10.69 o
  -5   4   2         73.86         80.52         1.33 o
  -4   4   2       1360.10       1424.57        11.68 o
  -3   4   2       1805.43       1986.84        13.67 o
  -2   4   2        464.58        491.48         3.72 o
  -1   4   2      16386.18      15650.22       154.65 o
   0   4   2        462.38        485.04         4.13 o
   1   4   2       3159.94       3199.16        22.87 o
   2   4   2       2465.67       2497.16        19.66 o
   3   4   2         12.45         21.56         0.57 o
   4   4   2        151.10        213.04         3.21 o
   5   4   2        111.43        116.58         2.08 o
   6   4   2        462.94        519.99         5.87 o
   7   4   2        226.89        211.58         3.82 o
   8   4   2        323.84        324.19         5.20 o
   9   4   2          6.28          3.15         1.18 o
  10   4   2         41.80         40.46         2.33 o
  11   4   2         73.12         83.35         3.29 o
  12   4   2         54.69         37.85         2.56 o
 -13   5   2          9.92         12.81         2.18 o
 -12   5   2          4.74          5.59         1.83 o
 -11   5   2          0.64          7.78         1.88 o
 -10   5   2        237.67        202.40         4.28 o
  -9   5   2          0.06         -0.93         1.09 o
  -8   5   2         29.71         27.29         1.65 o
  -7   5   2        357.43        348.08         3.82 o
  -6   5   2        483.11        520.75         4.85 o
  -5   5   2       4463.82       4430.35        29.94 o
  -4   5   2        393.13        369.80         4.16 o
  -3   5   2        838.72        933.62         7.35 o
  -2   5   2       4879.38       5065.93        41.36 o
  -1   5   2      25939.48      23488.31       365.63 o
   0   5   2       3815.39       4010.30        31.34 o
   1   5   2         34.59         29.02         0.55 o
   2   5   2       2965.48       3099.74        24.20 o
   3   5   2        356.56        344.11         3.27 o
   4   5   2       3968.99       4320.18        36.57 o
   5   5   2       1692.70       1662.91        13.85 o
   6   5   2        202.13        212.17         3.62 o
   7   5   2         28.31         29.72         1.57 o
   8   5   2        301.31        303.15         5.01 o
   9   5   2         10.18          7.72         1.47 o
  10   5   2          3.77          7.96         1.47 o
  11   5   2         38.32         48.30         3.19 o
  12   5   2          2.40          3.69         1.66 o
 -13   6   2          4.41          6.80         2.12 o
 -12   6   2          0.24         -0.51         1.61 o
 -11   6   2          5.12          6.24         1.83 o
 -10   6   2        330.29        286.25         6.08 o
  -9   6   2        770.33        813.81        13.49 o
  -8   6   2         12.09         15.83         3.30 o
  -7   6   2        420.75        410.46         5.33 o
  -6   6   2        573.78        573.52         4.89 o
  -5   6   2         63.69         58.63         1.76 o
  -4   6   2       5229.74       5362.00        36.11 o
  -3   6   2       3078.14       3044.23        22.33 o
  -2   6   2        724.75        744.44         4.86 o
  -1   6   2        294.37        373.21         3.66 o
   0   6   2       1653.74       1767.72        12.94 o
   1   6   2        754.22        843.55         7.12 o
   2   6   2       3872.92       4227.57        30.32 o
   3   6   2         23.32          9.45         0.64 o
   4   6   2        572.83        708.65         6.64 o
   5   6   2        193.87        199.34         2.36 o
   6   6   2        406.22        422.63         5.67 o
   7   6   2        120.63        119.86         3.30 o
   8   6   2        327.48        316.09         5.20 o
   9   6   2          5.61          9.81         1.42 o
  10   6   2         23.36         21.71         2.27 o
  11   6   2          0.98          3.84         1.45 o
  12   6   2          0.04         -1.80         2.72 o
 -12   7   2         41.93         27.37         2.64 o
 -11   7   2          9.90          5.55         1.83 o
 -10   7   2        260.44        256.77         5.79 o
  -9   7   2         23.89         28.39         1.84 o
  -8   7   2        159.10        167.63         4.71 o
  -7   7   2         45.59         45.41         2.37 o
  -6   7   2        280.33        265.08         2.85 o
  -5   7   2       3228.92       3350.87        23.01 o
  -4   7   2        672.68        749.04         6.30 o
  -3   7   2       1619.63       1789.92        13.64 o
  -2   7   2         56.09         65.61         1.27 o
  -1   7   2        433.99        434.40         3.28 o
   0   7   2          0.53          5.62         0.64 o
   1   7   2        275.30        274.23         3.05 o
   2   7   2         15.47         28.15         0.82 o
   3   7   2         47.29         52.60         1.46 o
   4   7   2        506.81        439.83         4.62 o
   5   7   2         44.63         46.97         1.38 o
   6   7   2        149.78        151.32         3.05 o
   7   7   2         12.76         11.35         1.08 o
   8   7   2        443.36        450.76         5.87 o
   9   7   2          7.77          6.49         1.61 o
  10   7   2         24.44         29.75         2.49 o
  11   7   2          8.61         12.59         2.05 o
  12   7   2          0.00         -1.26         1.73 o
 -12   8   2          0.29          3.67         1.83 o
 -11   8   2         12.63         15.82         2.18 o
 -10   8   2          0.03          0.04         1.46 o
  -9   8   2          5.49          4.18         1.28 o
  -8   8   2        683.59        637.00         8.29 o
  -7   8   2       1176.14       1170.16        13.01 o
  -6   8   2        219.31        229.22         2.89 o
  -5   8   2       1942.34       1846.45        13.25 o
  -4   8   2         49.05         51.50         1.31 o
  -3   8   2      16207.67      15754.86       113.48 o
  -2   8   2       1385.43       1497.15        11.63 o
  -1   8   2       2252.76       2403.77        19.27 o
   0   8   2          0.15         -0.35         0.35 o
   1   8   2       5893.29       5949.98        42.76 o
   2   8   2       4782.61       4857.84        34.90 o
   3   8   2        253.12        239.27         2.71 o
   4   8   2        645.52        667.59         6.79 o
   5   8   2         43.99         42.50         1.37 o
   6   8   2        150.66        165.48         3.89 o
   7   8   2         39.51         42.60         3.36 o
   8   8   2        110.30        107.91         2.72 o
   9   8   2         15.74         17.19         2.05 o
  10   8   2         19.68         21.26         2.27 o
  11   8   2         14.11          5.11         1.83 o
 -12   9   2         35.30         41.27         2.70 o
 -11   9   2         85.37         81.36         3.29 o
 -10   9   2          0.39         -1.41         1.41 o
  -9   9   2         10.83         14.72         1.61 o
  -8   9   2         30.50         23.69         1.74 o
  -7   9   2        286.97        296.99         5.63 o
  -6   9   2        565.40        563.63         5.67 o
  -5   9   2        276.62        286.73         4.18 o
  -4   9   2       1310.33       1278.73        10.19 o
  -3   9   2          0.84          3.78         1.02 o
  -2   9   2          2.97         10.44         0.95 o
  -1   9   2       3096.66       3213.46        23.46 o
   0   9   2        224.90        222.53         2.48 o
   1   9   2        787.97        878.38         6.78 o
   2   9   2         12.79          6.13         0.65 o
   3   9   2          3.26          8.59         0.97 o
   4   9   2          0.67         -0.02         0.56 o
   5   9   2        780.03        753.84         7.95 o
   6   9   2        453.50        439.61         5.49 o
   7   9   2        134.41        156.97         3.48 o
   8   9   2         21.55         19.06         1.65 o
   9   9   2         47.33         44.19         2.77 o
  10   9   2         30.35         32.23         2.63 o
  11   9   2          0.88         -1.75         1.75 o
 -12  10   2        167.44        192.37         5.00 o
 -11  10   2         70.20         74.34         5.38 o
 -10  10   2        150.06        141.99         4.55 o
  -9  10   2        201.61        198.47         5.65 o
  -8  10   2         64.14         56.51         2.85 o
  -7  10   2        721.64        702.90        10.34 o
  -6  10   2       1734.08       1769.61        16.43 o
  -5  10   2        270.30        255.13         3.57 o
  -4  10   2       1604.70       1534.64        12.22 o
  -3  10   2       5732.61       5690.35        52.58 o
  -2  10   2        366.92        349.54         3.36 o
  -1  10   2         87.93         99.94         1.66 o
   0  10   2         26.66          9.29         0.66 o
   1  10   2        334.57        349.12         3.69 o
   2  10   2         13.45         26.13         1.00 o
   3  10   2        622.85        591.33         5.90 o
   4  10   2        620.74        625.21         7.72 o
   5  10   2         26.79         25.30         1.98 o
   6  10   2        530.98        508.88         6.86 o
   7  10   2         46.14         35.82         1.95 o
   8  10   2          0.18         -1.23         1.23 o
   9  10   2         94.25        103.61         5.44 o
  10  10   2         66.33         60.98         3.45 o
  11  10   2         38.98         36.68         2.99 o
 -11  11   2          1.24          2.21         1.90 o
 -10  11   2         21.78         13.08         2.20 o
  -9  11   2        271.21        275.70         6.16 o
  -8  11   2         29.15         21.70         2.33 o
  -7  11   2        189.13        175.20         4.46 o
  -6  11   2        986.99        978.64        13.21 o
  -5  11   2       5018.85       4898.91        41.85 o
  -4  11   2        296.61        286.91         3.84 o
  -3  11   2        302.42        288.62         3.72 o
  -2  11   2         77.67         69.69         1.54 o
  -1  11   2       2453.96       2482.70        18.52 o
   0  11   2         98.78         99.30         1.79 o
   1  11   2         43.97         44.69         1.37 o
   2  11   2       2125.95       2092.82        17.17 o
   3  11   2        353.40        343.59         4.49 o
   4  11   2       1230.97       1253.21        15.79 o
   5  11   2        279.73        303.86         5.65 o
   6  11   2        239.67        198.79         3.85 o
   7  11   2          9.71          6.61         1.54 o
   8  11   2          0.10          0.19         1.75 o
   9  11   2          1.57          2.93         1.54 o
  10  11   2        335.51        355.68         7.48 o
 -11  12   2        228.06        239.69         6.30 o
 -10  12   2         87.80        118.52         4.37 o
  -9  12   2        348.50        333.77         6.89 o
  -8  12   2        125.57        130.61         5.06 o
  -7  12   2          3.71          3.05         1.32 o
  -6  12   2         35.77         43.17         4.33 o
  -5  12   2        116.79        103.03         3.36 o
  -4  12   2        900.64        885.94        15.20 o
  -3  12   2       1877.76       1842.82        16.84 o
  -2  12   2        247.68        263.59         3.55 o
  -1  12   2       2016.82       1893.79        16.96 o
   0  12   2        874.77        862.29         8.50 o
   1  12   2        247.27        250.94         3.84 o
   2  12   2        254.71        240.20         3.38 o
   3  12   2         60.19         62.15         2.15 o
   4  12   2       1419.06       1364.64        17.11 o
   5  12   2         45.28         44.60         2.47 o
   6  12   2         80.54         87.97         4.37 o
   7  12   2        155.61        162.30         4.39 o
   8  12   2         79.21         70.01         3.29 o
   9  12   2          0.04         -0.09         1.51 o
  10  12   2         49.69         54.30         8.78 o
 -10  13   2        305.68        297.82         8.32 o
  -9  13   2          0.37          2.31         1.68 o
  -8  13   2        221.92        206.33         5.28 o
  -7  13   2          5.34          3.82         1.51 o
  -6  13   2          0.96         -1.23         1.69 o
  -5  13   2        130.80        144.11         5.78 o
  -4  13   2         71.27         68.42         2.85 o
  -3  13   2       2418.50       2376.53        24.18 o
  -2  13   2        581.83        546.30         7.19 o
  -1  13   2       2400.76       2521.87        25.41 o
   0  13   2       1395.86       1303.53        16.37 o
   1  13   2        401.14        402.66         6.68 o
   2  13   2       1096.69       1072.52        11.86 o
   3  13   2         90.57         88.80         3.01 o
   4  13   2        377.58        363.88         8.84 o
   5  13   2        233.52        225.86         4.99 o
   6  13   2          3.11          3.78         1.52 o
   7  13   2        113.78        127.42         4.03 o
   8  13   2        298.25        308.00         6.52 o
   9  13   2         23.14         36.28         3.51 o
 -10  14   2         49.17         51.71         4.54 o
  -9  14   2         26.96         31.25         2.71 o
  -8  14   2        298.98        297.81         6.52 o
  -7  14   2        200.47        199.75         5.19 o
  -6  14   2        855.42        860.25        12.40 o
  -5  14   2         86.30         85.07         3.23 o
  -4  14   2        287.85        277.53         5.57 o
  -3  14   2       1169.24       1193.56        15.42 o
  -2  14   2         52.36         46.67         2.49 o
  -1  14   2       1244.71       1267.67        16.08 o
   0  14   2         12.26          8.60         2.21 o
   1  14   2       1619.66       1657.00        20.19 o
   2  14   2        188.03        195.80         8.20 o
   3  14   2         25.96         21.59         1.83 o
   4  14   2         29.54         29.74         2.12 o
   5  14   2         87.06         95.68         3.45 o
   6  14   2         77.71         75.89         4.18 o
   7  14   2          5.06          6.91         1.73 o
   8  14   2          2.05          3.62         2.16 o
   9  14   2        186.78        199.50        10.11 o
  -9  15   2          8.25         13.33         2.12 o
  -8  15   2        757.52        767.57        12.03 o
  -7  15   2         10.34          8.61         1.88 o
  -6  15   2         46.12         46.28         2.93 o
  -5  15   2        169.21        190.68         6.45 o
  -4  15   2         42.71         42.91         2.49 o
  -3  15   2        509.14        508.12         8.22 o
  -2  15   2          6.59          7.99         2.15 o
  -1  15   2        485.32        471.78         7.70 o
   0  15   2          0.31          0.25         1.10 o
   1  15   2         99.75        106.01         3.37 o
   2  15   2          1.69          0.25         1.10 o
   3  15   2          9.56          5.40         1.38 o
   4  15   2        535.79        526.84        10.65 o
   5  15   2          0.01          1.70         1.74 o
   6  15   2          0.44          3.13         2.01 o
   7  15   2        398.28        422.84        16.41 o
   8  15   2        155.04        163.33         6.48 o
  -9  16   2         68.41         69.85         4.77 o
  -8  16   2          2.89          0.53         1.61 o
  -7  16   2         56.10         65.29         3.59 o
  -6  16   2        645.57        656.76        10.57 o
  -5  16   2        140.48        138.39         4.39 o
  -4  16   2        217.66        232.06         5.41 o
  -3  16   2        434.94        462.04         7.92 o
  -2  16   2        176.67        176.81         4.55 o
  -1  16   2         62.64         72.58         2.99 o
   0  16   2          3.37          4.30         1.20 o
   1  16   2         23.00         27.06         2.12 o
   2  16   2        124.58        126.38         4.86 o
   3  16   2         41.57         32.87         3.43 o
   4  16   2        426.18        425.91         9.57 o
   5  16   2          3.94          1.34         1.89 o
   6  16   2        372.69        391.59         9.57 o
   7  16   2          1.41          1.14         2.16 o
   8  16   2         30.74         33.35         3.82 o
  -8  17   2         34.32         29.81         3.36 o
  -7  17   2         15.20         14.57         2.55 o
  -6  17   2         76.25         79.08         5.46 o
  -5  17   2        232.59        227.09         5.63 o
  -4  17   2          0.97          1.91         1.89 o
  -3  17   2        191.57        207.74         9.35 o
  -2  17   2         32.15         32.12         2.97 o
  -1  17   2          4.11          1.64         1.74 o
   0  17   2          9.61         13.25         2.16 o
   1  17   2        140.41        138.03         5.26 o
   2  17   2       1069.96       1065.03        18.21 o
   3  17   2         25.89         25.81         3.82 o
   4  17   2         16.99         16.98         2.70 o
   5  17   2        103.81        123.75         5.53 o
   6  17   2         87.19         86.38         4.99 o
   7  17   2         10.17         10.15         2.55 o
  -7  18   2          3.44          0.76         2.16 o
  -6  18   2          4.33          3.43         2.01 o
  -5  18   2         13.95         12.21         2.55 o
  -4  18   2         27.25         36.22         3.48 o
  -3  18   2         38.25         26.84         5.72 o
  -2  18   2         67.97         66.73         4.29 o
  -1  18   2        465.51        479.20        10.51 o
   0  18   2        305.17        293.56         8.39 o
   1  18   2        161.29        176.08         6.19 o
   2  18   2        147.72        159.72         8.20 o
   3  18   2         92.42        114.98         5.26 o
   4  18   2        300.34        307.10         8.36 o
   5  18   2          5.10         -1.53         2.16 o
   6  18   2        113.56        113.45         5.53 o
  -6  19   2         18.06         14.57         2.82 o
  -5  19   2          0.74          1.14         2.86 o
  -4  19   2        117.85        113.86         5.26 o
  -3  19   2        190.62        200.51        12.40 o
  -2  19   2          0.52          2.42         2.01 o
  -1  19   2        125.63        153.78         5.94 o
   0  19   2        126.60        125.60         6.10 o
   1  19   2         92.71         85.39         9.35 o
   2  19   2         13.04         11.90         2.55 o
   3  19   2        115.61        130.85         5.67 o
   4  19   2         21.90         23.57         3.82 o
   5  19   2         15.54         13.90         2.82 o
  -4  20   2          0.26          3.43         2.16 o
  -3  20   2          6.16          2.29         2.16 o
  -2  20   2        181.33        170.12         6.46 o
  -1  20   2         21.72         17.71         2.82 o
   0  20   2         30.09         30.96         3.36 o
   1  20   2        104.90         98.18         4.99 o
   2  20   2         31.26         35.04         3.51 o
   3  20   2          2.30          1.34         2.16 o
 -13   1   3         10.66         22.76         3.36 o
 -12   1   3        306.22        299.28         8.23 o
 -11   1   3        137.13        155.22         4.46 o
 -10   1   3          3.73          2.11         1.71 o
  -9   1   3          0.03         -0.94         0.94 o
  -8   1   3        413.93        410.69         5.57 o
  -7   1   3        668.22        669.52         7.11 o
  -6   1   3          1.20          1.95         0.56 o
  -5   1   3        571.97        663.42         5.84 o
  -4   1   3       3693.80       4017.29        27.17 o
  -3   1   3         75.74         65.63         0.83 o
  -2   1   3        127.68        113.49         1.30 o
  -1   1   3         43.65         40.00         0.99 o
   0   1   3         18.90         18.61         0.77 o
   1   1   3        903.65        963.10         7.60 o
   2   1   3         28.65         26.04         1.24 o
   3   1   3       5744.91       5643.35        45.77 o
   4   1   3        767.09        908.51         9.72 o
   5   1   3       1376.27       1439.01        19.74 o
   6   1   3        113.23        120.28         2.62 o
   7   1   3        985.23        951.60        10.92 o
   8   1   3        247.33        218.15         4.15 o
   9   1   3        361.55        351.57         5.95 o
  10   1   3         13.77         17.14         1.89 o
  11   1   3         12.14         10.77         1.80 o
  12   1   3         14.48         11.00         1.98 o
 -13   2   3        187.04        203.05         9.54 o
 -12   2   3          0.83          6.55         2.28 o
 -11   2   3        414.67        364.08         8.77 o
 -10   2   3        199.92        182.96         3.89 o
  -9   2   3         10.81          0.43         1.16 o
  -8   2   3          0.04         -0.72         0.72 o
  -7   2   3        125.49        159.18         3.12 o
  -6   2   3       4973.65       5455.41        42.41 o
  -5   2   3          0.95          2.64         0.39 o
  -4   2   3        148.27        199.41         1.79 o
  -3   2   3        144.29        157.38         1.68 o
  -2   2   3          0.36          3.22         0.50 o
  -1   2   3        516.59        550.42         5.67 o
   0   2   3         41.21         34.72         0.83 o
   1   2   3        564.82        551.01         4.55 o
   2   2   3        158.76        170.72         1.89 o
   3   2   3          0.98          0.29         0.50 o
   4   2   3        838.67        948.14        10.74 o
   5   2   3        177.79        160.21         3.52 o
   6   2   3          0.01          1.96         0.91 o
   7   2   3         91.40         90.46         2.48 o
   8   2   3         51.78         50.07         2.24 o
   9   2   3        291.01        279.55         6.72 o
  10   2   3        371.47        346.13         6.01 o
  11   2   3        136.83        139.41         4.08 o
  12   2   3         23.49         33.20         2.93 o
 -13   3   3          1.57          3.43         2.43 o
 -12   3   3         42.90         41.54         3.01 o
 -11   3   3         26.65         23.27         2.93 o
 -10   3   3         51.95         55.71         2.75 o
  -9   3   3        266.61        273.63         4.60 o
  -8   3   3         41.05         42.38         1.84 o
  -7   3   3        184.56        180.43         2.59 o
  -6   3   3       1225.39       1130.69         9.07 o
  -5   3   3        843.32        812.01         7.87 o
  -4   3   3        619.94        707.05         4.80 o
  -3   3   3       3355.05       3509.47        37.25 o
  -2   3   3        434.54        454.48         5.01 o
  -1   3   3        123.67        116.97         2.05 o
   0   3   3        440.12        460.30         6.53 o
   1   3   3        126.58        127.59         1.27 o
   2   3   3        728.46        789.26         6.09 o
   3   3   3        113.14        101.51         2.05 o
   4   3   3        125.67        107.57         3.08 o
   5   3   3         76.70         80.66         2.42 o
   6   3   3        454.06        465.55         6.06 o
   7   3   3          8.94         10.73         1.70 o
   8   3   3         26.72         31.01         1.85 o
   9   3   3        143.26        162.49         4.74 o
  10   3   3         98.72         90.08         4.14 o
  11   3   3         84.60        101.42         4.63 o
  12   3   3        155.93        167.93         5.68 o
 -13   4   3          5.92          4.01         2.70 o
 -12   4   3          7.54          7.88         1.90 o
 -11   4   3          0.44          2.27         1.68 o
 -10   4   3         97.08         90.67         3.45 o
  -9   4   3       2093.41       2127.38        25.26 o
  -8   4   3         91.87         71.33         2.28 o
  -7   4   3       1730.92       1747.42        14.65 o
  -6   4   3         73.44        104.18         1.80 o
  -5   4   3       1689.86       1689.98        15.78 o
  -4   4   3       1072.41       1039.76         8.20 o
  -3   4   3        129.70        140.70         1.55 o
  -2   4   3       1405.55       1455.51        14.66 o
  -1   4   3       2898.40       2924.25        32.07 o
   0   4   3          0.52         -0.44         0.44 o
   1   4   3         16.54         11.49         0.78 o
   2   4   3          3.12          6.05         0.66 o
   3   4   3        562.21        564.36         6.76 o
   4   4   3        210.29        235.98         3.07 o
   5   4   3       1133.77       1088.36        11.73 o
   6   4   3       1484.88       1369.90        17.05 o
   7   4   3        206.75        214.39         4.41 o
   8   4   3        241.29        238.26         4.74 o
   9   4   3         14.65         24.05         2.75 o
  10   4   3        298.71        277.18         6.24 o
  11   4   3        203.55        204.96         5.64 o
  12   4   3          3.44          1.30         1.90 o
 -13   5   3         12.88          8.30         2.12 o
 -12   5   3          8.09         14.62         2.27 o
 -11   5   3        898.65        896.86        13.21 o
 -10   5   3        151.05        158.38         4.39 o
  -9   5   3         20.60         11.28         2.75 o
  -8   5   3          1.86          1.09         0.81 o
  -7   5   3        195.93        179.20         2.62 o
  -6   5   3        484.88        454.73         4.29 o
  -5   5   3       1690.09       1851.10        18.57 o
  -4   5   3      12035.74      12543.81       119.65 o
  -3   5   3       2627.38       2802.78        22.40 o
  -2   5   3        104.40         97.04         1.49 o
   0   5   3         61.17         66.20         1.57 o
   1   5   3        143.72        147.49         2.01 o
   2   5   3        755.08        777.30         7.37 o
   3   5   3        781.82        766.05         6.30 o
   4   5   3       3972.85       4198.63        30.37 o
   5   5   3        306.70        366.66         4.54 o
   6   5   3         24.62         28.10         1.86 o
   7   5   3         91.61         90.17         2.57 o
   8   5   3          0.06         -1.21         1.21 o
   9   5   3        994.05        979.26        11.83 o
  10   5   3          3.29          6.50         1.83 o
  11   5   3          6.62         17.52         2.27 o
 -13   6   3         48.66         34.24         3.01 o
 -12   6   3        163.08        185.42         5.36 o
 -11   6   3        501.63        529.62         9.17 o
 -10   6   3          0.21          0.00         1.32 o
  -9   6   3        387.73        375.64         6.74 o
  -8   6   3          0.40         -1.01         1.01 o
  -7   6   3        402.64        407.74         4.82 o
  -6   6   3          0.59          8.61         0.59 o
  -5   6   3        667.45        593.19         4.80 o
  -4   6   3        714.45        737.15         7.28 o
  -3   6   3        218.96        246.78         2.35 o
  -2   6   3       2452.54       2551.89        23.53 o
  -1   6   3        795.95        846.38         9.77 o
   0   6   3        358.84        379.86         4.19 o
   1   6   3       9147.47       8898.48        84.24 o
   2   6   3        261.36        266.28         2.92 o
   3   6   3        158.04        157.79         2.17 o
   4   6   3          7.33          3.73         0.54 o
   5   6   3       2185.89       2116.83        21.44 o
   6   6   3        150.88        168.66         2.64 o
   7   6   3         48.11         50.07         1.74 o
   8   6   3          8.76          8.76         1.38 o
   9   6   3        275.61        264.29         5.69 o
  10   6   3         18.54         17.96         2.18 o
  11   6   3         25.48         15.23         2.20 o
 -13   7   3         67.36         84.17         4.33 o
 -12   7   3         57.77         65.27         6.48 o
 -11   7   3        213.80        198.30         5.35 o
 -10   7   3        174.55        182.40         4.84 o
  -9   7   3         33.03         27.12         2.12 o
  -8   7   3       1065.75       1008.69        13.42 o
  -7   7   3        940.33        946.14         7.58 o
  -6   7   3       1066.43       1034.92         7.55 o
  -5   7   3        164.98        180.04         2.33 o
  -4   7   3        746.94        855.84         8.37 o
  -3   7   3          6.21          3.82         0.58 o
  -2   7   3          1.77          0.12         0.25 o
  -1   7   3       4884.06       4917.22        41.60 o
   0   7   3        703.68        740.81         6.97 o
   1   7   3       2412.60       2373.97        50.96 o
   2   7   3        154.14        134.51         1.77 o
   3   7   3       1345.28       1308.25        10.23 o
   4   7   3        495.91        501.50         4.71 o
   5   7   3        322.41        325.48         5.15 o
   6   7   3        105.95        106.29         2.35 o
   7   7   3       1754.78       1731.10        14.92 o
   8   7   3         74.79         70.61         2.32 o
   9   7   3         57.22         59.47         3.30 o
  10   7   3          6.09          1.92         2.07 o
  11   7   3          0.01         -1.61         1.61 o
 -12   8   3        133.13        156.34         5.06 o
 -11   8   3          0.38          2.19         1.68 o
 -10   8   3        105.10        119.39         4.02 o
  -9   8   3         75.46         71.73         2.81 o
  -8   8   3        599.09        640.75         8.63 o
  -7   8   3        303.48        302.40         4.32 o
  -6   8   3       1895.83       1898.17        14.56 o
  -5   8   3         28.88         30.09         0.97 o
  -4   8   3       2262.29       2220.31        19.78 o
  -3   8   3         22.47         29.36         1.16 o
  -2   8   3          9.20          4.06         0.45 o
  -1   8   3         92.92        147.50         1.90 o
   0   8   3        126.23        144.14         2.60 o
   1   8   3        205.19        218.14         2.67 o
   2   8   3        192.67        214.72         2.36 o
   3   8   3          0.83          1.58         0.43 o
   4   8   3         52.65         43.48         1.20 o
   5   8   3         74.14         66.69         1.88 o
   6   8   3        655.53        603.12        10.74 o
   7   8   3        176.22        179.78         3.42 o
   8   8   3        103.58        120.23         3.81 o
   9   8   3         38.96         34.71         3.41 o
  10   8   3          5.65          8.33         2.05 o
  11   8   3         24.50         22.48         2.56 o
 -12   9   3        208.78        185.17         4.81 o
 -11   9   3         13.05         15.97         1.95 o
 -10   9   3         79.63         79.75         3.13 o
  -9   9   3        213.38        220.10         4.51 o
  -8   9   3         40.38         33.88         2.15 o
  -7   9   3         15.41         12.32         1.26 o
  -6   9   3       3427.62       3407.66        33.37 o
  -5   9   3          3.79          5.96         0.83 o
  -4   9   3         15.03         26.56         2.21 o
  -3   9   3        326.39        267.50         4.76 o
  -2   9   3        385.02        362.95         3.92 o
  -1   9   3         73.00         89.30         1.69 o
   0   9   3        109.69        109.72         1.84 o
   1   9   3        547.28        525.04         5.28 o
   2   9   3        685.03        677.58         5.69 o
   3   9   3         91.74         85.10         2.59 o
   4   9   3       1216.33       1137.54        10.11 o
   5   9   3          0.48          0.74         0.89 o
   6   9   3        389.51        409.27         6.01 o
   7   9   3         63.03         48.54         4.34 o
   8   9   3        727.02        685.95        10.49 o
   9   9   3        337.13        347.37         9.30 o
  10   9   3          0.42          0.99         1.68 o
  11   9   3         75.53         83.94         4.32 o
 -12  10   3         41.13         44.27         2.85 o
 -11  10   3         49.98         48.09         2.97 o
 -10  10   3         30.06         30.61         2.56 o
  -9  10   3        138.96        144.95         5.12 o
  -8  10   3          6.01          6.95         1.51 o
  -7  10   3        168.70        163.33         4.23 o
  -6  10   3        356.52        348.03         6.59 o
  -5  10   3         27.17         16.36         1.26 o
  -4  10   3        337.36        336.14         4.58 o
  -3  10   3        211.52        215.78         3.17 o
  -2  10   3       2167.61       2085.07        17.22 o
  -1  10   3        231.49        221.83         2.68 o
   0  10   3        594.72        584.39         5.38 o
   1  10   3        204.06        195.00         2.74 o
   2  10   3        967.57        980.76         8.15 o
   3  10   3        537.09        524.25         5.76 o
   4  10   3        802.97        782.30         7.48 o
   5  10   3        155.04        142.66         3.24 o
   6  10   3       1355.25       1354.28        15.07 o
   7  10   3        182.44        185.76         4.70 o
   8  10   3         25.61         21.32         2.69 o
   9  10   3         11.05         14.46         2.05 o
  10  10   3         62.99         52.36         3.35 o
 -11  11   3         97.92        102.86         4.82 o
 -10  11   3        157.33        155.95         5.69 o
  -9  11   3          5.36          8.57         1.83 o
  -8  11   3          0.23          0.88         1.23 o
  -7  11   3         39.27         34.63         2.25 o
  -6  11   3         14.89         14.96         1.30 o
  -5  11   3         59.47         75.18         3.09 o
  -4  11   3       1166.11       1144.87        16.63 o
  -3  11   3         51.18         51.50         2.31 o
  -2  11   3         88.90         97.93         2.11 o
  -1  11   3       1206.18       1186.00        10.53 o
   0  11   3       3146.89       3057.61        26.91 o
   1  11   3        200.03        197.15         3.08 o
   2  11   3        505.31        505.32         6.58 o
   3  11   3       1150.75       1106.62        12.30 o
   4  11   3       1082.63       1156.45        14.90 o
   5  11   3        254.11        240.65         5.07 o
   6  11   3        321.17        336.55         6.39 o
   7  11   3        183.58        175.30         4.54 o
   8  11   3          2.52          2.29         1.54 o
   9  11   3         96.48        105.09         4.11 o
  10  11   3          9.26         13.57         2.27 o
 -11  12   3         23.69         26.41         2.75 o
 -10  12   3        302.62        316.69         6.96 o
  -9  12   3         24.17         25.22         2.40 o
  -8  12   3          7.64          3.84         1.51 o
  -7  12   3          4.64          4.56         1.71 o
  -6  12   3        132.49        131.26         3.70 o
  -5  12   3         12.94         13.91         1.31 o
  -4  12   3         30.59         23.58         1.63 o
  -3  12   3        584.27        601.03         7.57 o
  -2  12   3         35.60         45.87         3.66 o
  -1  12   3          5.70          6.41         0.98 o
   0  12   3          0.47         -0.56         0.56 o
   1  12   3       1728.18       1674.79        15.66 o
   2  12   3        115.32        115.77         2.76 o
   3  12   3        633.23        689.79         8.63 o
   4  12   3         50.92         60.11         2.78 o
   5  12   3        904.24        866.35        12.12 o
   6  12   3         40.92         34.26         2.34 o
   7  12   3         58.74         48.39         2.85 o
   8  12   3         39.39         38.45         3.04 o
   9  12   3        130.91        133.19         4.95 o
 -10  13   3        141.41        183.47         5.41 o
  -9  13   3        237.79        234.34         5.85 o
  -8  13   3        160.05        150.37         4.46 o
  -7  13   3        205.23        211.79         5.31 o
  -6  13   3         94.46        104.22         3.42 o
  -5  13   3         32.96         37.84         2.30 o
  -4  13   3        140.18        138.98         3.23 o
  -3  13   3        239.18        238.56         5.29 o
  -2  13   3        147.77        132.57         2.97 o
  -1  13   3         53.43         50.54         2.00 o
   0  13   3         74.44         58.77         1.78 o
   1  13   3         14.75         12.36         1.03 o
   2  13   3         77.11         65.17         2.22 o
   3  13   3          0.07         -0.51         1.10 o
   4  13   3        344.76        335.61         6.53 o
   5  13   3         90.74         95.70         3.37 o
   6  13   3         75.73         70.41         3.23 o
   7  13   3        118.04        103.24         3.81 o
   8  13   3          5.26          2.41         1.68 o
   9  13   3          0.39         -0.63         1.61 o
 -10  14   3          5.05          5.34         1.98 o
  -9  14   3         20.84         20.90         2.40 o
  -8  14   3        226.35        271.71         6.23 o
  -7  14   3         40.43         40.46         2.69 o
  -6  14   3          9.52          8.50         2.36 o
  -5  14   3        613.82        569.25         9.80 o
  -4  14   3        416.80        430.93         7.40 o
  -3  14   3         65.13         65.50         2.32 o
  -2  14   3        376.10        362.59         5.52 o
  -1  14   3        158.77        172.56         3.51 o
   0  14   3          0.46         -0.02         0.84 o
   1  14   3        709.31        687.76         9.98 o
   2  14   3        274.64        265.48         5.83 o
   3  14   3        142.81        159.26         4.19 o
   4  14   3        204.10        211.97         4.99 o
   5  14   3        155.35        164.54         4.48 o
   6  14   3          7.17          4.32         1.54 o
   7  14   3         14.83         19.51         2.27 o
   8  14   3        135.09        137.22         4.75 o
  -9  15   3         42.07         40.83         3.01 o
  -8  15   3          0.31         -0.95         1.61 o
  -7  15   3         36.96         42.35         2.85 o
  -6  15   3          3.84          7.44         1.68 o
  -5  15   3          0.96         -1.32         1.32 o
  -4  15   3         51.19         46.57         2.61 o
  -3  15   3         16.15         21.65         1.96 o
  -2  15   3         34.35         44.78         4.44 o
  -1  15   3         81.13         75.51         2.91 o
   0  15   3         20.76         27.91         2.05 o
   1  15   3        188.56        202.89         4.62 o
   2  15   3          0.22         -0.87         2.09 o
   3  15   3        115.52        114.51         4.78 o
   4  15   3          0.41         -1.16         1.16 o
   5  15   3          3.09          4.04         1.46 o
   6  15   3         13.53         13.22         1.96 o
   7  15   3        129.35        117.14         4.39 o
   8  15   3        189.53        184.05         7.82 o
  -9  16   3         63.86         54.15         3.42 o
  -8  16   3         60.78         69.47         5.22 o
  -7  16   3         32.39         36.80         2.78 o
  -6  16   3         73.62        101.20         6.14 o
  -5  16   3         13.46         12.48         1.96 o
  -4  16   3        497.40        436.18         7.84 o
  -3  16   3         15.99         18.48         2.20 o
  -2  16   3        221.95        217.42         5.06 o
  -1  16   3        146.83        131.78         4.71 o
   0  16   3         62.21         52.96         2.78 o
   1  16   3          9.81         12.20         1.98 o
   2  16   3        456.25        451.19         7.78 o
   3  16   3         53.82         62.65         3.15 o
   4  16   3         40.47         37.20         2.64 o
   5  16   3          3.94          5.37         1.65 o
   6  16   3          9.28         11.64         2.05 o
   7  16   3          0.71         -2.01         2.01 o
  -8  17   3          0.01         -1.28         1.68 o
  -7  17   3         79.52         65.67         3.59 o
  -6  17   3        180.65        190.09         5.19 o
  -5  17   3          0.39          1.16         1.61 o
  -4  17   3         35.85         35.43         2.63 o
  -3  17   3        278.77        297.03         6.34 o
  -2  17   3         45.12         46.75         2.75 o
  -1  17   3         41.87         52.33         3.07 o
   0  17   3        154.44        128.78         4.03 o
   1  17   3         21.89         22.54         2.12 o
   2  17   3         12.45         14.24         1.83 o
   3  17   3        402.82        416.07         7.70 o
   4  17   3          0.03         -0.88         2.46 o
   5  17   3          4.40         10.89         2.55 o
   6  17   3        115.42        124.21         5.67 o
  -7  18   3         33.29         26.19         2.63 o
  -6  18   3          9.87         11.46         2.05 o
  -5  18   3          8.04          9.56         1.90 o
  -4  18   3         44.61         59.15         3.30 o
  -3  18   3          0.02          6.27         1.73 o
  -2  18   3        529.60        535.34         9.16 o
  -1  18   3         21.81         23.34         2.27 o
   0  18   3          2.78          1.49         1.46 o
   1  18   3          2.13          0.42         1.51 o
   2  18   3          3.18          9.62         1.90 o
   3  18   3         40.78         43.36         3.63 o
   4  18   3        129.72        141.17         5.94 o
   5  18   3         13.93         12.05         2.70 o
  -5  19   3          3.48          0.94         2.01 o
  -4  19   3        340.80        355.50         9.01 o
  -3  19   3         41.56         33.10         3.36 o
  -2  19   3        123.76        115.53         4.39 o
  -1  19   3        230.92        273.18         6.45 o
   0  19   3        106.38        104.05         9.35 o
   1  19   3         41.82         50.71         4.20 o
   2  19   3        292.94        305.03        15.64 o
   3  19   3         39.26         49.02         4.02 o
   4  19   3        154.75        190.40         6.74 o
  -4  20   3          1.91          2.16         2.01 o
  -3  20   3          0.58          5.30         4.58 o
  -2  20   3         18.18         16.32         3.05 o
  -1  20   3          0.10         -1.72         1.89 o
   0  20   3          4.94          5.12         2.28 o
   1  20   3        269.19        273.50         8.08 o
   2  20   3         10.58          5.72         2.43 o
 -13   0   4          3.01          4.20         3.43 o
 -12   0   4        152.61        197.26         9.54 o
 -11   0   4        144.76        112.56         6.87 o
 -10   0   4         15.56          8.84         1.83 o
  -9   0   4         34.34         43.98         2.86 o
  -8   0   4         63.29         52.77         2.82 o
  -7   0   4       1634.47       1596.05        18.78 o
  -6   0   4       5263.49       5355.60        72.45 o
  -5   0   4        672.32        509.63         8.47 o
  -4   0   4        162.62        204.57         3.21 o
  -3   0   4        404.19        422.95        19.27 o
  -2   0   4        770.37        796.11        10.52 o
  -1   0   4       4428.89       4516.07        68.87 o
   0   0   4       8309.70       8114.32       151.09 o
   1   0   4      11601.29      12025.35       128.05 o
   2   0   4        831.15        835.33        16.60 o
   3   0   4       7336.76       6934.50        92.81 o
   4   0   4        184.59        141.93         4.96 o
   5   0   4         18.94         16.50         1.74 o
   6   0   4        602.17        640.61        15.26 o
   7   0   4         78.02         77.45         4.96 o
   8   0   4        111.67        117.52         4.59 o
   9   0   4          0.36          1.14         2.67 o
  10   0   4         79.15         51.17         3.78 o
  11   0   4         22.23         32.43         4.96 o
 -13   1   4        124.00        115.54         6.30 o
 -12   1   4         24.93         18.70         2.97 o
 -11   1   4        269.34        272.91         7.42 o
 -10   1   4         19.06         28.61         2.12 o
  -9   1   4        381.82        378.63         6.38 o
  -8   1   4        291.98        288.71         3.99 o
  -7   1   4        299.70        261.46         3.43 o
  -6   1   4         60.50         92.25         1.57 o
  -5   1   4        278.93        312.65         3.55 o
  -4   1   4       1140.55       1215.40        12.40 o
  -3   1   4        712.46        709.35         5.90 o
  -2   1   4        901.80        906.17        17.55 o
  -1   1   4       5529.81       5738.25        75.54 o
   0   1   4         97.12        110.49         1.07 o
   1   1   4       9538.96       9435.05       101.76 o
   2   1   4         15.29         28.14         1.10 o
   3   1   4         25.71         16.01         0.84 o
   4   1   4       1968.59       1886.80        21.37 o
   5   1   4        180.25        164.35         3.37 o
   6   1   4       1523.72       1501.53        21.99 o
   7   1   4        556.06        577.26        20.03 o
   8   1   4        658.60        657.19         8.49 o
   9   1   4         21.11         25.45         2.27 o
  10   1   4         15.60         14.48         2.05 o
  11   1   4        170.16        166.32         7.01 o
 -13   2   4         20.77         23.75         3.24 o
 -12   2   4         39.55         27.73         3.24 o
 -11   2   4          0.27         -1.38         1.38 o
 -10   2   4       1271.81       1290.48        16.66 o
  -9   2   4          5.92          5.30         1.23 o
  -8   2   4         54.40         52.91         2.07 o
  -7   2   4       1902.48       1961.30        16.05 o
  -6   2   4       3297.38       3398.42        29.15 o
  -5   2   4         24.07         23.27         0.82 o
  -4   2   4       1104.31       1104.66        10.13 o
  -3   2   4        131.10        146.03         1.62 o
  -2   2   4       7556.70       7346.97        79.44 o
  -1   2   4       2750.04       2967.20        31.87 o
   0   2   4        124.83        112.48         2.28 o
   1   2   4       1094.98       1245.31        10.82 o
   2   2   4          5.24         15.30         0.61 o
   3   2   4         96.63        126.32         1.97 o
   4   2   4        237.88        223.32         2.69 o
   5   2   4       1214.27       1155.56        12.44 o
   6   2   4          1.85          1.80         1.49 o
   7   2   4          9.73         10.31         1.28 o
   8   2   4        879.43        796.80         9.82 o
   9   2   4        122.60        146.68         3.67 o
  10   2   4          7.52         10.34         1.98 o
  11   2   4          0.08         -0.51         1.76 o
 -13   3   4          8.97          0.76         2.43 o
 -12   3   4        190.48        164.18         6.07 o
 -11   3   4          9.58          7.32         2.28 o
 -10   3   4        260.98        257.94         5.42 o
  -9   3   4        435.36        407.92         6.81 o
  -8   3   4       1241.08       1281.95        13.48 o
  -7   3   4        425.91        434.04         4.49 o
  -6   3   4        764.70        801.09         7.68 o
  -5   3   4        959.30        981.90         7.89 o
  -4   3   4       9963.76       9912.59       132.50 o
  -3   3   4       2128.44       2217.43        24.86 o
  -2   3   4         14.60         14.02         1.72 o
  -1   3   4         75.00         77.15         1.68 o
   0   3   4        584.71        661.66         8.06 o
   1   3   4         72.95         96.26         2.88 o
   2   3   4         72.77        107.48         1.49 o
   3   3   4       1099.22       1054.98         8.81 o
   4   3   4        876.07        986.04         9.38 o
   5   3   4        382.32        349.52         5.45 o
   6   3   4        981.59        983.72         9.89 o
   7   3   4        775.90        758.65         8.29 o
   8   3   4         22.15         29.56         1.95 o
   9   3   4        225.97        205.82         4.43 o
  10   3   4         77.73         51.43         3.17 o
  11   3   4        290.88        336.81         7.33 o
 -13   4   4         35.64         36.56         3.78 o
 -12   4   4        138.59        155.82         6.34 o
 -11   4   4          0.00         -1.91         1.91 o
 -10   4   4         14.79         15.76         1.83 o
  -9   4   4         11.28         10.77         1.54 o
  -8   4   4        104.46        104.77         2.40 o
  -7   4   4          7.84         12.56         0.86 o
  -6   4   4        366.53        425.40         4.14 o
  -5   4   4       1258.39       1357.95        12.43 o
  -4   4   4         74.95         78.92         1.41 o
  -3   4   4        110.92        113.56         1.72 o
  -2   4   4         69.56         48.88         1.31 o
  -1   4   4        440.35        468.45         7.44 o
   0   4   4        185.98        224.11         3.51 o
   1   4   4        116.57         86.17         1.12 o
   2   4   4        126.58        141.72         1.99 o
   3   4   4       1887.07       1918.20        20.88 o
   4   4   4        110.87        101.36         2.28 o
   5   4   4        361.89        344.05         4.81 o
   6   4   4        105.77         96.15         2.18 o
   7   4   4        219.52        187.83         4.48 o
   8   4   4        196.79        172.83         3.81 o
   9   4   4         21.48         12.64         1.90 o
  10   4   4          0.42          1.65         1.76 o
  11   4   4          1.59          1.56         1.83 o
 -13   5   4         16.75         20.40         3.24 o
 -12   5   4         16.93         23.73         3.09 o
 -11   5   4        108.95        103.44         4.83 o
 -10   5   4        431.68        456.63         7.77 o
  -9   5   4         67.66         57.10         2.63 o
  -8   5   4       1335.27       1245.68        15.49 o
  -7   5   4        682.13        668.33         6.87 o
  -6   5   4        284.56        297.21         5.23 o
  -5   5   4        591.05        675.83         6.27 o
  -4   5   4       3509.20       3784.70        27.57 o
  -3   5   4       2465.06       2520.49        19.93 o
  -2   5   4       1064.26       1005.40        12.61 o
  -1   5   4          0.86          0.24         0.57 o
   0   5   4         55.09         39.87         1.89 o
   1   5   4       3419.78       3292.63        28.13 o
   2   5   4        230.96        211.26         2.91 o
   3   5   4          0.22          3.34         0.43 o
   4   5   4        658.29        705.02         7.11 o
   5   5   4       1103.19       1040.50         9.20 o
   6   5   4          0.04         -0.76         0.76 o
   7   5   4         33.54         33.03         2.54 o
   8   5   4          1.59          2.03         1.32 o
   9   5   4         63.33         49.64         4.67 o
  10   5   4         26.92         21.13         2.40 o
  11   5   4          3.48          3.27         1.96 o
 -13   6   4         17.02         14.83         3.24 o
 -12   6   4        347.37        363.59         7.63 o
 -11   6   4          8.08          3.54         2.01 o
 -10   6   4        301.91        275.41         5.85 o
  -9   6   4          2.96          1.21         1.16 o
  -8   6   4        109.49        116.02         2.84 o
  -7   6   4        285.54        290.25         4.45 o
  -6   6   4       1205.84       1296.06        12.23 o
  -5   6   4        169.71        182.52         2.91 o
  -4   6   4        110.86        115.85         1.65 o
  -3   6   4         68.74         77.90         1.13 o
  -2   6   4        917.27       1031.35        37.24 o
  -1   6   4       1443.61       1367.35        21.88 o
   0   6   4        550.24        502.45        20.00 o
   1   6   4        448.68        449.20         4.60 o
   2   6   4         15.03         15.62         0.74 o
   3   6   4        281.76        240.04         2.55 o
   4   6   4          3.28          1.27         0.46 o
   5   6   4         29.53         19.48         1.00 o
   6   6   4          7.92          2.83         0.92 o
   7   6   4          0.72         -0.60         1.05 o
   8   6   4         29.58         19.83         2.05 o
   9   6   4         20.44         21.13         2.27 o
  10   6   4        189.97        161.32         5.07 o
  11   6   4          7.91          5.08         2.05 o
 -13   7   4         50.97         52.21         5.15 o
 -12   7   4        120.28        132.07         4.68 o
 -11   7   4         20.35         20.38         2.74 o
 -10   7   4          7.47          4.99         1.61 o
  -9   7   4          0.65         -1.20         1.20 o
  -8   7   4        401.72        400.79         5.79 o
  -7   7   4         68.62         52.06         1.88 o
  -6   7   4         63.78         49.50         1.71 o
  -5   7   4          0.26          5.81         2.95 o
  -4   7   4        185.71        139.32         1.94 o
  -3   7   4        330.00        361.70         3.75 o
  -2   7   4        482.11        511.65         5.17 o
  -1   7   4        119.23        108.40         1.52 o
   0   7   4          1.02          0.94         0.55 o
   1   7   4       1407.08       1450.48        12.02 o
   2   7   4         14.62         13.71         0.80 o
   3   7   4        215.72        210.32         2.39 o
   4   7   4        849.79        910.48         7.62 o
   5   7   4          0.30         -0.56         0.56 o
   6   7   4         37.28         35.89         1.85 o
   7   7   4        152.24        135.45         3.69 o
   8   7   4        163.99        160.28         6.92 o
   9   7   4          3.27          1.06         2.14 o
  10   7   4          4.57         12.08         2.05 o
  11   7   4         18.01         18.13         2.56 o
 -12   8   4        248.96        266.82         6.53 o
 -11   8   4          7.58         -0.51         2.76 o
 -10   8   4        159.68        165.62         4.04 o
  -9   8   4         21.00         19.88         1.66 o
  -8   8   4        104.26        109.11         2.98 o
  -7   8   4         26.22         27.05         1.38 o
  -6   8   4       1229.32       1210.22        13.08 o
  -5   8   4       1048.81        998.31        14.21 o
  -4   8   4         12.39          9.80         0.58 o
  -3   8   4        284.13        289.40         2.97 o
  -2   8   4       1405.15       1444.22        12.08 o
  -1   8   4       2563.37       2643.15        21.15 o
   0   8   4        121.31        153.10         2.28 o
   1   8   4        352.29        342.78         3.60 o
   2   8   4          0.13          0.56         0.37 o
   3   8   4       1047.01       1060.96        10.81 o
   4   8   4         17.28         15.16         0.82 o
   5   8   4        405.02        364.50         4.95 o
   6   8   4         63.26         63.22         2.28 o
   7   8   4        125.22        117.10         3.91 o
   8   8   4          4.72          4.55         1.61 o
   9   8   4        330.34        342.43         7.12 o
  10   8   4         40.35         41.60         3.08 o
 -12   9   4          7.88         11.30         1.89 o
 -11   9   4         42.77         40.77         3.30 o
 -10   9   4        159.40        163.50         4.08 o
  -9   9   4          7.69          6.18         1.31 o
  -8   9   4        126.62        143.95         3.86 o
  -7   9   4        418.69        425.81         5.93 o
  -6   9   4         74.77         78.75         3.14 o
  -5   9   4        106.67        116.64         2.29 o
  -4   9   4         52.32         75.06         1.96 o
  -3   9   4         68.50         80.61         1.48 o
  -2   9   4         60.50         63.39         1.24 o
  -1   9   4       1484.01       1435.42        12.80 o
   0   9   4        340.17        366.55         4.31 o
   1   9   4          1.64          3.44         0.71 o
   2   9   4         62.06         57.48         1.40 o
   3   9   4          1.92          1.18         0.57 o
   4   9   4         23.31         14.64         1.24 o
   5   9   4         10.70          8.03         1.09 o
   6   9   4          2.50          2.51         1.65 o
   7   9   4        132.39        119.86         3.89 o
   8   9   4        231.98        228.24         5.43 o
   9   9   4          1.69          1.65         2.04 o
  10   9   4          0.29         -0.84         1.73 o
 -12  10   4          1.84          2.95         1.66 o
 -11  10   4         39.20         40.05         2.61 o
 -10  10   4        359.30        370.87         7.31 o
  -9  10   4         28.40         30.41         2.30 o
  -8  10   4         69.41         72.72         4.28 o
  -7  10   4        173.49        159.64         3.36 o
  -6  10   4        404.07        394.76         5.59 o
  -5  10   4        104.60         96.13         2.36 o
  -4  10   4        209.02        195.11         3.06 o
  -3  10   4        386.67        409.35         4.05 o
  -2  10   4        526.36        483.29         4.99 o
  -1  10   4       1430.01       1437.35        13.13 o
   0  10   4        119.04        132.09         2.14 o
   1  10   4        110.39        106.27         2.59 o
   2  10   4         68.27         65.85         1.58 o
   3  10   4       1291.34       1298.65        12.52 o
   4  10   4          7.49         12.64         1.26 o
   5  10   4        541.44        498.68         6.91 o
   6  10   4         28.75         30.24         1.89 o
   7  10   4          3.62          4.93         1.81 o
   8  10   4         53.07         56.08         3.32 o
   9  10   4        328.03        339.24         7.26 o
  10  10   4         40.44         38.64         3.12 o
 -11  11   4          6.45          9.55         2.05 o
 -10  11   4        161.51        158.50         4.75 o
  -9  11   4         21.88         20.56         2.18 o
  -8  11   4        168.69        159.69         4.63 o
  -7  11   4         15.70         15.62         1.62 o
  -6  11   4         17.88         18.17         1.30 o
  -5  11   4         45.14         58.27         2.53 o
  -4  11   4       2195.85       2144.79        21.69 o
  -3  11   4        781.32        753.41         7.92 o
  -2  11   4         43.28         44.79         2.05 o
  -1  11   4        136.38        151.15         3.30 o
   0  11   4         12.80         12.07         0.94 o
   1  11   4         24.39         29.42         1.41 o
   2  11   4          7.69          7.88         0.99 o
   3  11   4       1786.45       1633.20        17.21 o
   4  11   4        201.09        190.03         3.81 o
   5  11   4         24.53         25.55         1.76 o
   6  11   4        379.15        364.10         5.91 o
   7  11   4        169.37        146.64         4.39 o
   8  11   4        176.86        182.80         5.31 o
   9  11   4         75.60         68.90         3.81 o
 -11  12   4         22.25         16.82         2.34 o
 -10  12   4         24.05         21.66         2.34 o
  -9  12   4         79.35         77.16         3.58 o
  -8  12   4         10.96         17.17         1.90 o
  -7  12   4        173.32        163.68         4.77 o
  -6  12   4        139.47        128.85         3.07 o
  -5  12   4         48.60         46.16         1.91 o
  -4  12   4          0.41          0.41         0.69 o
  -3  12   4        519.94        489.22         6.41 o
  -2  12   4        285.56        261.82         4.00 o
  -1  12   4         72.75         70.13         1.86 o
   0  12   4        933.75        918.74         9.40 o
   1  12   4         19.60         18.23         1.19 o
   2  12   4        586.44        560.48         6.58 o
   3  12   4       1660.57       1628.83        17.35 o
   4  12   4          5.30          7.91         1.54 o
   5  12   4        507.81        473.34         8.76 o
   6  12   4        125.13        136.56         4.19 o
   7  12   4        118.92        111.88         7.44 o
   8  12   4         10.56          9.69         1.98 o
   9  12   4         49.29         47.40         3.58 o
 -10  13   4         86.28         81.48         5.80 o
  -9  13   4        146.78        145.87         4.74 o
  -8  13   4        317.66        331.83         6.65 o
  -7  13   4         82.90         82.54         3.36 o
  -6  13   4        196.18        175.14         4.45 o
  -5  13   4         58.45         70.35         2.81 o
  -4  13   4         34.20         32.34         1.76 o
  -3  13   4        228.28        235.67         4.11 o
  -2  13   4        319.30        316.10         4.83 o
  -1  13   4         36.69         35.11         1.51 o
   0  13   4         16.13         21.15         1.85 o
   1  13   4       4998.89       4903.98        47.25 o
   2  13   4          0.21         -0.37         0.96 o
   3  13   4         14.71         20.48         1.96 o
   4  13   4        899.68        866.78        12.26 o
   5  13   4        211.27        220.33         7.87 o
   6  13   4        422.07        435.04         7.85 o
   7  13   4         32.80         32.84         2.64 o
   8  13   4         46.59         50.08         3.30 o
 -10  14   4          6.86          5.46         1.90 o
  -9  14   4          2.62         -0.65         1.57 o
  -8  14   4        175.27        170.35         4.81 o
  -7  14   4        200.42        220.74         5.32 o
  -6  14   4         24.43         27.74         2.34 o
  -5  14   4        785.17        771.56        14.32 o
  -4  14   4        388.06        338.91         5.39 o
  -3  14   4          0.18          0.95         0.87 o
  -2  14   4         74.64         65.30         2.53 o
  -1  14   4        362.90        361.60         4.93 o
   0  14   4          7.32          4.28         1.12 o
   1  14   4        881.14        847.75        10.29 o
   2  14   4          3.89          4.15         1.34 o
   3  14   4       1358.84       1346.37        17.33 o
   4  14   4         15.45         13.02         1.83 o
   5  14   4          7.14          4.07         1.54 o
   6  14   4          0.46          3.69         1.92 o
   7  14   4          1.36          5.09         1.83 o
   8  14   4        167.79        169.75         5.28 o
  -9  15   4        107.77        128.04         4.62 o
  -8  15   4        232.07        229.07         7.32 o
  -7  15   4        339.78        354.36         7.09 o
  -6  15   4        261.92        246.90         5.76 o
  -5  15   4        177.53        189.72         6.81 o
  -4  15   4        807.24        843.08        12.17 o
  -3  15   4         35.89         35.28         3.19 o
  -2  15   4         17.75         12.10         1.68 o
  -1  15   4        831.56        800.47        11.42 o
   0  15   4          2.63          2.10         1.23 o
   1  15   4          9.31          4.18         2.07 o
   2  15   4         73.30         70.18         4.13 o
   3  15   4          2.87          3.00         2.41 o
   4  15   4          9.16          9.13         1.68 o
   5  15   4         75.87         73.28         3.37 o
   6  15   4        508.30        491.18         8.81 o
   7  15   4          1.06         -0.88         1.68 o
  -8  16   4        102.03         92.71         4.08 o
  -7  16   4         26.77         27.43         2.47 o
  -6  16   4        732.77        749.84        11.65 o
  -5  16   4          3.34          5.18         2.38 o
  -4  16   4          5.80          5.76         1.57 o
  -3  16   4        155.39        133.94         4.15 o
  -2  16   4       1217.92       1203.60        16.06 o
  -1  16   4         95.86         84.42         5.10 o
   0  16   4         27.65         27.23         2.27 o
   1  16   4          0.64         -0.33         1.23 o
   2  16   4         12.71          7.89         2.04 o
   3  16   4         14.38         14.90         1.98 o
   4  16   4         94.13         91.49         3.67 o
   5  16   4         93.98         91.93         3.97 o
   6  16   4         84.65         88.97         4.02 o
  -7  17   4          0.89         -1.46         1.46 o
  -6  17   4         64.09         56.27         3.29 o
  -5  17   4         15.00         21.28         4.66 o
  -4  17   4        437.22        431.40         9.02 o
  -3  17   4          3.04          2.99         1.69 o
  -2  17   4        410.13        377.93         7.25 o
  -1  17   4          4.06          6.16         1.73 o
   0  17   4        219.52        222.68         5.35 o
   1  17   4        120.49        131.06         4.17 o
   2  17   4        146.18        144.90         4.48 o
   3  17   4        171.76        175.57         4.99 o
   4  17   4        200.26        225.21         6.50 o
   5  17   4        130.90        143.93         4.77 o
   6  17   4         84.49         86.22         4.11 o
  -6  18   4          4.28          4.67         1.73 o
  -5  18   4         15.49         20.00         2.38 o
  -4  18   4        248.02        239.86         5.85 o
  -3  18   4          0.05         -0.20         1.61 o
  -2  18   4         12.89          4.83         1.76 o
  -1  18   4        355.96        363.15         7.75 o
   0  18   4        305.84        314.70         6.60 o
   1  18   4          2.83          2.11         1.94 o
   2  18   4        254.11        231.57         5.72 o
   3  18   4        621.30        672.10        10.94 o
   4  18   4         33.76         41.62         2.93 o
  -5  19   4         38.51         45.52         3.15 o
  -4  19   4          8.28          9.33         1.96 o
  -3  19   4        153.51        164.70         4.91 o
  -2  19   4          1.84         -0.21         1.51 o
  -1  19   4         82.74         85.36         3.80 o
   0  19   4         29.96         20.56         2.40 o
   1  19   4        406.71        416.91         8.14 o
   2  19   4         21.99         18.78         2.81 o
   3  19   4         73.73         71.72         4.59 o
  -3  20   4        214.35        215.10        13.74 o
  -2  20   4          0.02          0.76         2.16 o
  -1  20   4         16.85         11.39         3.24 o
   0  20   4         36.97         32.96         3.36 o
   1  20   4        160.62        170.45         7.44 o
 -13   1   5          9.29         13.17         2.82 o
 -12   1   5        102.01        124.08         5.40 o
 -11   1   5          1.05         -0.76         1.89 o
 -10   1   5          2.89         -0.76         1.62 o
  -9   1   5        112.74         87.32         3.63 o
  -8   1   5        199.86        221.52         3.20 o
  -7   1   5         82.83         83.74         1.87 o
  -6   1   5        374.25        320.37         3.52 o
  -5   1   5        252.71        309.89         3.59 o
  -4   1   5          0.82          0.79         0.31 o
  -3   1   5        220.10        240.26         3.69 o
  -2   1   5        225.24        307.27         4.99 o
  -1   1   5       1067.43       1232.74        17.12 o
   0   1   5      19604.09      19575.91       211.46 o
   1   1   5       3777.25       4192.11        83.25 o
   2   1   5        437.73        510.10         4.64 o
   3   1   5        717.81        726.09         6.40 o
   4   1   5       2718.44       2724.57        23.81 o
   5   1   5       1233.84       1246.66        11.94 o
   6   1   5        438.31        445.39         7.43 o
   7   1   5          1.14          0.87         0.91 o
   8   1   5        805.86        754.04         9.48 o
   9   1   5        357.42        347.59         8.63 o
  10   1   5          5.34          5.68         2.48 o
  11   1   5         43.48         55.53         7.06 o
 -13   2   5          2.62          0.99         2.67 o
 -12   2   5          3.78          8.20         2.43 o
 -11   2   5        199.03        228.37         6.87 o
 -10   2   5        389.03        400.79        17.55 o
  -9   2   5          7.04          9.11         1.46 o
  -8   2   5          1.09          1.03         0.76 o
  -7   2   5         19.36         36.25         1.41 o
  -6   2   5         52.38         34.40         0.99 o
  -5   2   5        484.21        494.06         4.78 o
  -4   2   5         72.28         62.84         1.14 o
  -3   2   5          1.67          4.52         1.52 o
  -2   2   5       2763.19       3046.39        25.37 o
  -1   2   5       1942.09       2207.00        20.72 o
   0   2   5       2586.07       3000.26        40.71 o
   1   2   5        333.93        304.58         3.65 o
   2   2   5      10769.74      10842.93       112.76 o
   3   2   5        534.33        617.22         7.08 o
   4   2   5       1859.80       1960.56        19.45 o
   5   2   5          0.09          2.00         0.76 o
   6   2   5       2211.42       2172.33        25.54 o
   7   2   5        249.61        252.95         3.99 o
   8   2   5        162.66        165.75         4.46 o
   9   2   5         16.23         11.91         4.39 o
  10   2   5         20.39         12.56         2.55 o
  11   2   5          1.50          4.39         2.16 o
 -13   3   5          5.33         -0.95         2.16 o
 -12   3   5         24.96         22.19         2.97 o
 -11   3   5         42.17         36.80         3.62 o
 -10   3   5        417.11        393.65         8.62 o
  -9   3   5        108.49        108.47         2.84 o
  -8   3   5         76.01         85.58         2.09 o
  -7   3   5         68.29         54.31         1.51 o
  -6   3   5         75.43         69.72         1.35 o
  -5   3   5       1326.23       1476.22        12.34 o
  -4   3   5       1686.14       1771.07        15.59 o
  -3   3   5         84.90         72.50         1.60 o
  -2   3   5       3735.20       3661.36        41.20 o
  -1   3   5         88.75         77.84         3.05 o
   0   3   5        874.83        961.49        19.84 o
   1   3   5       2736.22       2922.12        24.70 o
   2   3   5        226.13        278.03         3.85 o
   3   3   5        874.32        896.84         9.31 o
   4   3   5        230.04        218.24         2.64 o
   5   3   5       1169.40       1142.59        20.38 o
   6   3   5        175.73        172.23         6.42 o
   7   3   5        191.86        200.74         4.01 o
   8   3   5        458.04        433.63         9.44 o
   9   3   5        151.17        141.52         5.40 o
  10   3   5         33.48         44.02         3.15 o
  11   3   5         15.41         13.23         2.86 o
 -13   4   5         14.08          6.30         2.43 o
 -12   4   5         18.87         23.14         3.09 o
 -11   4   5          3.29          0.35         1.74 o
 -10   4   5         32.82         41.70         2.40 o
  -9   4   5         39.84         39.81         2.49 o
  -8   4   5       1576.46       1601.62        15.10 o
  -7   4   5         58.57         66.11         1.73 o
  -6   4   5          4.72          7.93         0.63 o
  -5   4   5        422.64        429.18         5.46 o
  -4   4   5        378.44        331.21         4.08 o
  -3   4   5        967.02        993.38        12.18 o
  -2   4   5       4224.08       4422.23        48.66 o
  -1   4   5        256.73        294.84         5.10 o
   0   4   5       2329.31       2352.92        31.69 o
   1   4   5        442.20        513.42         4.92 o
   2   4   5       4747.21       4887.58        46.20 o
   3   4   5       2231.04       2254.04        22.03 o
   4   4   5         52.17         58.75         1.59 o
   5   4   5        120.95        132.81         2.31 o
   6   4   5          3.82          0.29         0.95 o
   7   4   5       1802.70       1769.68        18.83 o
   8   4   5         41.05         44.06         2.71 o
   9   4   5        107.30        126.08         4.33 o
  10   4   5         41.76         47.69         3.15 o
  11   4   5        164.24        198.69        12.21 o
 -13   5   5         44.77         53.26         6.68 o
 -12   5   5         40.13         35.13         4.01 o
 -11   5   5          0.31          0.73         1.74 o
 -10   5   5          1.30          0.26         1.20 o
  -9   5   5        369.38        396.11         6.73 o
  -8   5   5        581.11        592.02         8.04 o
  -7   5   5        478.98        439.31         5.66 o
  -6   5   5         53.61         63.73         1.65 o
  -5   5   5        276.10        248.91         2.64 o
  -4   5   5        162.17        126.25         1.94 o
  -3   5   5        119.63        101.29         2.45 o
  -2   5   5       2190.66       2122.86        24.46 o
  -1   5   5       1351.34       1506.84        21.17 o
   0   5   5         89.05        109.50         4.58 o
   1   5   5          0.15          1.20         0.73 o
   2   5   5         36.17         40.55         1.25 o
   3   5   5       3723.58       3495.24        45.28 o
   4   5   5       1307.00       1296.09        13.72 o
   5   5   5       1683.26       1689.01        17.68 o
   6   5   5        806.37        803.44         9.63 o
   7   5   5         69.16         61.37         2.57 o
   8   5   5         41.45         37.20         2.49 o
   9   5   5         92.11         97.12         3.89 o
  10   5   5        166.26        180.77         6.49 o
 -13   6   5         97.55        100.80         5.53 o
 -12   6   5         61.91         86.67         4.94 o
 -11   6   5         38.14         27.29         5.91 o
 -10   6   5         36.08         50.93         2.77 o
  -9   6   5         82.34         82.69         3.75 o
  -8   6   5          0.06          0.58         0.80 o
  -7   6   5        720.54        692.98         9.25 o
  -6   6   5          0.67          0.18         1.13 o
  -5   6   5        107.23         90.97         1.31 o
  -4   6   5        206.81        170.96         2.14 o
  -3   6   5        858.77        751.58        12.65 o
  -2   6   5        105.92        113.55         8.78 o
  -1   6   5        122.38        137.81         6.87 o
   0   6   5        975.11        948.64        14.83 o
   1   6   5       1071.12       1076.30         9.06 o
   2   6   5       1078.24       1004.06         9.47 o
   3   6   5        654.68        677.47         6.98 o
   4   6   5         33.84         30.71         1.35 o
   5   6   5       1721.20       1668.57        20.04 o
   6   6   5        320.29        291.31         4.86 o
   7   6   5        117.26        108.15         3.10 o
   8   6   5         71.31         61.06         3.50 o
   9   6   5         62.05         67.94         3.51 o
  10   6   5          8.92         10.44         2.05 o
 -12   7   5        249.34        302.07         8.47 o
 -11   7   5         59.60         58.75         4.02 o
 -10   7   5          0.00         -1.53         1.53 o
  -9   7   5         28.03         26.08         2.05 o
  -8   7   5         81.01        100.98         2.64 o
  -7   7   5       1220.75       1215.73        14.90 o
  -6   7   5        318.42        316.32         4.90 o
  -5   7   5        300.50        285.98         3.53 o
  -4   7   5        220.13        205.40         2.20 o
  -3   7   5        194.43        179.33         2.07 o
  -2   7   5        659.65        678.50         8.13 o
  -1   7   5         25.57         32.80         1.47 o
   0   7   5       6847.80       6679.43        62.91 o
   1   7   5       1729.61       1732.47        13.97 o
   2   7   5         15.85         20.07         0.93 o
   3   7   5       4167.03       4171.55        36.12 o
   4   7   5        791.66        777.32         8.15 o
   5   7   5        265.22        268.95         4.43 o
   6   7   5        840.33        792.91         9.73 o
   7   7   5          7.08          9.29         1.42 o
   8   7   5        671.23        681.20        10.64 o
   9   7   5        372.04        342.78         7.18 o
  10   7   5        208.10        225.46         6.09 o
 -12   8   5          2.24          3.32         2.19 o
 -11   8   5        204.70        232.30         5.83 o
 -10   8   5        314.63        315.72         6.55 o
  -9   8   5        274.86        282.40         5.02 o
  -8   8   5        223.15        213.54         3.54 o
  -7   8   5        159.08        173.49         3.04 o
  -6   8   5         81.94         85.03         2.13 o
  -5   8   5       2224.07       2185.48        18.06 o
  -4   8   5        202.97        220.87         2.91 o
  -3   8   5         48.53         43.55         0.96 o
  -2   8   5        959.10        962.29         9.09 o
  -1   8   5        656.14        623.20         5.57 o
   0   8   5       1289.00       1328.63        10.89 o
   1   8   5        531.38        562.19         5.83 o
   2   8   5       1464.63       1491.46        13.73 o
   3   8   5        633.80        642.65         6.88 o
   4   8   5          4.61          4.38         0.83 o
   5   8   5         20.07         20.87         4.37 o
   6   8   5        565.11        557.97         7.58 o
   7   8   5         56.73         61.33         3.15 o
   8   8   5         35.28         49.69         3.08 o
   9   8   5          0.06          6.27         1.90 o
  10   8   5        234.63        228.02         6.16 o
 -12   9   5         56.48         55.03         3.54 o
 -11   9   5         21.78         19.42         2.42 o
 -10   9   5        569.81        575.10         8.32 o
  -9   9   5          0.30          0.18         1.09 o
  -8   9   5         24.82         21.90         1.73 o
  -7   9   5        345.84        336.32         4.97 o
  -6   9   5        506.40        481.93         6.20 o
  -5   9   5        442.12        470.74         5.48 o
  -4   9   5       2802.34       2752.44        22.36 o
  -3   9   5         17.71         13.43         1.32 o
  -2   9   5       3089.49       3109.34        24.65 o
  -1   9   5         13.56          9.15         0.51 o
   0   9   5        458.74        477.64         4.73 o
   1   9   5       1364.03       1350.79        12.60 o
   2   9   5         82.35         77.49         1.96 o
   3   9   5        515.36        504.57         5.79 o
   4   9   5        143.37        129.57         2.62 o
   5   9   5       1822.58       1778.67        18.74 o
   6   9   5        129.63        136.39         3.80 o
   7   9   5         28.88         28.77         2.34 o
   8   9   5        974.94        916.40        13.36 o
   9   9   5         84.26         98.55         4.17 o
 -12  10   5          0.04         -1.36         1.67 o
 -11  10   5         35.16         37.25         2.85 o
 -10  10   5         64.53         51.47         2.97 o
  -9  10   5         67.42         62.82         3.06 o
  -8  10   5         81.23         91.53         3.25 o
  -7  10   5         31.08         26.57         1.58 o
  -6  10   5          0.79         -0.15         0.78 o
  -5  10   5         35.81         25.96         1.65 o
  -4  10   5        267.07        279.67         3.12 o
  -3  10   5         52.01         53.42         1.47 o
  -2  10   5        651.81        608.57         6.47 o
  -1  10   5         17.89         23.97         1.98 o
   0  10   5       1312.43       1266.53        10.24 o
   1  10   5         55.02         37.65         1.25 o
   2  10   5         98.28         90.91         2.18 o
   3  10   5        350.48        361.96         4.71 o
   4  10   5         53.55         55.66         1.92 o
   5  10   5        302.56        288.07         4.95 o
   6  10   5          5.77          7.19         1.35 o
   7  10   5        538.47        543.33         9.18 o
   8  10   5        210.80        204.25         5.43 o
   9  10   5          0.77          1.02         1.76 o
 -11  11   5          3.28          6.49         1.98 o
 -10  11   5         17.24         14.88         2.25 o
  -9  11   5        538.99        516.09         8.76 o
  -8  11   5         35.95         38.61         2.47 o
  -7  11   5         30.07         29.34         2.37 o
  -6  11   5        377.50        363.19         9.69 o
  -5  11   5          0.95          1.76         0.73 o
  -4  11   5          0.28          2.16         0.68 o
  -3  11   5        301.28        276.16         3.78 o
  -2  11   5        556.38        540.70         6.05 o
  -1  11   5         13.10          8.67         0.84 o
   0  11   5        372.53        373.49         4.70 o
   1  11   5        215.21        224.80         3.41 o
   2  11   5         58.74         50.98         1.71 o
   3  11   5       1349.65       1295.74        12.69 o
   4  11   5         18.12         19.06         1.51 o
   5  11   5        224.85        221.26         4.33 o
   6  11   5        143.54        156.02         3.82 o
   7  11   5         67.67         79.66         3.62 o
   8  11   5         52.94         46.15         3.08 o
   9  11   5          5.08          2.90         1.90 o
 -11  12   5         52.06         45.48         3.19 o
 -10  12   5          0.72         -1.22         1.91 o
  -9  12   5         49.45         50.22         3.81 o
  -8  12   5        150.49        136.49         4.14 o
  -7  12   5        129.19        120.08         3.69 o
  -6  12   5         15.69         15.59         1.38 o
  -5  12   5         98.48         93.47         2.56 o
  -4  12   5         83.44         83.08         2.29 o
  -3  12   5        315.41        284.77         3.97 o
  -2  12   5        506.97        525.32         6.09 o
  -1  12   5         91.29         82.21         2.61 o
   0  12   5          4.30          0.81         0.68 o
   1  12   5        285.06        294.51         4.17 o
   2  12   5        563.53        546.85         6.54 o
   3  12   5        204.31        199.08         4.11 o
   4  12   5        255.80        252.57         4.66 o
   5  12   5        602.93        610.40         8.34 o
   6  12   5         72.17         80.06         3.52 o
   7  12   5        129.13        130.61         6.36 o
   8  12   5         38.70         36.13         2.85 o
 -10  13   5         21.07         19.88         3.59 o
  -9  13   5         98.86        104.10         3.98 o
  -8  13   5         14.98         18.54         2.11 o
  -7  13   5        572.02        599.79         9.56 o
  -6  13   5          4.47          9.01         1.51 o
  -5  13   5        182.64        175.03         5.12 o
  -4  13   5         20.71         18.52         1.41 o
  -3  13   5        936.52        941.41         9.84 o
  -2  13   5          0.17          0.66         0.83 o
  -1  13   5         24.24         29.87         1.61 o
   0  13   5        318.24        310.15         4.87 o
   1  13   5        152.21        156.84         3.05 o
   2  13   5         11.09          6.29         0.99 o
   3  13   5          4.90          5.54         1.46 o
   4  13   5        127.71        122.15         3.81 o
   5  13   5         23.92         30.88         3.14 o
   6  13   5        141.12        127.19         4.19 o
   7  13   5          1.79          3.57         1.68 o
   8  13   5         25.93         33.17         3.33 o
 -10  14   5          6.13          0.71         1.69 o
  -9  14   5         75.64         85.81         4.67 o
  -8  14   5        292.09        296.25         6.49 o
  -7  14   5        544.37        518.26         8.83 o
  -6  14   5         48.41         53.10         2.90 o
  -5  14   5        160.37        160.37         4.32 o
  -4  14   5        509.26        507.62         7.01 o
  -3  14   5         18.92         22.41         1.52 o
  -2  14   5        186.93        201.01         3.47 o
  -1  14   5        110.16         89.44         2.56 o
   0  14   5         33.40         38.05         1.94 o
   1  14   5          0.05          1.60         0.86 o
   2  14   5         21.25         17.08         2.05 o
   3  14   5          1.74          3.01         1.46 o
   4  14   5         13.52         12.24         1.83 o
   5  14   5         53.43         51.50         4.32 o
   6  14   5          1.28          1.14         1.54 o
   7  14   5        115.03        110.62         4.41 o
  -9  15   5         64.88         69.96         3.64 o
  -8  15   5         10.87         19.71         2.25 o
  -7  15   5        138.00        138.76         4.48 o
  -6  15   5        590.25        601.47         9.72 o
  -5  15   5          2.97          3.82         1.55 o
  -4  15   5         18.20         15.01         2.10 o
  -3  15   5         10.55         11.06         1.32 o
  -2  15   5         33.23         33.07         1.66 o
  -1  15   5        127.84        117.78         2.77 o
   0  15   5         89.45         83.34         3.19 o
   1  15   5        260.90        264.24         5.63 o
   2  15   5        198.25        202.46         4.91 o
   3  15   5         73.31         72.34         3.23 o
   4  15   5         14.24         13.15         1.83 o
   5  15   5         44.02         53.30         3.15 o
   6  15   5         19.51         19.82         2.34 o
  -8  16   5         31.33         37.34         2.86 o
  -7  16   5          1.57          3.78         1.90 o
  -6  16   5         36.20         35.67         2.69 o
  -5  16   5        493.45        482.59         8.55 o
  -4  16   5         46.75         42.66         2.86 o
  -3  16   5         35.20         28.92         2.81 o
  -2  16   5        215.85        213.91         7.59 o
  -1  16   5        376.86        359.15         7.94 o
   0  16   5         58.92         55.74         2.97 o
   1  16   5         38.49         25.38         3.10 o
   2  16   5         57.51         66.27         3.93 o
   3  16   5         19.17         22.91         3.24 o
   4  16   5         12.11         15.76         2.12 o
   5  16   5         22.47         26.36         2.56 o
   6  16   5         30.22         27.64         2.71 o
  -7  17   5         90.29         88.84         3.86 o
  -6  17   5         28.05         25.08         2.40 o
  -5  17   5        297.74        304.90         6.65 o
  -4  17   5        422.02        435.27         8.11 o
  -3  17   5         62.16         51.36         3.09 o
  -2  17   5        126.25        136.04         4.26 o
  -1  17   5        161.30        161.93         4.59 o
   0  17   5          2.57         -1.47         1.47 o
   1  17   5        128.30        134.73         4.24 o
   2  17   5         33.98         31.40         2.56 o
   3  17   5         18.44         19.16         2.27 o
   4  17   5         88.41         94.79         4.11 o
   5  17   5        135.76        132.91         4.70 o
  -6  18   5         25.09         23.42         2.40 o
  -5  18   5         25.29         30.56         2.58 o
  -4  18   5          9.74         11.60         2.02 o
  -3  18   5          6.08          5.74         3.33 o
  -2  18   5         26.10         24.18         2.30 o
  -1  18   5         44.77         51.00         3.07 o
   0  18   5        194.81        199.63         5.26 o
   1  18   5         88.27         84.29         3.73 o
   2  18   5         55.78         54.86         3.30 o
   3  18   5         15.67         15.02         2.27 o
  -4  19   5          0.49         -1.44         1.51 o
  -3  19   5        268.50        271.86         9.04 o
  -2  19   5        113.84        109.29         7.51 o
  -1  19   5          5.15          6.29         1.90 o
   0  19   5        333.05        358.34         7.40 o
   1  19   5         18.35         20.74         2.55 o
   2  19   5         48.80         46.36         3.23 o
 -13   0   6        144.62        154.14         9.16 o
 -12   0   6         23.78         34.34         4.96 o
 -11   0   6         78.44         85.47         6.10 o
 -10   0   6        363.22        370.86        11.83 o
  -9   0   6        784.98        686.78        17.17 o
  -8   0   6        128.05        130.11         4.05 o
  -7   0   6        302.35        326.86         6.84 o
  -6   0   6        169.60        209.22         4.77 o
  -5   0   6       1232.70       1264.75        21.37 o
  -4   0   6       5009.77       5081.24        68.76 o
  -3   0   6        619.18        698.55        10.82 o
  -2   0   6      14590.31      15371.10       204.13 o
  -1   0   6          5.27          4.01         2.29 o
   0   0   6         39.59         12.69         3.82 o
   1   0   6       1598.29       1797.27        25.07 o
   2   0   6       1378.12       1516.34        21.71 o
   3   0   6       3075.35       3149.41        34.85 o
   4   0   6       1283.55       1211.01        14.66 o
   5   0   6       2031.20       1887.11        27.64 o
   6   0   6       1138.17       1107.02        17.80 o
   7   0   6        751.18        690.22        17.93 o
   8   0   6         41.99         45.79         4.58 o
   9   0   6         41.36         32.43         4.20 o
  10   0   6          6.98          5.72         3.05 o
 -13   1   6        156.47        166.02         6.48 o
 -12   1   6        136.46        136.39         7.06 o
 -11   1   6         40.73         37.75         3.24 o
 -10   1   6        270.56        273.71         6.88 o
  -9   1   6        209.71        204.21        11.45 o
  -8   1   6        313.95        294.30         4.53 o
  -7   1   6       1760.17       1726.80        14.46 o
  -6   1   6        556.77        579.01         6.35 o
  -5   1   6       1405.85       1393.23        14.56 o
  -4   1   6         36.94         40.14         1.25 o
  -3   1   6        862.18        857.09         8.89 o
  -2   1   6       2644.01       2940.33        32.08 o
  -1   1   6        551.53        568.55         6.48 o
   0   1   6       8755.50       9439.31        89.36 o
   1   1   6       1458.56       1571.47        15.54 o
   2   1   6       3176.43       3075.26        26.29 o
   3   1   6        713.07        779.46         6.85 o
   4   1   6        145.11        161.71         2.31 o
   5   1   6       2119.91       2102.32        19.09 o
   6   1   6         40.31         39.21         1.95 o
   7   1   6        408.87        414.99         8.90 o
   8   1   6          3.94          2.79         3.43 o
   9   1   6          4.05          6.56         2.01 o
  10   1   6        107.36         95.04         7.82 o
 -13   2   6         13.91          8.31         2.55 o
 -12   2   6          3.57          1.30         3.43 o
 -11   2   6          3.40          1.34         1.89 o
 -10   2   6         27.23         27.87         2.86 o
  -9   2   6        338.94        336.88         6.16 o
  -8   2   6        946.44        886.89        10.24 o
  -7   2   6        157.60        165.87         2.28 o
  -6   2   6        375.98        363.17         3.89 o
  -5   2   6        124.88        127.74         1.62 o
  -4   2   6       3954.57       4141.88        35.74 o
  -3   2   6        814.01        824.19        10.49 o
  -2   2   6       1054.89       1021.75        14.83 o
  -1   2   6        306.21        283.65         5.26 o
   0   2   6        687.20        775.61         9.28 o
   1   2   6         96.83         81.65         1.36 o
   2   2   6         24.85         19.66         0.85 o
   3   2   6        386.37        375.70         4.32 o
   4   2   6          6.92          6.20         0.70 o
   5   2   6        770.09        770.14         9.15 o
   6   2   6          3.49          3.81         0.93 o
   7   2   6        131.94        132.80         3.97 o
   8   2   6        398.55        398.38        13.35 o
   9   2   6          5.60          6.68         2.48 o
  10   2   6         66.45         78.41         4.72 o
 -13   3   6         16.96         12.08         2.70 o
 -12   3   6          0.57         -0.76         1.89 o
 -11   3   6        602.60        545.50        13.35 o
 -10   3   6        499.73        481.39         9.82 o
  -9   3   6         16.51         19.27         1.73 o
  -8   3   6        204.14        203.79         3.65 o
  -7   3   6        106.33         98.52         1.74 o
  -6   3   6        751.11        720.66         6.80 o
  -5   3   6       3432.99       3349.61        27.10 o
  -4   3   6        173.46        193.71         2.07 o
  -3   3   6       1438.01       1383.29        13.76 o
  -2   3   6       3470.27       3478.10        42.25 o
  -1   3   6       1031.39       1154.95        13.39 o
   0   3   6        608.68        551.96         8.15 o
   1   3   6        613.71        694.45         8.50 o
   2   3   6        368.44        417.53         4.51 o
   3   3   6        309.34        270.87         3.89 o
   4   3   6        376.15        359.99         4.53 o
   5   3   6        631.49        613.42         6.92 o
   6   3   6         64.12         51.50         2.14 o
   7   3   6        291.15        264.40         5.50 o
   8   3   6          0.34          3.05         2.29 o
   9   3   6         65.00         68.62        11.64 o
  10   3   6        100.16        108.89         9.92 o
 -13   4   6         42.63         48.46         4.05 o
 -12   4   6          0.01         -0.19         1.89 o
 -11   4   6         17.02         15.98         2.55 o
 -10   4   6         45.02         39.78         2.93 o
  -9   4   6          9.78         13.55         1.67 o
  -8   4   6        223.52        227.11         5.07 o
  -7   4   6         28.65         29.35         1.30 o
  -6   4   6        212.25        209.37         2.66 o
  -5   4   6          0.04          2.38         0.70 o
  -4   4   6        664.25        691.95         7.27 o
  -3   4   6        417.55        393.03         8.92 o
  -2   4   6        775.90        905.04        10.02 o
  -1   4   6       2108.20       2206.62        24.86 o
   0   4   6       1604.85       1639.45        18.90 o
   1   4   6        224.67        233.26         2.49 o
   2   4   6        152.94        151.65         2.21 o
   3   4   6        384.18        352.65         4.80 o
   4   4   6          3.08          2.97         0.76 o
   5   4   6        436.22        460.52         5.65 o
   6   4   6          1.70          1.48         0.96 o
   7   4   6        138.02        127.50         3.28 o
   8   4   6        200.64        185.75        10.49 o
   9   4   6         11.17         17.01         5.15 o
  10   4   6          2.78         -0.38         2.01 o
 -13   5   6         72.39         81.30         6.10 o
 -12   5   6          7.70         15.51         2.70 o
 -11   5   6        283.46        296.72         7.81 o
 -10   5   6         14.48         21.94         8.01 o
  -9   5   6         37.04         42.13         2.93 o
  -8   5   6          1.61          1.44         0.84 o
  -7   5   6        875.57        866.99         9.78 o
  -6   5   6        796.37        743.50         7.57 o
  -5   5   6        272.02        259.18         2.95 o
  -4   5   6        191.81        210.40         3.16 o
  -3   5   6        471.37        461.76         5.83 o
  -2   5   6       1432.01       1482.01        15.44 o
  -1   5   6        867.25        984.91        12.08 o
   0   5   6       2542.79       2654.00        29.93 o
   1   5   6          3.69          6.30         0.39 o
   2   5   6       2673.76       2662.36        23.36 o
   3   5   6        813.26        873.59         8.69 o
   4   5   6          4.19          3.41         0.89 o
   5   5   6        121.16        101.92         2.71 o
   6   5   6         14.08         16.10         1.60 o
   7   5   6          4.81          4.46         1.23 o
   8   5   6        384.43        371.35        15.83 o
   9   5   6        166.46        157.76         6.07 o
  10   5   6          0.58          5.79         2.28 o
 -12   6   6          8.95          8.69         2.28 o
 -11   6   6        176.49        179.69         6.03 o
 -10   6   6         21.95         22.14         2.47 o
  -9   6   6        368.51        350.59         7.77 o
  -8   6   6         62.87         62.97         1.91 o
  -7   6   6        271.33        281.86         3.83 o
  -6   6   6         43.81         48.02         1.71 o
  -5   6   6        243.99        235.90         3.04 o
  -4   6   6       1241.46       1206.76        14.81 o
  -3   6   6        764.04        822.33        11.28 o
  -2   6   6       1058.55       1058.99        15.15 o
  -1   6   6        121.18        119.26         4.58 o
   0   6   6        152.75        149.28         7.82 o
   1   6   6        513.71        585.34         4.79 o
   2   6   6       1153.52       1146.03        10.64 o
   3   6   6         35.97         29.93         1.34 o
   4   6   6        551.48        551.92         7.85 o
   5   6   6         35.68         35.75         1.84 o
   6   6   6         93.93         99.70         3.08 o
   7   6   6        134.84        140.34         4.17 o
   8   6   6          7.84          5.15         3.62 o
   9   6   6         16.09         22.31         3.09 o
  10   6   6         11.73         10.68         3.62 o
 -12   7   6          0.76          3.62         2.16 o
 -11   7   6          6.79          4.63         2.01 o
 -10   7   6          6.57          6.21         1.83 o
  -9   7   6         83.88         88.89         3.12 o
  -8   7   6        235.95        252.27         3.81 o
  -7   7   6         52.83         58.21         1.73 o
  -6   7   6        693.45        671.58         6.10 o
  -5   7   6         67.71         69.55         1.46 o
  -4   7   6        610.94        645.44         6.23 o
  -3   7   6         14.81         16.31         1.43 o
  -2   7   6       1968.33       2076.75        24.54 o
  -1   7   6       1011.17        969.72        12.64 o
   0   7   6        129.17        150.54         3.47 o
   1   7   6        114.92        124.35         2.01 o
   2   7   6        489.11        530.68         6.59 o
   3   7   6         47.56         54.44         1.70 o
   4   7   6        101.01        101.94         2.74 o
   5   7   6         29.32         26.14         1.82 o
   6   7   6        203.38        215.14         4.24 o
   7   7   6        226.74        245.49         7.63 o
   8   7   6          0.04          1.41         1.57 o
   9   7   6         30.96         36.97         3.63 o
 -12   8   6          6.68          8.02         2.07 o
 -11   8   6         72.64         70.90         3.64 o
 -10   8   6          2.52          4.44         1.51 o
  -9   8   6        184.72        174.40         4.19 o
  -8   8   6         80.78         74.71         2.51 o
  -7   8   6        156.84        149.60         2.95 o
  -6   8   6          0.35          0.43         0.78 o
  -5   8   6        525.92        528.80         5.71 o
  -4   8   6       1709.27       1678.00        15.27 o
  -3   8   6         67.89         68.82         3.05 o
  -2   8   6         28.20         39.18         2.47 o
  -1   8   6        209.25        213.08         5.32 o
   0   8   6       1459.56       1503.82        17.08 o
   1   8   6         88.29        103.60         1.95 o
   2   8   6        203.02        199.69         3.18 o
   3   8   6         13.91         13.94         1.65 o
   4   8   6          1.91          1.53         0.72 o
   5   8   6         86.83         88.89         2.66 o
   6   8   6          7.70          7.19         1.31 o
   7   8   6        189.54        187.23         4.92 o
   8   8   6         26.11         26.39         2.40 o
   9   8   6         90.60         98.48         4.19 o
 -12   9   6          3.42          6.42         1.96 o
 -11   9   6         21.29         16.05         2.25 o
 -10   9   6         13.42         13.28         2.45 o
  -9   9   6         15.36         23.66         2.47 o
  -8   9   6        272.63        283.44         4.71 o
  -7   9   6        169.03        174.91         4.30 o
  -6   9   6         97.82        102.73         2.39 o
  -5   9   6        272.44        268.69         3.48 o
  -4   9   6         27.65         30.36         1.31 o
  -3   9   6         31.14         44.04         1.23 o
  -2   9   6        102.01        108.33         2.37 o
  -1   9   6         84.05         91.45         1.75 o
   0   9   6       1714.58       1715.19        15.52 o
   1   9   6        485.01        458.64         5.11 o
   2   9   6        460.45        438.13         5.57 o
   3   9   6        149.99        153.65         2.71 o
   4   9   6         54.89         59.56         1.93 o
   5   9   6          1.70          1.83         1.21 o
   6   9   6         36.40         34.55         2.03 o
   7   9   6         57.01         72.44         4.39 o
   8   9   6         28.04         33.05         2.71 o
   9   9   6         94.34         98.36         4.24 o
 -11  10   6         43.72         43.88         3.58 o
 -10  10   6          1.19         -0.88         1.62 o
  -9  10   6        140.90        155.00         8.20 o
  -8  10   6        535.23        501.48        15.07 o
  -7  10   6        199.06        216.76         3.82 o
  -6  10   6        373.75        377.45         5.31 o
  -5  10   6         13.18         20.42         2.04 o
  -4  10   6        456.71        428.18        14.19 o
  -3  10   6        904.56        854.55         8.61 o
  -2  10   6        603.82        612.38         6.55 o
  -1  10   6        172.03        168.66         2.32 o
   0  10   6       1737.72       1762.76        19.65 o
   1  10   6        155.40        163.29         2.64 o
   2  10   6          1.26          0.53         0.63 o
   3  10   6          2.57          3.41         0.81 o
   4  10   6          1.75          0.50         0.76 o
   5  10   6        507.82        514.05         7.29 o
   6  10   6          0.62          0.29         1.12 o
   7  10   6          8.13         13.71         1.96 o
   8  10   6         95.12        103.11         4.17 o
 -11  11   6         52.17         61.01         4.58 o
 -10  11   6        108.45        118.07         5.04 o
  -9  11   6        115.92        118.63         3.92 o
  -8  11   6        197.55        189.04         5.59 o
  -7  11   6         15.93         11.78         1.32 o
  -6  11   6        477.28        411.27         5.79 o
  -5  11   6        763.65        750.34         8.08 o
  -4  11   6         41.09         33.26         1.40 o
  -3  11   6        917.29        936.88        10.85 o
  -2  11   6       3694.81       3575.16        35.44 o
  -1  11   6          0.33         -1.27         1.27 o
   0  11   6        292.09        279.47         3.47 o
   1  11   6          0.03         -0.48         0.48 o
   2  11   6          7.28          4.68         0.79 o
   3  11   6        308.21        298.60         4.29 o
   4  11   6        147.18        136.22         3.63 o
   5  11   6        613.53        637.85         8.58 o
   6  11   6         11.22          7.44         1.40 o
   7  11   6        194.20        184.24         7.54 o
   8  11   6         13.90         12.98         3.78 o
 -10  12   6         43.39         37.04         4.77 o
  -9  12   6         23.09         24.02         2.60 o
  -8  12   6         75.57         63.22         3.09 o
  -7  12   6         25.26         22.92         1.64 o
  -6  12   6        125.98        129.08         3.04 o
  -5  12   6          0.37          1.21         0.80 o
  -4  12   6        151.41        145.81         2.76 o
  -3  12   6        346.19        328.23         4.35 o
  -2  12   6         44.94         50.40         1.67 o
  -1  12   6        373.43        354.64         4.67 o
   0  12   6        137.85        140.06         2.71 o
   1  12   6        354.39        356.33         5.25 o
   2  12   6         24.74         27.53         1.48 o
   3  12   6        896.09        883.87         9.51 o
   4  12   6         63.17         62.70         2.55 o
   5  12   6          1.73          2.59         1.18 o
   6  12   6        445.37        432.28         8.00 o
   7  12   6         94.69         99.14         6.94 o
 -10  13   6         62.72         60.25         4.12 o
  -9  13   6         37.95         38.98         3.49 o
  -8  13   6          2.29          1.01         1.43 o
  -7  13   6        661.02        654.41        10.15 o
  -6  13   6        596.54        594.42         7.94 o
  -5  13   6        751.79        706.30         8.85 o
  -4  13   6        148.10        140.26         2.78 o
  -3  13   6         79.92         72.73         2.35 o
  -2  13   6          1.19          2.11         0.81 o
  -1  13   6          0.23         -0.70         0.70 o
   0  13   6       1012.69       1020.19        10.62 o
   1  13   6         98.41        100.08         2.81 o
   2  13   6       1366.50       1395.74        13.94 o
   3  13   6        746.60        760.02        11.22 o
   4  13   6        126.45        117.86         3.32 o
   5  13   6        245.83        249.45         4.95 o
   6  13   6          0.83          0.80         1.61 o
   7  13   6          0.03          0.03         1.61 o
  -9  14   6          8.90         14.52         2.52 o
  -8  14   6         23.54         23.02         2.30 o
  -7  14   6        180.25        182.22         4.82 o
  -6  14   6         46.68         57.47         3.02 o
  -5  14   6        160.41        149.60         3.46 o
  -4  14   6          4.10          5.17         1.12 o
  -3  14   6        272.29        245.84         3.95 o
  -2  14   6        392.14        407.81         5.88 o
  -1  14   6          1.44          2.11         1.35 o
   0  14   6        344.48        354.83         5.02 o
   1  14   6        356.90        352.71         5.08 o
   2  14   6        233.47        227.10         5.25 o
   3  14   6         44.65         43.10         2.63 o
   4  14   6         35.78         41.68         2.71 o
   5  14   6          7.10          7.53         2.76 o
   6  14   6         25.38         23.53         2.76 o
  -8  15   6        298.32        319.06         6.82 o
  -7  15   6         16.55         14.03         2.66 o
  -6  15   6          0.96          4.70         1.62 o
  -5  15   6        877.80        854.05        12.41 o
  -4  15   6         62.71         63.95         2.56 o
  -3  15   6         35.18         53.97         2.11 o
  -2  15   6        566.45        565.77         7.75 o
  -1  15   6         30.80         29.02         2.13 o
   0  15   6       1019.50       1047.68        14.98 o
   1  15   6        257.80        250.24         5.47 o
   2  15   6        102.72         93.64         3.51 o
   3  15   6          0.13         -1.37         1.38 o
   4  15   6         76.90         77.82         3.51 o
   5  15   6          7.86          5.85         1.90 o
   6  15   6          3.21          2.81         2.37 o
  -8  16   6        196.59        200.66         5.60 o
  -7  16   6        129.82        131.91         4.55 o
  -6  16   6        189.37        182.16         6.61 o
  -5  16   6         29.32         32.20         2.52 o
  -4  16   6        199.06        204.91         5.15 o
  -3  16   6          8.13          9.09         1.80 o
  -2  16   6        263.48        240.28         5.64 o
  -1  16   6         51.40         53.10         3.79 o
   0  16   6        178.87        192.19         4.87 o
   1  16   6          4.31          3.82         1.62 o
   2  16   6         49.11         43.88         3.60 o
   3  16   6        254.20        262.93         6.08 o
   4  16   6          0.86         -0.76         1.57 o
   5  16   6        184.64        185.46         5.42 o
  -7  17   6         86.89         87.89         3.96 o
  -6  17   6         83.47         75.62         4.03 o
  -5  17   6          0.43         -0.06         1.46 o
  -4  17   6          0.76         -1.14         1.46 o
  -3  17   6        576.45        604.49        12.29 o
  -2  17   6         67.01         65.54         3.31 o
  -1  17   6         54.84         57.59         3.09 o
   0  17   6        371.01        374.51         7.46 o
   1  17   6        294.63        271.19         7.82 o
   2  17   6         62.78         71.13         3.67 o
   3  17   6          4.37          4.66         1.80 o
   4  17   6          0.46          2.53         1.90 o
  -5  18   6          2.27          2.82         2.48 o
  -4  18   6          1.66          4.16         1.57 o
  -3  18   6         37.49         40.79         2.86 o
  -2  18   6         93.97         87.29         3.76 o
  -1  18   6        352.27        337.17         7.09 o
   0  18   6        100.53        115.12         4.24 o
   1  18   6          0.47         -1.49         1.57 o
   2  18   6        236.06        238.53         6.01 o
  -2  19   6          1.01          0.31         1.57 o
  -1  19   6         99.52         86.80         3.86 o
 -13   1   7         38.19         47.42         4.05 o
 -12   1   7          9.69         15.94         3.62 o
 -11   1   7         25.78         11.91         2.28 o
 -10   1   7         89.50         82.60         5.08 o
  -9   1   7        660.98        647.09         9.61 o
  -8   1   7          9.29          9.38         0.94 o
  -7   1   7       1223.40       1221.29        12.07 o
  -6   1   7        169.36        159.46         3.28 o
  -5   1   7        280.78        269.15         3.55 o
  -4   1   7          0.15          2.65         0.43 o
  -3   1   7       2504.91       2601.84        25.40 o
  -2   1   7         66.84         91.19         1.49 o
  -1   1   7         69.62         76.84         2.37 o
   0   1   7       1296.32       1371.78        12.14 o
   1   1   7       1779.00       1804.52        17.92 o
   2   1   7       2717.59       2733.48        26.69 o
   3   1   7       1437.28       1450.88        15.11 o
   4   1   7        666.59        630.84         7.72 o
   5   1   7        518.09        534.67         7.10 o
   6   1   7       1035.17        994.64        13.38 o
   7   1   7         26.28         25.37         2.70 o
   8   1   7          1.26          2.51         2.48 o
   9   1   7          2.00          1.09         3.05 o
 -13   2   7          2.38         -1.93         2.01 o
 -12   2   7         39.09         35.05         3.36 o
 -11   2   7          9.94         14.98         2.86 o
 -10   2   7          1.12          1.50         1.23 o
  -9   2   7        188.71        164.79         4.08 o
  -8   2   7        137.05        134.45         2.93 o
  -7   2   7        633.52        610.42         6.92 o
  -6   2   7          0.20          0.50         0.64 o
  -5   2   7          7.59          7.17         0.69 o
  -4   2   7         24.17         39.21         0.89 o
  -3   2   7        487.17        491.34         6.01 o
  -2   2   7       1390.56       1400.58        20.09 o
  -1   2   7       1553.47       1609.72        22.79 o
   0   2   7       2768.71       2839.37        24.20 o
   1   2   7         69.82         81.05         1.69 o
   2   2   7        125.01        125.68         2.16 o
   3   2   7          0.94          1.23         0.56 o
   4   2   7       1032.17       1010.25        11.30 o
   5   2   7        377.39        383.54         5.72 o
   6   2   7        529.38        522.14        12.55 o
   7   2   7          2.78          2.82         1.74 o
   8   2   7        179.79        178.78        10.30 o
   9   2   7          2.65          2.01         4.20 o
 -13   3   7         10.53          7.25         2.43 o
 -12   3   7         28.61         19.53         2.70 o
 -11   3   7          7.55          7.52         2.86 o
 -10   3   7         40.40         46.69         3.36 o
  -9   3   7         42.84         40.88         2.53 o
  -8   3   7        276.73        274.92         4.36 o
  -7   3   7         37.90         37.30         1.37 o
  -6   3   7        399.54        398.09         4.89 o
  -5   3   7        255.96        244.04         3.37 o
  -4   3   7       1117.20       1129.90        12.22 o
  -3   3   7       2753.97       2711.86        70.97 o
  -2   3   7        956.89       1002.13        20.41 o
  -1   3   7         29.54         27.10         1.89 o
   0   3   7        190.53        170.04         3.00 o
   1   3   7         22.08         20.03         0.69 o
   2   3   7         31.32         30.50         1.08 o
   3   3   7        481.37        477.61         5.30 o
   4   3   7        382.06        372.44         7.23 o
   5   3   7       1018.02        954.75        11.11 o
   6   3   7        157.46        158.30         6.13 o
   7   3   7         12.95         11.45         2.01 o
   8   3   7         39.81         36.20         5.72 o
   9   3   7         75.22         76.11         4.45 o
 -13   4   7          7.12         17.38         2.97 o
 -12   4   7          2.19          2.29         2.01 o
 -11   4   7         24.08         22.86         2.82 o
 -10   4   7         45.24         58.45         3.58 o
  -9   4   7         71.31         64.12         2.36 o
  -8   4   7        149.61        147.10         4.85 o
  -7   4   7        105.00         97.66         2.00 o
  -6   4   7        814.15        769.07         8.84 o
  -5   4   7       1897.21       1875.50        15.31 o
  -4   4   7        208.03        204.47         3.16 o
  -3   4   7       1587.61       1605.36        18.45 o
  -2   4   7       5585.08       5711.97        62.07 o
  -1   4   7       6463.34       6547.90        79.91 o
   0   4   7        163.35        157.23         6.40 o
   1   4   7          0.54          1.23         0.51 o
   2   4   7         32.50         37.36         1.17 o
   3   4   7        893.59        830.50         9.42 o
   4   4   7       4960.92       4721.38        45.76 o
   5   4   7         13.77         16.71         1.60 o
   6   4   7         45.45         47.39         2.63 o
   7   4   7        111.19        115.21         4.72 o
   8   4   7         20.64         23.77         4.01 o
   9   4   7         35.71         30.67         3.36 o
 -12   5   7          6.93          9.00         2.86 o
 -11   5   7        245.81        222.99         8.01 o
 -10   5   7        246.28        247.56         6.68 o
  -9   5   7        416.38        419.62         7.00 o
  -8   5   7       1221.19       1179.48        13.08 o
  -7   5   7         77.29         72.30         1.72 o
  -6   5   7         22.69         24.30         0.93 o
  -5   5   7        471.58        477.12         4.77 o
  -4   5   7         22.93         27.94         1.32 o
  -3   5   7       3704.75       3732.80        36.45 o
  -2   5   7         59.99         54.19         1.77 o
  -1   5   7       4478.06       4511.43        49.59 o
   0   5   7       1039.45       1073.77        13.23 o
   1   5   7          9.95         14.84         1.13 o
   2   5   7         84.04         77.84         2.10 o
   3   5   7         30.45         32.79         1.82 o
   4   5   7         25.68         25.68         1.65 o
   5   5   7          0.70          3.50         1.04 o
   6   5   7        381.07        372.19         6.68 o
   7   5   7        113.29        113.79         4.72 o
   8   5   7          5.87          5.80         3.82 o
   9   5   7          5.76          2.17         2.48 o
 -12   6   7          0.10         -0.22         1.83 o
 -11   6   7        287.31        294.34        12.02 o
 -10   6   7        211.90        184.13         5.76 o
  -9   6   7         56.41         56.67         2.50 o
  -8   6   7         18.39         16.09         1.32 o
  -7   6   7        567.67        587.89         5.71 o
  -6   6   7          0.01         -0.51         0.51 o
  -5   6   7         82.05         84.06         3.69 o
  -4   6   7        275.14        281.29         3.91 o
  -3   6   7       1988.16       1962.26        20.23 o
  -2   6   7        303.15        332.87         4.87 o
  -1   6   7        724.15        719.19         9.62 o
   0   6   7       2722.74       2720.54        30.53 o
   1   6   7        313.90        316.96         5.64 o
   2   6   7       1161.38       1091.67        13.82 o
   3   6   7          0.09         -1.25         1.29 o
   4   6   7        150.80        158.36         3.18 o
   5   6   7        800.64        765.35         9.30 o
   6   6   7        100.90        101.55         3.43 o
   7   6   7        199.87        194.49         6.07 o
   8   6   7        347.65        360.10         9.04 o
   9   6   7         23.34         24.64         3.09 o
 -12   7   7         18.95         22.54         2.93 o
 -11   7   7        135.77        166.25         5.86 o
 -10   7   7        385.88        353.86         8.25 o
  -9   7   7         75.30         73.89         3.14 o
  -8   7   7        612.69        588.08         7.60 o
  -7   7   7        159.38        158.46         2.47 o
  -6   7   7       1433.41       1442.86        14.19 o
  -5   7   7       1806.75       1717.79        14.58 o
  -4   7   7       1465.27       1414.65        15.81 o
  -3   7   7         22.33         18.33         1.73 o
  -2   7   7        330.71        302.63         5.78 o
  -1   7   7       1701.91       1577.26        70.01 o
   0   7   7         89.71         88.71         2.15 o
   1   7   7       1247.56       1203.27        10.27 o
   2   7   7       7451.64       7351.91        56.82 o
   3   7   7          4.22          2.61         0.72 o
   4   7   7        452.75        448.71         6.18 o
   5   7   7         69.09         64.78         2.81 o
   6   7   7        402.10        387.22         7.04 o
   7   7   7        214.99        201.17         6.34 o
   8   7   7         60.51         59.92         4.18 o
   9   7   7          8.66         10.30         2.70 o
 -12   8   7          0.29          3.02         3.25 o
 -11   8   7         15.75         16.85         2.18 o
 -10   8   7          0.32          0.76         1.43 o
  -9   8   7         40.25         40.95         2.52 o
  -8   8   7          0.39          5.04         1.09 o
  -7   8   7        353.32        332.21         4.45 o
  -6   8   7         15.38         17.50         1.08 o
  -5   8   7       2328.94       2354.90        19.79 o
  -4   8   7       1129.40       1074.92        11.46 o
  -3   8   7        178.14        150.13         3.28 o
  -2   8   7         13.78          9.40         1.16 o
  -1   8   7          1.21          0.08         0.84 o
   0   8   7       3215.38       3109.93        27.01 o
   1   8   7        441.69        444.02         4.59 o
   2   8   7        532.59        525.65         5.41 o
   3   8   7        106.47        120.12         2.42 o
   4   8   7        434.20        437.00         6.09 o
   5   8   7        847.66        768.11         9.53 o
   6   8   7          3.50          4.24         1.38 o
   7   8   7        163.38        181.25         6.07 o
   8   8   7         34.81         30.48         3.24 o
 -11   9   7          9.63         12.68         1.96 o
 -10   9   7         38.05         29.76         2.75 o
  -9   9   7        214.83        219.69         6.05 o
  -8   9   7        122.11        127.92         3.35 o
  -7   9   7         43.79         54.51         1.96 o
  -6   9   7       1272.81       1233.40        12.03 o
  -5   9   7        350.65        313.84         4.81 o
  -4   9   7        548.88        531.75         5.64 o
  -3   9   7       6817.89       6630.19        64.11 o
  -2   9   7          0.55         -1.21         1.21 o
  -1   9   7          3.42         -1.17         1.17 o
   0   9   7        751.25        736.59         8.27 o
   1   9   7        679.25        640.25         7.58 o
   2   9   7        190.99        189.13         2.96 o
   3   9   7          0.98          1.03         0.76 o
   4   9   7        314.76        289.64         4.25 o
   5   9   7        410.60        381.94         6.97 o
   6   9   7        129.92        132.47         4.10 o
   7   9   7         83.83         91.64        11.26 o
   8   9   7         69.37         72.92         7.63 o
 -11  10   7         13.98          7.95         2.19 o
 -10  10   7         44.60         54.98         3.58 o
  -9  10   7          1.82          0.32         1.91 o
  -8  10   7         29.07         28.98         1.92 o
  -7  10   7          1.48          4.41         0.89 o
  -6  10   7        341.71        335.16         5.22 o
  -5  10   7       1387.46       1399.69        15.27 o
  -4  10   7        128.18        124.23         2.71 o
  -3  10   7          3.79          1.84         0.67 o
  -2  10   7       1017.39        998.16         9.77 o
  -1  10   7       1978.93       1876.17        17.26 o
   0  10   7        443.78        430.36         5.15 o
   1  10   7         76.95         77.71         1.83 o
   2  10   7         72.31         67.15         2.98 o
   3  10   7        626.89        609.84         6.98 o
   4  10   7         18.86         15.10         1.65 o
   5  10   7        101.19        111.38         3.65 o
   6  10   7          6.37          6.59         1.38 o
   7  10   7         21.16         18.89         2.66 o
   8  10   7         15.02          9.92         2.55 o
 -11  11   7         17.46         15.31         4.39 o
 -10  11   7         13.76         19.06         2.75 o
  -9  11   7         31.33         33.63         3.02 o
  -8  11   7        263.34        257.52         6.60 o
  -7  11   7         32.32         29.33         1.95 o
  -6  11   7         55.48         61.65         2.04 o
  -5  11   7         30.88         33.67         1.62 o
  -4  11   7         11.36         10.68         1.16 o
  -3  11   7        132.36        118.06         2.61 o
  -2  11   7        222.99        227.70         3.91 o
  -1  11   7        631.76        614.53         6.82 o
   0  11   7        100.16        106.16         2.26 o
   1  11   7          0.03          0.74         0.61 o
   2  11   7        438.62        428.29         5.33 o
   3  11   7        249.34        244.16         4.30 o
   4  11   7         67.71         79.81         3.04 o
   5  11   7         62.73         65.54         2.64 o
   6  11   7         49.98         61.46         2.79 o
   7  11   7         33.25         38.30         3.63 o
 -10  12   7         73.01         74.94         4.38 o
  -9  12   7          0.06          3.43         3.43 o
  -8  12   7        119.35        110.73         7.06 o
  -7  12   7        273.93        283.32         5.54 o
  -6  12   7         40.48         41.56         2.60 o
  -5  12   7        209.14        228.98         9.25 o
  -4  12   7          0.07          0.13         0.82 o
  -3  12   7        277.46        263.70         4.90 o
  -2  12   7         12.45         11.36         1.82 o
  -1  12   7        459.96        475.27         6.63 o
   0  12   7        539.21        555.90         6.59 o
   1  12   7        741.90        712.87         7.26 o
   2  12   7         43.05         44.44         1.83 o
   3  12   7         48.20         48.75         2.23 o
   4  12   7        270.43        278.73         5.03 o
   5  12   7         29.72         35.09         2.28 o
   6  12   7          0.13          1.21         1.61 o
   7  12   7         23.05         15.76         2.82 o
  -9  13   7         85.89        102.57         4.66 o
  -8  13   7         40.90         44.63         3.38 o
  -7  13   7         65.42         81.10         4.02 o
  -6  13   7         85.75         90.04         7.06 o
  -5  13   7         18.16         18.97         2.04 o
  -4  13   7        107.59         98.60         3.10 o
  -3  13   7         46.31         43.62         2.06 o
  -2  13   7        287.85        276.39         4.76 o
  -1  13   7         56.93         71.46         2.46 o
   0  13   7          0.58          2.09         0.85 o
   1  13   7         76.34         70.15         2.20 o
   2  13   7         28.62         31.82         1.55 o
   3  13   7          0.05         -0.50         1.21 o
   4  13   7         14.51         16.19         1.66 o
   5  13   7        355.72        364.46         6.23 o
   6  13   7         11.83         12.86         2.85 o
  -9  14   7          2.50          8.04         4.20 o
  -8  14   7         11.58         15.48         2.47 o
  -7  14   7         11.79          8.86         1.73 o
  -6  14   7          2.16          5.54         1.46 o
  -5  14   7        434.55        442.81         7.88 o
  -4  14   7        237.75        243.85         4.61 o
  -3  14   7         25.79         34.65         1.99 o
  -2  14   7         13.74         11.63         1.41 o
  -1  14   7         22.39         31.68         3.52 o
   0  14   7        132.21        138.00         3.45 o
   1  14   7          2.76          3.36         1.03 o
   2  14   7          3.11          2.97         1.38 o
   3  14   7          1.88         -1.23         1.23 o
   4  14   7        148.82        147.45         4.54 o
   5  14   7          4.24          2.16         1.31 o
  -8  15   7          1.76          2.21         2.29 o
  -7  15   7          9.24         21.52         3.09 o
  -6  15   7         14.68         15.88         2.70 o
  -5  15   7        117.60        126.55         5.33 o
  -4  15   7        193.10        193.55         4.27 o
  -3  15   7        192.11        223.70         4.61 o
  -2  15   7         44.88         47.82         2.36 o
  -1  15   7          1.44          1.62         1.05 o
   0  15   7          4.07          3.67         1.18 o
   1  15   7        279.92        269.84         9.42 o
   2  15   7        287.38        304.22         9.65 o
   3  15   7          0.02         -1.91         1.91 o
   4  15   7         71.17         60.81         3.37 o
  -7  16   7         13.64         12.10         2.47 o
  -6  16   7          3.01          4.77         2.11 o
  -5  16   7          7.48          6.17         2.28 o
  -4  16   7        111.63        116.07         5.38 o
  -3  16   7         22.39         27.19         2.49 o
  -2  16   7          0.04          1.87         1.38 o
  -1  16   7         79.46         67.20         4.29 o
   0  16   7         40.75         42.27         2.75 o
   1  16   7         32.60         38.55         2.69 o
   2  16   7         54.82         60.16         3.29 o
   3  16   7         46.95         42.01         2.85 o
  -6  17   7        122.34        120.37         7.25 o
  -5  17   7          7.79          7.25         2.38 o
  -4  17   7         11.98         10.30         2.55 o
  -3  17   7        312.51        341.80         9.04 o
  -2  17   7          0.37         -1.74         1.74 o
  -1  17   7         51.23         56.79         4.18 o
   0  17   7         68.96         69.57         4.45 o
   1  17   7          0.10         -1.16         1.46 o
   2  17   7         44.77         43.36         2.91 o
  -3  18   7         76.00         82.57         5.10 o
  -2  18   7         46.19         50.60         4.18 o
  -1  18   7         30.78         36.81         3.63 o
   0  18   7          1.14         -0.91         2.01 o
 -12   0   8        169.45        194.21         9.16 o
 -11   0   8         59.31         51.89         4.96 o
 -10   0   8         93.95         95.39         6.10 o
  -9   0   8         25.37         19.84         3.05 o
  -8   0   8        812.94        833.83        24.42 o
  -7   0   8        758.52        781.34        25.37 o
  -6   0   8         69.80         78.58         3.38 o
  -5   0   8       2079.56       2047.88        29.77 o
  -4   0   8        101.41        113.41         2.49 o
  -3   0   8         20.09         23.04         1.53 o
  -2   0   8        684.77        737.08        10.92 o
  -1   0   8        239.57        212.88         5.91 o
   0   0   8          0.13          2.10         0.81 o
   1   0   8         79.40         57.99         2.16 o
   2   0   8       4037.83       3807.59        52.18 o
   3   0   8        964.10        917.38        14.56 o
   4   0   8        890.33        936.96        15.24 o
   5   0   8         26.38         25.76         4.20 o
   6   0   8          0.73          3.43         2.29 o
   7   0   8        483.76        495.63        14.88 o
   8   0   8         13.65          9.92         3.43 o
   9   0   8         55.78         57.23         6.10 o
 -12   1   8         17.43         20.75         2.82 o
 -11   1   8         74.24         91.71         4.45 o
 -10   1   8          0.35         -0.21         1.23 o
  -9   1   8         79.82         83.92         3.08 o
  -8   1   8        177.08        164.65         3.18 o
  -7   1   8         84.94         96.87         2.34 o
  -6   1   8       2409.73       2357.83        21.55 o
  -5   1   8        428.59        426.42         5.07 o
  -4   1   8        405.78        403.65         4.96 o
  -3   1   8        205.85        202.43         2.75 o
  -2   1   8         72.15         77.49         1.80 o
  -1   1   8        527.97        516.06         6.74 o
   0   1   8          5.02          3.07         0.50 o
   1   1   8        193.62        175.37         2.85 o
   2   1   8         97.95        101.22         2.24 o
   3   1   8          0.03          2.86         0.84 o
   4   1   8        872.27        893.86        10.44 o
   5   1   8          4.25          6.48         1.38 o
   6   1   8          9.26          6.96         1.38 o
   7   1   8         82.42         70.93         4.96 o
   8   1   8          1.41         -0.21         2.67 o
   9   1   8         13.69         19.39         3.05 o
 -12   2   8         39.90         35.68         3.36 o
 -11   2   8        226.37        197.10         6.30 o
 -10   2   8        134.78        127.92         3.89 o
  -9   2   8          6.61          5.50         1.40 o
  -8   2   8        282.63        268.92         3.73 o
  -7   2   8        832.32        811.65         8.76 o
  -6   2   8        249.70        269.78         3.86 o
  -5   2   8         75.00         71.01         1.74 o
  -4   2   8          1.13          1.91         0.52 o
  -3   2   8       4844.84       4841.62        65.12 o
  -2   2   8        153.49        170.55         4.05 o
  -1   2   8        232.44        214.92         4.61 o
   0   2   8        737.33        722.26         7.84 o
   1   2   8        324.60        310.83         4.22 o
   2   2   8        130.39        107.65         2.48 o
   3   2   8        169.45        154.20         2.99 o
   4   2   8        726.01        709.88         8.67 o
   5   2   8         15.43         12.61         1.76 o
   6   2   8         57.13         51.18         3.68 o
   7   2   8         49.22         44.50         5.72 o
   8   2   8         30.56         27.82         3.09 o
   9   2   8         19.37         27.57         3.36 o
 -12   3   8         20.65         16.24         2.66 o
 -11   3   8        225.81        207.12         6.46 o
 -10   3   8         33.20         35.04         2.97 o
  -9   3   8       1503.43       1433.42        15.77 o
  -8   3   8        207.84        192.32         3.15 o
  -7   3   8        382.41        391.57         5.16 o
  -6   3   8         36.23         28.87         1.71 o
  -5   3   8       5168.62       5156.98        44.73 o
  -4   3   8        169.51        152.72         3.01 o
  -3   3   8        518.43        536.72         9.30 o
  -2   3   8        357.67        365.57         7.44 o
  -1   3   8       1894.63       1836.42        26.42 o
   0   3   8          2.50          2.44         0.59 o
   1   3   8        352.09        350.08         4.57 o
   2   3   8        278.05        236.71         3.69 o
   3   3   8         40.78         32.80         1.57 o
   4   3   8         22.02         21.49         1.54 o
   5   3   8         27.27         26.61         1.98 o
   6   3   8        287.73        316.54         6.16 o
   7   3   8          0.59          0.19         1.89 o
   8   3   8          0.60         -1.74         1.74 o
 -12   4   8          3.96          1.34         2.86 o
 -11   4   8         45.30         46.17         3.63 o
 -10   4   8        117.47        112.32         4.56 o
  -9   4   8        294.87        285.94         4.88 o
  -8   4   8        251.85        248.37         3.55 o
  -7   4   8         27.93         22.86         1.41 o
  -6   4   8        914.64        931.85        11.31 o
  -5   4   8         21.19         25.94         1.53 o
  -4   4   8        367.78        383.90         6.42 o
  -3   4   8       1519.83       1579.20        23.33 o
  -2   4   8         93.38         86.23         3.24 o
  -1   4   8       1416.59       1408.07        21.17 o
   0   4   8        340.32        354.72         4.31 o
   1   4   8         17.99         19.16         1.01 o
   2   4   8          0.98          0.84         0.61 o
   3   4   8        660.43        658.43         8.04 o
   4   4   8       2102.58       2011.85        25.67 o
   5   4   8        229.14        240.12         4.98 o
   6   4   8         66.78         78.52         3.15 o
   7   4   8         41.02         44.13         4.39 o
   8   4   8         20.12         18.93         2.70 o
 -12   5   8          4.99          3.38         2.01 o
 -11   5   8        321.96        354.35         8.74 o
 -10   5   8         16.87         25.83         5.15 o
  -9   5   8        432.69        411.70         6.92 o
  -8   5   8          0.99         -0.32         0.91 o
  -7   5   8          8.29         14.73         0.96 o
  -6   5   8        320.03        338.02         6.52 o
  -5   5   8        534.31        493.86         8.94 o
  -4   5   8       1209.32       1196.84        15.61 o
  -3   5   8         86.83        111.60         3.78 o
  -2   5   8         27.65         29.47         2.28 o
  -1   5   8        427.35        369.96         7.54 o
   0   5   8       1047.85       1047.51        13.27 o
   1   5   8       1081.62       1028.37         9.78 o
   2   5   8          2.19          0.88         0.88 o
   3   5   8         14.02         16.67         1.60 o
   4   5   8         70.49         80.51         2.59 o
   5   5   8        172.09        169.20         4.26 o
   6   5   8         28.14         29.02         2.18 o
   7   5   8          0.01         -1.62         1.62 o
   8   5   8         25.00         20.44         2.93 o
 -12   6   8          3.40          5.60         2.86 o
 -11   6   8         57.43         50.94         3.75 o
 -10   6   8         77.64         72.04         3.94 o
  -9   6   8         46.38         40.25         2.27 o
  -8   6   8        235.92        237.80         3.31 o
  -7   6   8        740.29        693.58         6.59 o
  -6   6   8         88.62         73.75         2.64 o
  -5   6   8        488.81        468.59         8.48 o
  -4   6   8        330.50        354.60         5.69 o
  -3   6   8        435.17        431.91         7.45 o
  -2   6   8        788.33        779.64        11.24 o
  -1   6   8        272.66        297.38         7.82 o
   0   6   8        181.34        186.96         5.13 o
   1   6   8        857.43        822.43         9.24 o
   2   6   8        338.01        335.85         4.25 o
   3   6   8         47.88         44.85         2.48 o
   4   6   8        474.75        474.22         7.61 o
   5   6   8         24.50         23.66         2.16 o
   6   6   8         11.06         10.94         1.61 o
   7   6   8        108.98        112.10         8.78 o
   8   6   8         22.01         21.45         6.30 o
 -12   7   8         26.64         17.38         2.75 o
 -11   7   8         90.26         94.00         3.98 o
 -10   7   8         14.78         11.89         1.90 o
  -9   7   8          0.04         -1.38         1.38 o
  -8   7   8        233.73        229.76         4.08 o
  -7   7   8         34.38         43.51         1.85 o
  -6   7   8        249.65        259.89         3.90 o
  -5   7   8        293.58        283.69         5.03 o
  -4   7   8          5.05          6.39         1.24 o
  -3   7   8        183.61        197.92         4.73 o
  -2   7   8       1505.99       1433.71        18.61 o
  -1   7   8         15.56         11.76         1.91 o
   0   7   8          4.30          3.82         1.35 o
   1   7   8         52.48         61.24         3.64 o
   2   7   8        830.08        802.33         8.21 o
   3   7   8          0.46         -0.31         0.83 o
   4   7   8        123.88        126.71         3.49 o
   5   7   8         24.96         21.81         1.96 o
   6   7   8          2.37          1.06         1.20 o
   7   7   8         27.25         36.44         3.24 o
   8   7   8          4.54          4.77         2.16 o
 -11   8   8         22.83         17.93         2.25 o
 -10   8   8          4.28          3.55         1.57 o
  -9   8   8        154.97        141.40         6.87 o
  -8   8   8         62.24         65.57         3.52 o
  -7   8   8        890.93        873.44        12.33 o
  -6   8   8         83.37         72.74         2.04 o
  -5   8   8          0.19         -0.68         1.16 o
  -4   8   8         80.60         95.50         2.94 o
  -3   8   8          0.41          0.41         2.78 o
  -2   8   8        549.82        541.33        10.00 o
  -1   8   8        280.49        279.92         7.88 o
   0   8   8         90.35         90.90         1.79 o
   1   8   8        401.39        379.29         5.84 o
   2   8   8         34.64         31.61         1.54 o
   3   8   8          1.93         -0.13         0.74 o
   4   8   8        140.05        135.69         5.27 o
   5   8   8         19.84         21.23         1.96 o
   6   8   8         20.14         19.45         1.96 o
   7   8   8          7.80         11.70         2.86 o
 -11   9   8         63.05         66.91         4.22 o
 -10   9   8         65.91         65.41         3.94 o
  -9   9   8         29.76         22.52         2.67 o
  -8   9   8         53.50         46.57         3.62 o
  -7   9   8          8.09         13.94         1.46 o
  -6   9   8       1144.67       1106.71        14.74 o
  -5   9   8         97.52         91.89         2.54 o
  -4   9   8        404.95        361.86         6.00 o
  -3   9   8        123.73        108.91         3.65 o
  -2   9   8        276.11        273.60         5.94 o
  -1   9   8        214.32        206.71         5.06 o
   0   9   8          0.18          0.68         0.50 o
   1   9   8         73.50         72.14         1.99 o
   2   9   8        122.85        122.61         2.58 o
   3   9   8          0.14         -0.49         0.82 o
   4   9   8         19.82         17.25         2.54 o
   5   9   8         35.28         36.95         2.45 o
   6   9   8        104.63        102.35         3.71 o
   7   9   8         29.78         33.44         3.36 o
 -10  10   8         46.86         36.71         3.02 o
  -9  10   8        116.25        135.51         4.94 o
  -8  10   8         98.49         89.41         3.74 o
  -7  10   8         14.76         12.07         1.50 o
  -6  10   8         30.63         33.44         1.86 o
  -5  10   8        444.92        451.60         7.13 o
  -4  10   8        125.92        114.81         4.99 o
  -3  10   8        425.23        399.86         7.21 o
  -2  10   8         11.16         10.61         1.55 o
  -1  10   8         20.15         20.66         0.93 o
   0  10   8       1296.11       1260.49        12.32 o
   1  10   8        107.70         97.32         2.39 o
   2  10   8          7.85          5.01         0.95 o
   3  10   8        307.78        319.86         5.01 o
   4  10   8         60.27         60.71         4.69 o
   5  10   8          0.17          1.83         1.28 o
   6  10   8        114.84        126.63         4.26 o
   7  10   8         72.91         75.42        12.59 o
 -10  11   8        137.53        164.10         5.77 o
  -9  11   8        240.43        252.20        11.06 o
  -8  11   8         17.37         15.87         4.77 o
  -7  11   8         16.89         17.69         1.96 o
  -6  11   8        251.47        237.70         5.00 o
  -5  11   8         27.40         25.84         1.60 o
  -4  11   8          3.40          3.40         0.70 o
  -3  11   8         65.25         71.49         2.15 o
  -2  11   8         33.44         28.88         1.35 o
  -1  11   8        272.48        270.64         4.90 o
   0  11   8         20.04         17.78         1.40 o
   1  11   8        252.17        238.03         4.06 o
   2  11   8        125.11        134.21         3.00 o
   3  11   8        136.00        133.52         3.20 o
   4  11   8         20.93         19.27         1.88 o
   5  11   8          2.52          4.29         1.87 o
   6  11   8         49.89         39.89         3.48 o
  -9  12   8         48.12         50.36         6.10 o
  -8  12   8         78.69         70.20         6.87 o
  -7  12   8         15.48         16.62         1.96 o
  -6  12   8          0.55          4.12         1.33 o
  -5  12   8         22.36         21.78         1.90 o
  -4  12   8        236.57        241.33         4.80 o
  -3  12   8          7.23          8.27         1.10 o
  -2  12   8         88.58         85.18         3.17 o
  -1  12   8        575.81        546.51         6.42 o
   0  12   8          1.17          1.53         1.05 o
   1  12   8         92.01         86.53         2.67 o
   2  12   8        960.21        941.25        13.03 o
   3  12   8        156.95        153.34         6.12 o
   4  12   8        159.75        158.93         4.71 o
   5  12   8        145.22        162.69         4.73 o
   6  12   8         47.17         43.71         7.06 o
  -9  13   8          0.94          0.38         3.43 o
  -8  13   8        256.94        265.17        11.83 o
  -7  13   8          1.14          0.88         2.67 o
  -6  13   8         48.77         53.34         2.69 o
  -5  13   8         84.20         98.19         4.35 o
  -4  13   8        371.13        338.07         6.33 o
  -3  13   8          6.73          7.40         1.25 o
  -2  13   8        210.18        215.53         4.68 o
  -1  13   8        183.75        171.62         5.14 o
   0  13   8        216.68        214.79         4.99 o
   1  13   8        504.27        513.17         7.38 o
   2  13   8          1.06          1.11         0.99 o
   3  13   8          8.49         13.25         2.36 o
   4  13   8        432.53        439.74        15.45 o
   5  13   8        144.72        142.93         4.62 o
  -8  14   8        159.41        173.22         9.92 o
  -7  14   8          6.08         13.35         4.20 o
  -6  14   8        321.84        314.74         7.60 o
  -5  14   8         33.25         22.80         2.05 o
  -4  14   8        202.26        191.55         5.57 o
  -3  14   8        504.96        502.67        12.00 o
  -2  14   8        120.10        111.48         3.61 o
  -1  14   8        194.56        205.65         4.99 o
   0  14   8         74.05         79.14         3.24 o
   1  14   8         26.31         34.92         2.57 o
   2  14   8         92.70        105.31         7.63 o
   3  14   8          6.30          3.43         1.83 o
   4  14   8         37.32         39.18         2.77 o
  -7  15   8          1.04          3.43         3.43 o
  -6  15   8        439.79        481.51        16.79 o
  -5  15   8        547.76        516.82        17.17 o
  -4  15   8        496.73        485.73         8.59 o
  -3  15   8         60.79         59.65         3.10 o
  -2  15   8        163.40        158.46         4.53 o
  -1  15   8        634.47        620.50         8.77 o
   0  15   8          0.25         -1.76         1.76 o
   1  15   8         25.73         21.37         4.58 o
   2  15   8         22.82         20.98         4.20 o
   3  15   8         62.57         59.17         4.02 o
  -6  16   8         28.28         52.27         6.10 o
  -5  16   8        197.20        215.57        10.68 o
  -4  16   8         53.93         49.09         3.01 o
  -3  16   8        962.43       1022.54        22.84 o
  -2  16   8          4.64          5.60         1.71 o
  -1  16   8          0.61         -2.67         2.67 o
   0  16   8         26.11         30.52         5.34 o
   1  16   8          0.83         -2.67         2.67 o
   2  16   8         22.89         20.98         4.58 o
  -4  17   8          9.92         12.59         4.20 o
  -3  17   8          2.22          4.96         3.43 o
  -2  17   8         23.14         19.46         4.58 o
  -1  17   8        101.80        104.54         7.63 o
   0  17   8         73.66         77.45         7.25 o
 -12   1   9         87.70        104.69         7.63 o
 -11   1   9          0.45          0.95         1.89 o
 -10   1   9          9.61          6.12         1.54 o
  -9   1   9        193.70        191.31         3.65 o
  -8   1   9          0.36          0.88         0.87 o
  -7   1   9        614.92        600.72         9.03 o
  -6   1   9       1102.22       1094.08        11.02 o
  -5   1   9        162.95        138.49         3.52 o
  -4   1   9        101.15        101.57         1.80 o
  -3   1   9       1765.87       1671.38        16.63 o
  -2   1   9        224.52        230.65         3.23 o
  -1   1   9       1650.53       1595.97        16.06 o
   0   1   9         29.08         27.55         1.23 o
   1   1   9        332.85        382.46         5.10 o
   2   1   9        334.90        356.76         5.00 o
   3   1   9        517.65        485.86         7.53 o
   4   1   9         22.01         17.30         2.20 o
   5   1   9        163.40        156.36         4.19 o
   6   1   9         44.49         46.11         3.36 o
   7   1   9         46.09         53.38         3.91 o
   8   1   9         67.52         63.54         4.45 o
 -12   2   9          0.28          0.57         2.48 o
 -11   2   9        191.69        199.95        10.68 o
 -10   2   9        238.85        247.79         5.57 o
  -9   2   9         14.00         16.77         1.51 o
  -8   2   9        694.15        665.06         7.81 o
  -7   2   9        129.16        126.51         3.76 o
  -6   2   9        752.63        759.03         9.60 o
  -5   2   9        657.26        627.16         8.19 o
  -4   2   9         32.42         43.95         2.26 o
  -3   2   9         93.26        106.08         3.24 o
  -2   2   9         61.89         63.63         1.75 o
  -1   2   9        114.77        121.58         2.53 o
   0   2   9         75.82         74.59         2.13 o
   1   2   9        426.24        401.91         5.28 o
   2   2   9         82.10         88.24         2.19 o
   3   2   9         16.97         10.83         1.09 o
   4   2   9        114.64         93.82         2.62 o
   5   2   9          0.06          0.06         1.01 o
   6   2   9         53.67         52.23         3.63 o
   7   2   9        289.25        301.10         8.09 o
   8   2   9          4.37          4.13         2.28 o
 -12   3   9          8.94         11.72         2.70 o
 -11   3   9          0.07         -1.74         1.74 o
 -10   3   9        230.29        227.06         5.41 o
  -9   3   9        155.76        144.44         2.86 o
  -8   3   9         42.63         50.95         2.08 o
  -7   3   9        518.05        511.34         6.32 o
  -6   3   9        175.73        161.77         3.62 o
  -5   3   9        250.43        265.57         4.12 o
  -4   3   9        257.97        247.20         4.44 o
  -3   3   9          1.90          1.87         1.19 o
  -2   3   9       1074.25       1044.76        16.31 o
  -1   3   9        776.64        831.92        13.48 o
   0   3   9        159.13        147.73         3.14 o
   1   3   9        331.62        357.90         4.82 o
   2   3   9         43.99         65.20         1.97 o
   3   3   9        224.06        216.45         3.80 o
   4   3   9          0.20         -0.45         0.87 o
   5   3   9          1.96          1.65         1.23 o
   6   3   9         59.81         61.61         3.28 o
   7   3   9          1.09         -1.34         1.89 o
 -12   4   9         47.17         37.33         3.36 o
 -11   4   9         18.23         16.52         2.55 o
 -10   4   9        301.14        323.45         7.77 o
  -9   4   9        373.52        387.21         4.97 o
  -8   4   9        156.93        150.20         2.77 o
  -7   4   9        222.89        210.07         4.39 o
  -6   4   9        671.19        641.57         7.65 o
  -5   4   9       1143.11       1053.05        12.67 o
  -4   4   9       5171.29       4958.28        49.32 o
  -3   4   9       1318.43       1300.38        20.09 o
  -2   4   9        159.90        167.75         6.10 o
  -1   4   9       1085.95        989.68        15.91 o
   0   4   9        157.81        145.29         3.01 o
   1   4   9        942.85        961.31        10.65 o
   2   4   9        747.79        724.55         8.60 o
   3   4   9         13.73         12.96         1.26 o
   4   4   9        233.50        238.96         4.42 o
   5   4   9        365.71        328.75         6.30 o
   6   4   9        167.70        167.66         4.54 o
   7   4   9         39.17         39.36         3.51 o
 -11   5   9         34.78         28.32         3.09 o
 -10   5   9          0.00          2.51         1.83 o
  -9   5   9         57.34         54.72         2.45 o
  -8   5   9         10.58          9.29         0.98 o
  -7   5   9       1839.14       1794.49        17.68 o
  -6   5   9        171.55        192.30         4.21 o
  -5   5   9        283.26        265.98         4.92 o
  -4   5   9       1038.04       1031.21        14.25 o
  -3   5   9        952.08        883.30        12.62 o
  -2   5   9        513.47        507.29         9.57 o
  -1   5   9        507.40        527.46         9.97 o
   0   5   9         99.69         88.79         2.04 o
   1   5   9         44.63         42.60         1.94 o
   2   5   9       1344.73       1300.60        14.08 o
   3   5   9        156.71        166.40         3.91 o
   4   5   9        408.83        396.61         6.81 o
   5   5   9          0.42          0.99         1.21 o
   6   5   9        130.19        134.89         4.11 o
   7   5   9          0.57          0.08         2.01 o
 -11   6   9        263.92        299.18         9.35 o
 -10   6   9         28.07         35.30         2.52 o
  -9   6   9         60.66         59.13         2.86 o
  -8   6   9        508.24        470.75         6.63 o
  -7   6   9         18.45         16.98         1.27 o
  -6   6   9       1702.99       1680.71        18.85 o
  -5   6   9        309.92        284.26         5.16 o
  -4   6   9         33.62         29.75         2.33 o
  -3   6   9        599.61        574.99         9.19 o
  -2   6   9         27.19         26.18         2.30 o
  -1   6   9        336.63        323.48         9.16 o
   0   6   9          4.33          5.54         1.93 o
   1   6   9       2393.38       2305.47        23.39 o
   2   6   9        249.18        248.25         4.02 o
   3   6   9         21.84         25.56         1.78 o
   4   6   9        179.23        203.80         4.60 o
   5   6   9        289.49        273.88         5.64 o
   6   6   9          1.48          1.11         1.28 o
   7   6   9         88.61         88.60         4.72 o
 -11   7   9        115.63        144.26         9.72 o
 -10   7   9        134.12        128.09         4.27 o
  -9   7   9        125.20        135.48         5.57 o
  -8   7   9        306.61        334.06         6.32 o
  -7   7   9        116.28        114.46         2.93 o
  -6   7   9        602.19        596.86         8.51 o
  -5   7   9        231.38        237.14         4.75 o
  -4   7   9        516.13        488.63         8.55 o
  -3   7   9         21.20         21.00         1.98 o
  -2   7   9        653.94        644.17        10.16 o
  -1   7   9       1293.46       1296.32        20.90 o
   0   7   9         96.18         91.17         2.31 o
   1   7   9        131.36        137.26         2.77 o
   2   7   9         51.94         53.04         2.18 o
   3   7   9       1255.39       1223.81        15.60 o
   4   7   9          9.36         15.92         1.65 o
   5   7   9        215.35        204.02         6.95 o
   6   7   9         20.27         20.77         3.64 o
   7   7   9          3.53          0.56         2.01 o
 -11   8   9         59.62         70.61         3.70 o
 -10   8   9        111.14        137.36         8.39 o
  -9   8   9         45.56         43.55         3.05 o
  -8   8   9        181.98        170.40         4.94 o
  -7   8   9        193.07        193.49         4.93 o
  -6   8   9        253.32        241.73         4.27 o
  -5   8   9        111.26        103.73         3.22 o
  -4   8   9          0.52          1.70         1.38 o
  -3   8   9        138.10        130.37         4.10 o
  -2   8   9         19.68         19.04         2.00 o
  -1   8   9       1112.27       1089.19        30.91 o
   0   8   9         27.03         31.46         1.37 o
   1   8   9          7.05          8.24         1.00 o
   2   8   9          3.03          2.99         1.00 o
   3   8   9         18.40         22.75         1.85 o
   4   8   9          0.91          0.44         1.18 o
   5   8   9          2.66          3.05         2.34 o
   6   8   9         85.05         89.22         3.70 o
 -10   9   9         52.42         48.07         6.10 o
  -9   9   9         58.70         56.17         3.43 o
  -8   9   9          2.42          0.53         2.67 o
  -7   9   9         91.09         96.13         2.99 o
  -6   9   9        187.58        192.58         4.74 o
  -5   9   9          0.54         -0.70         1.74 o
  -4   9   9         52.89         54.80         3.85 o
  -3   9   9        446.09        447.46         8.33 o
  -2   9   9        477.48        469.95         8.71 o
  -1   9   9        607.10        624.74        12.76 o
   0   9   9         52.91         44.74         1.62 o
   1   9   9        597.91        582.90         8.27 o
   2   9   9        149.57        148.84         3.58 o
   3   9   9        704.85        686.41         8.74 o
   4   9   9        168.21        162.71         6.61 o
   5   9   9          0.24         -1.09         1.09 o
   6   9   9         28.31         27.88         2.34 o
 -10  10   9         83.02         64.48         6.49 o
  -9  10   9         99.21         95.00         7.25 o
  -8  10   9         48.45         43.23         2.89 o
  -7  10   9          2.26          6.10         1.37 o
  -6  10   9         36.41         37.56         1.92 o
  -5  10   9        483.83        469.65         7.34 o
  -4  10   9        919.72        963.53        17.63 o
  -3  10   9        466.25        476.11        10.75 o
  -2  10   9         62.72         57.35         4.02 o
  -1  10   9        364.55        364.05         4.80 o
   0  10   9          0.38         -0.09         0.62 o
   1  10   9        148.09        152.95         3.94 o
   2  10   9         10.34         12.15         1.46 o
   3  10   9          0.22         -0.78         0.95 o
   4  10   9        437.21        447.61         7.81 o
   5  10   9         18.75         16.26         1.88 o
  -9  11   9         74.34         67.92         6.87 o
  -8  11   9          7.91         11.74         1.96 o
  -7  11   9        118.16        124.84         4.22 o
  -6  11   9        168.51        158.94         4.80 o
  -5  11   9          0.19          1.63         1.10 o
  -4  11   9          0.30          1.14         2.48 o
  -3  11   9         18.47         15.27         2.43 o
  -2  11   9        264.78        239.55         5.01 o
  -1  11   9        133.41        139.55         2.71 o
   0  11   9          6.23          8.93         0.98 o
   1  11   9         52.27         54.32         2.21 o
   2  11   9        206.99        216.94         4.64 o
   3  11   9        257.35        264.35         7.05 o
   4  11   9        112.05        104.42         3.92 o
   5  11   9          0.61          0.47         1.32 o
  -9  12   9          4.08          5.72         3.82 o
  -8  12   9         56.97         60.77         8.78 o
  -7  12   9         11.05          7.56         2.10 o
  -6  12   9        530.86        533.41        13.74 o
  -5  12   9         20.03         15.93         1.53 o
  -4  12   9         39.38         37.47         1.92 o
  -3  12   9         72.13         79.27         2.54 o
  -2  12   9         79.10         74.57         1.94 o
  -1  12   9         32.73         33.01         1.66 o
   0  12   9          0.50          1.91         0.97 o
   1  12   9       1891.66       1867.23        20.32 o
   2  12   9         84.93         87.88         3.16 o
   3  12   9        114.04        106.25         4.58 o
   4  12   9        131.57        130.38         4.20 o
  -8  13   9        190.29        230.45        11.45 o
  -7  13   9          1.52          4.58         2.86 o
  -6  13   9          7.40          6.99         2.48 o
  -5  13   9         16.07          8.46         2.10 o
  -4  13   9        295.28        255.12         5.36 o
  -3  13   9          7.30         11.20         1.31 o
  -2  13   9          5.11          4.96         1.25 o
  -1  13   9         81.18         84.44         3.18 o
   0  13   9        102.57        102.50         2.92 o
   1  13   9         11.95         19.13         2.22 o
   2  13   9         12.46         15.57         2.25 o
   3  13   9        138.37        129.30         5.13 o
   4  13   9         13.08         14.88         3.05 o
  -7  14   9          2.08          1.91         3.43 o
  -6  14   9         40.12         43.23         2.99 o
  -5  14   9         69.98         86.66         3.63 o
  -4  14   9        104.61        110.06         4.01 o
  -3  14   9        173.34        179.31         5.76 o
  -2  14   9        129.25        111.13         5.87 o
  -1  14   9         45.43         47.69         2.82 o
   0  14   9        150.56        170.27         8.03 o
   1  14   9        108.80        118.41         3.65 o
   2  14   9         17.28         12.45         2.19 o
   3  14   9          1.44          0.91         2.29 o
  -6  15   9        314.01        340.30        19.84 o
  -5  15   9         69.32         69.97         3.81 o
  -4  15   9         77.58         73.72         3.87 o
  -3  15   9        178.09        193.89         5.71 o
  -2  15   9        125.22        131.17         4.16 o
  -1  15   9        115.95        124.09         4.16 o
   0  15   9          0.17          0.76         1.37 o
   1  15   9          0.50         -1.14         3.43 o
  -4  16   9          5.80          6.10         1.91 o
  -3  16   9         26.98         25.51         2.60 o
  -2  16   9        108.97         96.38         4.44 o
  -1  16   9          5.01          9.92         4.20 o
 -11   0  10        153.57        158.62         8.58 o
 -10   0  10         69.72         66.51         3.91 o
  -9   0  10         93.65         88.08         5.11 o
  -8   0  10        308.02        329.01         6.21 o
  -7   0  10         18.12         18.52         1.72 o
  -6   0  10        197.23        202.19         4.31 o
  -5   0  10       3212.92       3131.69        36.27 o
  -4   0  10       1025.87        970.99        10.73 o
  -3   0  10         20.34         14.89         1.35 o
  -2   0  10        261.88        276.51         5.40 o
  -1   0  10        415.19        471.88         8.23 o
   0   0  10         43.91         36.35         2.16 o
   1   0  10        373.43        457.72         8.50 o
   2   0  10         24.78         33.78         2.43 o
   3   0  10        813.60        828.17        14.16 o
   4   0  10        179.70        185.26         5.40 o
   5   0  10        353.09        371.48         8.63 o
   6   0  10        460.77        491.81        15.26 o
 -11   1  10          1.16          3.47         1.51 o
 -10   1  10         85.09        102.14         3.14 o
  -9   1  10         98.08         97.83         2.75 o
  -8   1  10        242.20        246.38         4.16 o
  -7   1  10         35.19         36.27         1.54 o
  -6   1  10       1084.84       1045.46        10.90 o
  -5   1  10         79.52         86.66         2.70 o
  -4   1  10         33.41         37.80         2.06 o
  -3   1  10         51.23         45.81         1.68 o
  -2   1  10        606.69        632.33         8.43 o
  -1   1  10         28.16         19.78         1.32 o
   0   1  10          6.63         15.39         1.27 o
   1   1  10        210.11        153.92         2.95 o
   2   1  10        121.47        121.84         2.81 o
   3   1  10        679.39        712.55         8.91 o
   4   1  10        115.36        104.64         2.95 o
   5   1  10         19.00         18.97         1.98 o
   6   1  10          2.14          4.31         2.28 o
 -11   2  10         13.32         13.78         2.38 o
 -10   2  10        257.52        247.20         5.57 o
  -9   2  10        349.12        346.91         5.24 o
  -8   2  10         48.31         52.25         2.11 o
  -7   2  10         78.67         79.20         2.32 o
  -6   2  10          0.75          2.11         1.05 o
  -5   2  10         21.42         20.54         1.35 o
  -4   2  10        436.69        454.32         7.07 o
  -3   2  10         51.60         37.53         1.46 o
  -2   2  10        681.78        627.11        10.83 o
  -1   2  10        387.55        428.81         6.43 o
   0   2  10         59.80         67.01         4.10 o
   1   2  10        470.83        432.71         5.81 o
   2   2  10         39.27         39.88         1.80 o
   3   2  10          1.57          1.64         0.92 o
   4   2  10        173.09        173.49         3.72 o
   5   2  10         46.03         54.89         2.93 o
   6   2  10        145.68        146.23         5.67 o
 -11   3  10         47.35         54.68         4.96 o
 -10   3  10          5.13          5.23         1.77 o
  -9   3  10         55.05         63.76         2.23 o
  -8   3  10          1.97          6.97         1.54 o
  -7   3  10        848.50        848.42        10.90 o
  -6   3  10        224.50        213.16         3.82 o
  -5   3  10        345.02        330.06         5.60 o
  -4   3  10         12.95          7.47         1.21 o
  -3   3  10        471.74        453.39         7.65 o
  -2   3  10          0.93          4.01         1.35 o
  -1   3  10        384.08        310.11         5.05 o
   0   3  10        492.23        457.19         7.00 o
   1   3  10        599.89        630.56         7.70 o
   2   3  10          0.38          1.65         0.84 o
   3   3  10         46.03         52.73         2.07 o
   4   3  10         26.43         28.27         2.10 o
   5   3  10         61.24         63.01         3.07 o
   6   3  10         57.60         58.78         6.30 o
 -11   4  10          2.26          1.72         1.89 o
 -10   4  10         31.52         37.39         4.58 o
  -9   4  10        313.63        308.37         7.71 o
  -8   4  10         40.26         37.98         2.09 o
  -7   4  10         74.91         83.95         2.66 o
  -6   4  10        359.65        335.27         5.81 o
  -5   4  10        636.59        579.50        10.57 o
  -4   4  10          3.11          2.53         1.20 o
  -3   4  10          5.67          4.34         1.23 o
  -2   4  10         66.16         49.65         2.70 o
  -1   4  10        130.01        128.53         2.82 o
   0   4  10         30.63         25.73         2.30 o
   1   4  10        600.22        569.07         9.67 o
   2   4  10          2.32          0.40         0.80 o
   3   4  10          2.72          3.42         0.99 o
   4   4  10         22.27         27.61         2.46 o
   5   4  10          1.97          1.68         1.75 o
   6   4  10         40.34         44.79         3.75 o
 -11   5  10         10.86         12.25         5.34 o
 -10   5  10         73.74         90.81         6.87 o
  -9   5  10         48.35         56.19         2.73 o
  -8   5  10       1046.57        993.10        10.72 o
  -7   5  10         47.63         55.36         2.65 o
  -6   5  10          7.60          3.85         1.21 o
  -5   5  10         19.78         24.90         3.17 o
  -4   5  10         64.99         61.97         6.62 o
  -3   5  10         82.88         85.26         6.25 o
  -2   5  10         12.18          6.24         1.47 o
  -1   5  10         32.11         30.15         2.43 o
   0   5  10         13.88         12.45         1.15 o
   1   5  10          4.07          8.39         1.17 o
   2   5  10         47.84         46.88         4.15 o
   3   5  10        355.22        382.74         7.72 o
   4   5  10         34.04         33.29         2.23 o
   5   5  10        113.37        123.23         3.88 o
   6   5  10         17.32         15.35         2.43 o
 -11   6  10          2.36          1.47         1.68 o
 -10   6  10        203.81        227.91         7.42 o
  -9   6  10         32.60         31.31         2.22 o
  -8   6  10        255.39        281.17         5.76 o
  -7   6  10        326.52        332.28         6.03 o
  -6   6  10         12.38         11.54         1.57 o
  -5   6  10         33.86         29.76         2.53 o
  -4   6  10         96.59         91.02         3.35 o
  -3   6  10          9.93         11.49         1.55 o
  -2   6  10        156.34        148.93         4.25 o
  -1   6  10         56.83         49.23         2.97 o
   0   6  10         17.58         17.13         0.95 o
   1   6  10          5.47          9.36         1.93 o
   2   6  10         34.77         34.22         2.73 o
   3   6  10         20.21         28.86         2.04 o
   4   6  10          0.15         -1.09         1.09 o
   5   6  10         51.10         62.94         3.12 o
   6   6  10          0.33         -0.95         2.10 o
 -10   7  10          0.54         -0.38         2.16 o
  -9   7  10          2.12          2.29         2.29 o
  -8   7  10        159.12        152.33         4.51 o
  -7   7  10        110.81        111.41         3.58 o
  -6   7  10        246.48        245.39         5.03 o
  -5   7  10         15.77         18.38         1.79 o
  -4   7  10        196.86        194.51         6.13 o
  -3   7  10         70.27         69.95         3.12 o
  -2   7  10        379.74        380.95         7.33 o
  -1   7  10         24.44         24.48         3.05 o
   0   7  10         83.66         76.23         1.79 o
   1   7  10         13.15         14.63         1.91 o
   2   7  10         54.54         47.52         2.86 o
   3   7  10          2.07          5.85         1.32 o
   4   7  10         52.85         45.85         2.59 o
   5   7  10         81.77         83.25         3.39 o
 -10   8  10        213.42        198.40        10.30 o
  -9   8  10         39.04         38.48         5.15 o
  -8   8  10         65.87         61.64         4.39 o
  -7   8  10          1.69          1.72         1.05 o
  -6   8  10        350.77        362.45         9.92 o
  -5   8  10         51.67         51.38         3.04 o
  -4   8  10         10.79         16.31         2.00 o
  -3   8  10         16.35         15.04         1.88 o
  -2   8  10         13.51         17.82         2.04 o
  -1   8  10        344.15        346.80        11.06 o
   0   8  10          0.22          2.72         0.82 o
   1   8  10        533.49        499.62         7.38 o
   2   8  10          6.31          5.90         1.55 o
   3   8  10         49.29         54.34         3.38 o
   4   8  10         17.75         15.14         2.19 o
   5   8  10         51.47         55.36         3.16 o
  -9   9  10         12.27          9.87         1.96 o
  -8   9  10          2.63          5.07         1.37 o
  -7   9  10          0.94          2.40         1.72 o
  -6   9  10        158.55        155.76         3.75 o
  -5   9  10        264.92        255.66         7.66 o
  -4   9  10          1.55          6.58         2.29 o
  -3   9  10          3.23          5.04         4.39 o
  -2   9  10        505.51        492.40        11.14 o
  -1   9  10          1.61          0.82         1.83 o
   0   9  10         69.00         68.09         2.11 o
   1   9  10         15.14         14.19         2.17 o
   2   9  10          1.14          0.00         1.00 o
   3   9  10        224.69        224.65         6.23 o
   4   9  10          9.30         15.26         2.38 o
   5   9  10          0.02         -0.75         1.28 o
  -9  10  10          2.75         -3.05         3.05 o
  -8  10  10         26.60         22.19         2.25 o
  -7  10  10        187.49        188.28         6.49 o
  -6  10  10        133.12        128.94         4.39 o
  -5  10  10          0.13         -0.76         2.67 o
  -4  10  10        245.95        260.89         7.66 o
  -3  10  10          8.11          9.16         2.28 o
  -2  10  10         69.57         85.45         4.67 o
  -1  10  10        784.72        767.00         9.91 o
   0  10  10        109.42        110.13         2.61 o
   1  10  10          0.03         -0.54         0.77 o
   2  10  10         14.39         13.03         1.63 o
   3  10  10         33.50         38.49         3.02 o
   4  10  10         83.89         74.29         4.22 o
  -8  11  10        213.81        213.77         9.16 o
  -7  11  10         16.70         11.53         1.71 o
  -6  11  10          4.99          5.42         2.10 o
  -5  11  10          4.09          6.87         1.07 o
  -4  11  10         36.01         37.39         4.96 o
  -3  11  10        219.96        220.35         9.73 o
  -2  11  10         84.35        113.15         5.38 o
  -1  11  10        250.28        242.73         4.66 o
   0  11  10         35.75         37.26         1.68 o
   1  11  10         48.93         54.64         2.24 o
   2  11  10          0.13         -0.29         1.64 o
   3  11  10         13.68          9.16         1.90 o
  -8  12  10        235.50        215.95         7.25 o
  -7  12  10          5.99          3.29         1.39 o
  -6  12  10        228.10        223.68         5.91 o
  -5  12  10          1.58         -1.34         1.34 o
  -4  12  10         10.07          8.49         1.09 o
  -3  12  10        137.08        126.70         3.44 o
  -2  12  10        120.25        122.46         2.54 o
  -1  12  10        100.10        106.15         2.61 o
   0  12  10        158.71        142.19         3.22 o
   1  12  10          1.17          2.29         1.02 o
   2  12  10          0.54          0.32         4.20 o
   3  12  10         67.33         60.31         5.34 o
  -7  13  10         78.58         62.57         3.82 o
  -6  13  10         48.13         47.32         2.73 o
  -5  13  10          9.98          9.03         1.42 o
  -4  13  10        309.69        301.49         6.47 o
  -3  13  10          5.62          3.43         1.07 o
  -2  13  10        111.70        124.90         3.98 o
  -1  13  10         67.37         63.20         2.38 o
   0  13  10         20.44         16.30         1.51 o
   1  13  10          0.23          2.97         1.13 o
   2  13  10          6.89          4.09         2.29 o
  -5  14  10          8.98         10.24         1.74 o
  -4  14  10        228.30        198.42         5.49 o
  -3  14  10         81.69         89.63         3.68 o
  -2  14  10          1.79          1.53         1.39 o
  -1  14  10         50.76         52.87         3.24 o
   0  14  10         17.42         18.80         1.75 o
 -10   1  11        141.99        131.07         3.53 o
  -9   1  11         44.74         39.77         2.20 o
  -8   1  11        195.79        177.69         3.57 o
  -7   1  11         46.42         48.62         1.99 o
  -6   1  11        315.75        312.10         4.60 o
  -5   1  11        255.88        254.51         4.01 o
  -4   1  11        854.72        859.02         9.32 o
  -3   1  11          0.53          1.14         0.79 o
  -2   1  11          0.12          1.80         0.94 o
  -1   1  11         30.73         24.23         1.68 o
   0   1  11       1312.14       1201.24        13.11 o
   1   1  11        298.39        323.92         4.90 o
   2   1  11        169.28        182.87         3.67 o
   3   1  11         11.36         14.89         1.47 o
   4   1  11         30.91         25.24         1.80 o
   5   1  11        287.31        278.92         7.55 o
 -10   2  11         12.21         12.25         2.48 o
  -9   2  11         81.76         79.10         3.35 o
  -8   2  11        405.41        379.26         7.20 o
  -7   2  11        442.88        431.45         7.77 o
  -6   2  11        642.57        637.63         6.88 o
  -5   2  11         71.25         71.20         2.06 o
  -4   2  11        214.34        204.49         4.69 o
  -3   2  11         28.39         22.56         1.38 o
  -2   2  11       1610.19       1460.55        17.82 o
  -1   2  11        223.85        202.94         4.15 o
   0   2  11        512.17        533.98        12.91 o
   1   2  11        202.72        204.78         7.62 o
   2   2  11        114.31         97.78         2.65 o
   3   2  11        122.59        125.96         3.18 o
   4   2  11        209.82        228.04         5.20 o
   5   2  11         31.08         40.27         3.83 o
 -10   3  11          0.08         -1.47         1.47 o
  -9   3  11        182.29        177.84         4.98 o
  -8   3  11         32.76         34.99         2.15 o
  -7   3  11        192.35        182.70         5.56 o
  -6   3  11         21.32         22.23         1.77 o
  -5   3  11          0.38          0.26         0.98 o
  -4   3  11        333.83        315.60         5.04 o
  -3   3  11          0.32          2.88         0.77 o
  -2   3  11         57.16         60.57         2.06 o
  -1   3  11         19.21         20.93         3.67 o
   0   3  11         73.80        100.02         4.69 o
   1   3  11          7.90          9.02         1.23 o
   2   3  11          9.45          9.35         1.40 o
   3   3  11          1.03         -0.83         0.83 o
   4   3  11         59.13         65.11         7.06 o
   5   3  11          0.06          0.74         1.46 o
 -10   4  11        220.84        221.30         9.92 o
  -9   4  11         76.21         86.09         2.61 o
  -8   4  11        236.35        246.00         4.94 o
  -7   4  11         96.23         97.11         3.57 o
  -6   4  11        118.79        114.11         3.43 o
  -5   4  11         39.63         47.35         2.39 o
  -4   4  11          0.61          2.58         1.17 o
  -3   4  11        149.82        156.64         4.29 o
  -2   4  11       3434.53       3536.65        59.14 o
  -1   4  11         91.44        111.06         3.50 o
   0   4  11          9.45         12.37         1.38 o
   1   4  11         72.64         68.59         2.58 o
   2   4  11        257.46        243.15         5.10 o
   3   4  11          5.41          8.98         1.43 o
   4   4  11        106.94        104.02         3.64 o
   5   4  11        116.68        121.30         5.76 o
 -10   5  11          4.88          4.96         2.16 o
  -9   5  11         12.85         12.72         2.01 o
  -8   5  11        154.90        158.73         4.76 o
  -7   5  11         63.18         58.96         3.17 o
  -6   5  11         28.89         31.47         2.37 o
  -5   5  11          0.21          1.86         1.12 o
  -4   5  11        268.69        297.61         6.31 o
  -3   5  11         32.18         31.76         2.41 o
  -2   5  11         82.75         98.73         4.18 o
  -1   5  11         21.30         14.73         1.65 o
   0   5  11        629.39        615.37         9.08 o
   1   5  11          1.49          2.66         1.06 o
   2   5  11          1.62          1.19         1.63 o
   3   5  11         33.69         29.90         2.75 o
   4   5  11         58.91         54.57         2.90 o
   5   5  11          2.46          3.52         1.51 o
 -10   6  11         43.94         55.73         4.32 o
  -9   6  11        378.66        332.50         7.70 o
  -8   6  11         77.32         77.64         3.52 o
  -7   6  11        415.31        415.40         8.17 o
  -6   6  11        260.09        258.29         6.00 o
  -5   6  11         31.83         35.82         2.26 o
  -4   6  11        266.03        285.02         6.39 o
  -3   6  11         11.73         13.72         1.88 o
  -2   6  11        173.41        164.83         4.70 o
  -1   6  11          2.31          1.45         0.86 o
   0   6  11        183.43        172.04         3.89 o
   1   6  11         20.11         18.59         1.67 o
   2   6  11        204.05        224.43         6.05 o
   3   6  11       1142.24       1145.63        18.86 o
   4   6  11          0.03          0.52         1.28 o
  -9   7  11        200.20        187.23         5.57 o
  -8   7  11          0.07          1.56         1.53 o
  -7   7  11         33.08         24.04         4.20 o
  -6   7  11        200.37        189.38         6.34 o
  -5   7  11        722.38        719.19        11.44 o
  -4   7  11        318.86        334.38         7.32 o
  -3   7  11        229.86        232.55         5.67 o
  -2   7  11          6.77          8.79         2.33 o
  -1   7  11         27.87         23.65         3.62 o
   0   7  11         14.33         18.52         1.67 o
   1   7  11        378.62        396.13         8.07 o
   2   7  11        174.80        185.72         7.44 o
   3   7  11         16.79         18.96         2.47 o
   4   7  11         11.33         11.71         2.19 o
  -9   8  11         10.39         13.68         1.96 o
  -8   8  11          5.31          6.42         1.39 o
  -7   8  11        422.46        414.87         9.16 o
  -6   8  11         22.39         16.79         3.82 o
  -5   8  11        401.93        419.32        13.74 o
  -4   8  11        111.41        101.49         6.87 o
  -3   8  11         34.61         27.85         4.20 o
  -2   8  11        177.34        191.92         8.78 o
  -1   8  11          7.75         10.30         3.43 o
   0   8  11        463.91        488.61         7.15 o
   1   8  11        890.31        930.77        18.70 o
   2   8  11          8.24         11.33         1.96 o
   3   8  11        260.70        267.93        12.59 o
  -8   9  11        170.65        168.61         6.10 o
  -7   9  11         71.38         77.72         5.72 o
  -6   9  11        201.19        197.64         9.54 o
  -5   9  11         38.77         34.34         4.96 o
  -4   9  11        774.76        780.26        20.98 o
  -3   9  11          7.31          7.25         3.43 o
  -2   9  11          3.22          3.05         3.05 o
  -1   9  11         78.35         87.76         6.87 o
   0   9  11        894.17        940.38        15.77 o
   1   9  11          2.63          5.72         1.13 o
   2   9  11          0.76          1.50         1.62 o
   3   9  11         31.42         30.24         2.75 o
  -8  10  11        267.35        280.77         6.92 o
  -7  10  11         34.80         36.25         2.39 o
  -6  10  11        101.69        138.12         8.39 o
  -5  10  11          2.92          3.82         3.05 o
  -4  10  11          9.18          8.01         3.05 o
  -3  10  11          0.04          1.91         2.67 o
  -2  10  11        680.40        723.03        20.22 o
  -1  10  11         23.92         26.76         1.40 o
   0  10  11          1.02          0.45         1.96 o
   1  10  11         21.98         25.28         1.75 o
   2  10  11        156.17        153.93         5.01 o
  -7  11  11         12.00         11.21         1.74 o
  -6  11  11         14.53         16.55         1.43 o
  -5  11  11          1.09          7.25         3.43 o
  -4  11  11          0.72          1.91         2.67 o
  -3  11  11          4.52          3.05         3.05 o
  -2  11  11         28.30         43.88         5.34 o
  -1  11  11          0.10         -0.62         0.62 o
   0  11  11          0.92          1.57         0.88 o
   1  11  11         63.81         55.49         3.92 o
  -6  12  11         72.88         68.97         5.34 o
  -5  12  11          1.03          0.38         1.72 o
  -4  12  11         41.64         45.02         5.34 o
  -3  12  11         32.81         38.92         5.34 o
  -2  12  11         20.51         24.34         1.29 o
  -1  12  11         59.96         58.56         2.15 o
   0  12  11          0.36          1.38         1.00 o
  -4  13  11          0.08         -0.38         1.14 o
  -3  13  11        132.50        118.19         5.15 o
  -2  13  11         46.51         54.27         2.03 o
  -9   0  12         84.94         83.18         5.34 o
  -8   0  12         12.33         16.41         2.67 o
  -7   0  12        167.08        167.88         6.87 o
  -6   0  12          9.28          8.39         1.91 o
  -5   0  12        462.13        491.04        10.43 o
  -4   0  12        350.30        332.56         7.90 o
  -3   0  12         38.87         40.06         3.43 o
  -2   0  12          0.09          2.67         1.53 o
  -1   0  12          0.00          0.38         1.53 o
   0   0  12         37.38         30.80         2.28 o
   1   0  12          2.52          1.06         1.19 o
   2   0  12       1236.41       1262.49        36.82 o
   3   0  12        160.83        160.82         5.40 o
   4   0  12         33.73         47.11         4.96 o
  -9   1  12          0.11          1.98         1.23 o
  -8   1  12         23.13         26.06         2.28 o
  -7   1  12         48.65         64.49         5.72 o
  -6   1  12          1.01          1.76         1.02 o
  -5   1  12         11.71         12.19         1.33 o
  -4   1  12          7.17         12.32         1.30 o
  -3   1  12        147.24        142.34         4.02 o
  -2   1  12        120.47        114.67         3.63 o
  -1   1  12          4.16          7.18         1.23 o
   0   1  12         23.39         25.37         1.90 o
   1   1  12         33.21         36.24         1.89 o
   2   1  12          4.17          6.79         1.38 o
   3   1  12        169.47        202.07         4.29 o
   4   1  12         57.05         59.65         3.15 o
  -9   2  12         16.94         20.47         3.00 o
  -8   2  12        130.02        132.86         3.30 o
  -7   2  12        111.10        109.08         2.63 o
  -6   2  12          6.17          5.89         1.65 o
  -5   2  12        236.57        233.39         4.18 o
  -4   2  12         16.67         21.34         1.52 o
  -3   2  12        225.81        251.55         4.71 o
  -2   2  12        322.77        336.70         5.76 o
  -1   2  12          0.58          0.29         1.01 o
   0   2  12        888.02        902.53        14.43 o
   1   2  12          3.26          2.89         1.23 o
   2   2  12          2.94          3.25         1.28 o
   3   2  12         43.03         37.02         2.48 o
  -9   3  12         13.05         18.25         2.05 o
  -8   3  12          3.07          1.53         1.91 o
  -7   3  12         22.13         21.22         1.65 o
  -6   3  12        173.08        167.39         4.10 o
  -5   3  12         42.73         52.06         1.93 o
  -4   3  12        264.82        261.03         5.73 o
  -3   3  12         41.95         41.91         1.99 o
  -2   3  12        266.89        304.59        10.37 o
  -1   3  12         45.63         61.25         2.58 o
   0   3  12         38.73         39.31         2.25 o
   1   3  12         66.81         64.43         2.81 o
   2   3  12        128.84        143.96         4.08 o
   3   3  12         85.07         75.88         4.01 o
  -9   4  12          1.70          2.99         1.46 o
  -8   4  12         10.22         16.11         2.43 o
  -7   4  12         75.24         71.09         3.26 o
  -6   4  12          2.35          5.72         1.46 o
  -5   4  12        147.76        157.35         5.09 o
  -4   4  12          5.54          9.63         1.91 o
  -3   4  12        192.55        203.74         3.97 o
  -2   4  12        267.18        258.23         5.65 o
  -1   4  12         34.47         31.78         1.90 o
   0   4  12        289.19        309.81         5.78 o
   1   4  12          4.93          0.60         1.11 o
   2   4  12         35.30         35.59         3.43 o
   3   4  12          7.77          8.08         4.01 o
  -9   5  12          7.77          7.90         1.67 o
  -8   5  12         15.96         15.87         2.28 o
  -7   5  12         61.14         79.71         4.40 o
  -6   5  12         45.76         50.11         3.12 o
  -5   5  12          9.46          7.76         1.69 o
  -4   5  12         23.19         25.33         2.70 o
  -3   5  12         20.54         27.59         2.55 o
  -2   5  12          9.13         12.08         1.25 o
  -1   5  12         11.39         13.28         1.46 o
   0   5  12        373.10        381.01         9.32 o
   1   5  12          8.75          9.95         1.43 o
   2   5  12         12.15         17.38         3.43 o
   3   5  12         63.29         58.46         8.78 o
  -8   6  12         21.59         17.55         3.82 o
  -7   6  12          6.26          5.72         1.83 o
  -6   6  12         36.44         43.18         2.90 o
  -5   6  12         61.29         67.05         3.35 o
  -4   6  12          4.05          6.49         1.89 o
  -3   6  12        103.37         95.21         4.32 o
  -2   6  12         48.10         54.27         4.96 o
  -1   6  12         48.12         52.53         2.18 o
   0   6  12          1.23          1.52         1.80 o
   1   6  12          2.61          4.07         1.37 o
   2   6  12        502.24        538.26        10.70 o
  -8   7  12          9.27          8.42         1.67 o
  -7   7  12         25.50         29.00         4.58 o
  -6   7  12        112.50        117.13         7.25 o
  -5   7  12          6.01          4.03         3.82 o
  -4   7  12        145.58        135.98        10.68 o
  -3   7  12          0.39          4.77         1.89 o
  -2   7  12        281.67        268.73         7.69 o
  -1   7  12         37.59         32.12         2.05 o
   0   7  12          0.86          0.57         1.05 o
   1   7  12         34.21         35.04         2.60 o
   2   7  12         51.22         53.17         3.46 o
  -7   8  12         17.39         24.42         4.58 o
  -6   8  12          6.05          3.43         3.05 o
  -5   8  12         64.31         78.22         6.49 o
  -4   8  12        293.20        326.22        12.21 o
  -3   8  12         40.80         37.39         4.96 o
  -2   8  12         14.27         15.64         3.82 o
  -1   8  12          4.73          4.33         0.96 o
   0   8  12         49.69         57.80         2.94 o
   1   8  12          6.02          8.01         1.67 o
  -6   9  12          0.55         -0.38         2.67 o
  -5   9  12         53.36         57.61         6.10 o
  -4   9  12          1.53          5.34         3.05 o
  -3   9  12         78.09         74.78         6.49 o
  -2   9  12         25.95         19.08         3.82 o
  -1   9  12          2.83          3.37         0.78 o
   0   9  12        133.44        140.02         4.27 o
   1   9  12        125.61        123.07         7.63 o
  -5  10  12         36.18         27.47         4.58 o
  -4  10  12         95.32         98.82         7.25 o
  -3  10  12        253.91        310.20        12.21 o
  -2  10  12         34.67         39.68         5.34 o
  -1  10  12         22.63         23.99         1.51 o
   0  10  12        280.51        261.67         5.53 o
  -8   1  13          1.73          2.86         1.35 o
  -7   1  13        404.56        405.20         8.62 o
  -6   1  13          0.39          1.27         1.19 o
  -5   1  13          0.31          5.31         1.47 o
  -4   1  13         12.04         11.02         1.91 o
  -3   1  13        496.67        510.98         9.70 o
  -2   1  13        158.41        168.64         7.63 o
  -1   1  13         15.92         16.35         2.29 o
   0   1  13          4.19          4.54         1.47 o
   1   1  13         63.68         66.27         2.94 o
  -8   2  13         40.94         41.68         2.93 o
  -7   2  13          9.57         12.05         1.74 o
  -6   2  13          5.34          9.67         1.55 o
  -5   2  13        566.29        596.84        10.86 o
  -4   2  13         78.89         74.30         4.96 o
  -3   2  13        115.42        104.87         3.85 o
  -2   2  13         26.70         30.52         2.38 o
  -1   2  13         52.68         61.42         3.20 o
   0   2  13         25.94         31.21         2.18 o
   1   2  13          0.90          0.48         2.05 o
  -7   3  13         14.10         14.77         1.62 o
  -6   3  13         33.74         36.00         2.47 o
  -5   3  13         45.34         49.39         3.43 o
  -4   3  13         32.01         24.04         1.90 o
  -3   3  13         98.37        111.72         3.74 o
  -2   3  13        189.98        176.38         5.04 o
  -1   3  13         60.56         57.09         2.68 o
   0   3  13        124.97        118.02         3.59 o
   1   3  13          2.81          2.02         1.32 o
  -7   4  13         36.75         38.27         3.53 o
  -6   4  13        100.51         95.98         3.01 o
  -5   4  13        183.04        212.22         4.40 o
  -4   4  13        110.55         95.29         2.90 o
  -3   4  13        407.00        452.50         7.35 o
  -2   4  13          9.10          8.89         1.62 o
  -1   4  13        662.29        671.88        10.13 o
   0   4  13        522.01        505.10         8.30 o
   1   4  13         29.16         27.11         2.18 o
  -7   5  13          2.45          5.60         2.01 o
  -6   5  13         16.98         12.97         2.28 o
  -5   5  13        239.44        255.03         8.13 o
  -4   5  13          0.55         -0.94         1.47 o
  -3   5  13        301.54        339.64         5.97 o
  -2   5  13        261.14        255.64         5.14 o
  -1   5  13         28.06         36.04         2.57 o
   0   5  13         69.31         67.16         3.68 o
  -6   6  13         78.14        101.81         4.99 o
  -5   6  13        527.68        523.09        11.46 o
  -4   6  13         53.59         52.57         6.87 o
  -3   6  13        105.68        120.65         5.13 o
  -2   6  13          1.75         -0.48         2.09 o
  -1   6  13         14.77         14.45         2.29 o
   0   6  13         58.98         49.80         2.82 o
  -5   7  13        280.94        319.73        12.21 o
  -4   7  13          3.88          1.14         3.05 o
  -3   7  13         98.11         98.82         6.87 o
  -2   7  13         33.28         35.87         4.96 o
  -1   7  13         31.10         40.68         5.72 o
  -4   0  14        117.49        127.44         6.49 o
  -3   0  14        531.23        527.68        14.88 o
  -4   1  14         14.30         19.20         2.11 o
  -3   1  14        171.29        177.07         5.26 o
                                                
